# Supplementary material for: Transcriptome-wide co-expression analysis identifies LRRC2 as a novel mediator of mitochondrial and cardiac function
Source: PLoS One. 2017 Feb 3;12(2):e0170458. doi: 10.1371/journal.pone.0170458 (PMC5291451; doi:10.1371/journal.pone.0170458)
Supplement: S1 Table — (XLSX) [file pone.0170458.s007.xlsx]

## Sheet: Sheet1
S1 Table. Classification of human genes into 5 major sub-cellular compartments using GO IDA descriptors.
*Population derived using Pagliarini et al.(2008), Rhee et al. (2013), and Hung et al. (2014).
Endoplasmic reticulum		Golgi apparatus		Mitochondrion*		Nucleus		Plasma membrane
Ensembl Gene ID	Gene Name	Ensembl Gene ID	Gene Name	Ensembl Gene ID	Gene Name	Ensembl Gene ID	Gene Name	Ensembl Gene ID	Gene Name
ENSG00000167114	SLC27A4	ENSG00000167861	HID1	ENSG00000002330	BAD	ENSG00000116497	S100PBP	ENSG00000205213	LGR4
ENSG00000086300	SNX10	ENSG00000165861	ZFYVE1	ENSG00000002549	LAP3	ENSG00000241476	SSX2	ENSG00000176170	SPHK1
ENSG00000165861	ZFYVE1	ENSG00000135702	CHST5	ENSG00000003509	NDUFAF7	ENSG00000172315	TP53RK	ENSG00000181634	TNFSF15
ENSG00000196562	SULF2	ENSG00000136874	STX17	ENSG00000004142	POLDIP2	ENSG00000111726	CMAS	ENSG00000156282	CLDN17
ENSG00000106034	CPED1	ENSG00000090487	SPG21	ENSG00000004455	AK2	ENSG00000086300	SNX10	ENSG00000140450	ARRDC4
ENSG00000162298	SYVN1	ENSG00000126062	TMEM115	ENSG00000004779	NDUFAB1	ENSG00000181588	MEX3D	ENSG00000165794	SLC39A2
ENSG00000087157	PGS1	ENSG00000011478	QPCTL	ENSG00000004799	PDK4	ENSG00000170950	PGK2	ENSG00000140519	RHCG
ENSG00000151468	CCDC3	ENSG00000141627	DYM	ENSG00000004864	SLC25A13	ENSG00000276914	FOPNL	ENSG00000089006	SNX5
ENSG00000136874	STX17	ENSG00000117859	OSBPL9	ENSG00000004961	HCCS	ENSG00000137074	APTX	ENSG00000171121	KCNMB3
ENSG00000166292	TMEM100	ENSG00000177706	FAM20C	ENSG00000005022	SLC25A5	ENSG00000240303	ACAD11	ENSG00000166971	AKTIP
ENSG00000109689	STIM2	ENSG00000101197	BIRC7	ENSG00000005187	ACSM3	ENSG00000125901	MRPS26	ENSG00000007080	CCDC124
ENSG00000079156	OSBPL6	ENSG00000137814	HAUS2	ENSG00000005469	CROT	ENSG00000112312	GMNN	ENSG00000137101	CD72
ENSG00000106636	YKT6	ENSG00000167964	RAB26	ENSG00000005882	PDK2	ENSG00000162298	SYVN1	ENSG00000114626	ABTB1
ENSG00000144320	KIAA1715	ENSG00000106636	YKT6	ENSG00000006282	SPATA20	ENSG00000183955	SETD8	ENSG00000135643	KCNMB4
ENSG00000127774	EMC6	ENSG00000205060	SLC35B4	ENSG00000006530	AGK	ENSG00000141376	BCAS3	ENSG00000275501	MUC20
ENSG00000148248	SURF4	ENSG00000107863	ARHGAP21	ENSG00000006695	COX10	ENSG00000101945	SUV39H1	ENSG00000166292	TMEM100
ENSG00000062282	DGAT2	ENSG00000092108	SCFD1	ENSG00000006744	ELAC2	ENSG00000141384	TAF4B	ENSG00000198901	PRC1
ENSG00000177239	MAN1B1	ENSG00000148248	SURF4	ENSG00000007923	DNAJC11	ENSG00000276022	TFPT	ENSG00000109689	STIM2
ENSG00000119922	IFIT2	ENSG00000113163	COL4A3BP	ENSG00000008311	AASS	ENSG00000112561	TFEB	ENSG00000161405	IKZF3
ENSG00000241635	UGT1A8	ENSG00000278760	CORO7	ENSG00000008405	CRY1	ENSG00000277800	TBX22	ENSG00000169515	CCDC8
ENSG00000156284	CLDN8	ENSG00000140632	GLYR1	ENSG00000010256	UQCRC1	ENSG00000090487	SPG21	ENSG00000188026	RILPL1
ENSG00000128039	SRD5A3	ENSG00000140835	CHST4	ENSG00000011052	NME2	ENSG00000198795	ZNF521	ENSG00000079156	OSBPL6
ENSG00000114988	LMAN2L	ENSG00000005486	RHBDD2	ENSG00000011295	TTC19	ENSG00000025039	RRAGD	ENSG00000127418	FGFRL1
ENSG00000205155	PSENEN	ENSG00000148396	SEC16A	ENSG00000011376	LARS2	ENSG00000129221	AIPL1	ENSG00000145431	PDGFC
ENSG00000117385	LEPRE1	ENSG00000164144	ARFIP1	ENSG00000013306	SLC25A39	ENSG00000134588	USP26	ENSG00000112276	BVES
ENSG00000172057	ORMDL3	ENSG00000114988	LMAN2L	ENSG00000013583	HEBP1	ENSG00000133706	LARS	ENSG00000187045	TMPRSS6
ENSG00000198168	SVIP	ENSG00000115760	BIRC6	ENSG00000014641	MDH1	ENSG00000184967	NOC4L	ENSG00000122986	HVCN1
ENSG00000168476	REEP4	ENSG00000205155	PSENEN	ENSG00000014824	SLC30A9	ENSG00000011451	WIZ	ENSG00000183579	ZNRF3
ENSG00000053501	USE1	ENSG00000107951	MTPAP	ENSG00000014919	COX15	ENSG00000196141	SPATS2L	ENSG00000106636	YKT6
ENSG00000160131	VMA21	ENSG00000135926	TMBIM1	ENSG00000015475	BID	ENSG00000163634	THOC7	ENSG00000204420	C6orf25
ENSG00000153989	NUS1	ENSG00000179562	GCC1	ENSG00000016391	CHDH	ENSG00000197372	ZNF675	ENSG00000122550	KLHL7
ENSG00000184743	ATL3	ENSG00000137501	SYTL2	ENSG00000018510	AGPS	ENSG00000126062	TMEM115	ENSG00000184060	ADAP2
ENSG00000073737	DHRS9	ENSG00000027847	B4GALT7	ENSG00000019186	CYP24A1	ENSG00000120071	KANSL1	ENSG00000134830	C5AR2
ENSG00000164181	ELOVL7	ENSG00000078124	ACER3	ENSG00000021826	CPS1	ENSG00000198901	PRC1	ENSG00000135597	REPS1
ENSG00000112697	TMEM30A	ENSG00000177830	CHID1	ENSG00000023228	NDUFS1	ENSG00000106009	BRAT1	ENSG00000275181	GPR20
ENSG00000023041	ZDHHC6	ENSG00000166685	COG1	ENSG00000023330	ALAS1	ENSG00000168395	ING5	ENSG00000101421	CHMP4B
ENSG00000078124	ACER3	ENSG00000170876	TMEM43	ENSG00000023572	GLRX2	ENSG00000087269	NOP14	ENSG00000099282	TSPAN15
ENSG00000131871	VIMP	ENSG00000113384	GOLPH3	ENSG00000025772	TOMM34	ENSG00000053900	ANAPC4	ENSG00000236884	HLA-DRB1
ENSG00000184584	TMEM173	ENSG00000140497	SCAMP2	ENSG00000027001	MIPEP	ENSG00000137804	NUSAP1	ENSG00000115665	SLC5A7
ENSG00000186283	TOR3A	ENSG00000143641	GALNT2	ENSG00000029639	TFB1M	ENSG00000177683	THAP5	ENSG00000105963	ADAP1
ENSG00000156671	SAMD8	ENSG00000149357	LAMTOR1	ENSG00000030110	BAK1	ENSG00000151475	SLC25A31	ENSG00000135956	TMEM127
ENSG00000183726	TMEM50A	ENSG00000278220	CLN8	ENSG00000031698	SARS	ENSG00000059122	FLYWCH1	ENSG00000166965	RCCD1
ENSG00000128699	ORMDL1	ENSG00000116299	KIAA1324	ENSG00000033050	ABCF2	ENSG00000120686	UFM1	ENSG00000181072	CHRM2
ENSG00000134882	UBAC2	ENSG00000156171	DRAM2	ENSG00000035141	FAM136A	ENSG00000134326	CMPK2	ENSG00000108819	PPP1R9B
ENSG00000108961	RANGRF	ENSG00000169241	SLC50A1	ENSG00000036473	OTC	ENSG00000161405	IKZF3	ENSG00000168412	MTNR1A
ENSG00000136986	DERL1	ENSG00000136156	ITM2B	ENSG00000038274	MAT2B	ENSG00000177542	SLC25A22	ENSG00000197070	ARRDC1
ENSG00000278220	CLN8	ENSG00000133878	DUSP26	ENSG00000042062	FAM65C	ENSG00000120616	EPC1	ENSG00000165023	DIRAS2
ENSG00000133318	RTN3	ENSG00000120942	UBIAD1	ENSG00000042286	AIFM2	ENSG00000196214	ZNF766	ENSG00000164010	ERMAP
ENSG00000135249	RINT1	ENSG00000128602	SMO	ENSG00000043514	TRIT1	ENSG00000011243	AKAP8L	ENSG00000169306	IL1RAPL1
ENSG00000077232	DNAJC10	ENSG00000177096	FAM109B	ENSG00000047230	CTPS2	ENSG00000188026	RILPL1	ENSG00000105519	CAPS
ENSG00000130714	POMT1	ENSG00000181045	SLC26A11	ENSG00000048544	MRPS10	ENSG00000101197	BIRC7	ENSG00000101096	NFATC2
ENSG00000123353	ORMDL2	ENSG00000143507	DUSP10	ENSG00000049540	ELN	ENSG00000198478	SH3BGRL2	ENSG00000177084	POLE
ENSG00000120942	UBIAD1	ENSG00000010318	PHF7	ENSG00000049883	PTCD2	ENSG00000119541	VPS4B	ENSG00000156284	CLDN8
ENSG00000068912	ERLEC1	ENSG00000103197	TSC2	ENSG00000050393	MCUR1	ENSG00000137814	HAUS2	ENSG00000126262	FFAR2
ENSG00000103266	STUB1	ENSG00000178685	PARP10	ENSG00000050426	LETMD1	ENSG00000164172	MOCS2	ENSG00000108219	TSPAN14
ENSG00000181045	SLC26A11	ENSG00000167333	TRIM68	ENSG00000053371	AKR7A2	ENSG00000188739	RBM34	ENSG00000205155	PSENEN
ENSG00000179085	DPM3	ENSG00000182240	BACE2	ENSG00000054523	KIF1B	ENSG00000263002	ZNF234	ENSG00000136011	STAB2
ENSG00000072849	DERL2	ENSG00000153786	ZDHHC7	ENSG00000054983	GALC	ENSG00000173641	HSPB7	ENSG00000174307	PHLDA3
ENSG00000138678	AGPAT9	ENSG00000163599	CTLA4	ENSG00000055950	MRPL43	ENSG00000173542	MOB1B	ENSG00000173702	MUC13
ENSG00000139173	TMEM117	ENSG00000162695	SLC30A7	ENSG00000059573	ALDH18A1	ENSG00000037965	HOXC8	ENSG00000260691	ANKRD20A1
ENSG00000149926	FAM57B	ENSG00000078808	SDF4	ENSG00000059691	GATB	ENSG00000179361	ARID3B	ENSG00000006453	BAIAP2L1
ENSG00000255072	PIGY	ENSG00000084733	RAB10	ENSG00000060762	MPC1	ENSG00000155666	KDM8	ENSG00000107951	MTPAP
ENSG00000263160	TMEM50B	ENSG00000182551	ADI1	ENSG00000060971	ACAA1	ENSG00000160741	CRTC2	ENSG00000132600	PRMT7
ENSG00000118402	ELOVL4	ENSG00000164023	SGMS2	ENSG00000060982	BCAT1	ENSG00000170291	ELP5	ENSG00000179562	GCC1
ENSG00000084733	RAB10	ENSG00000007384	RHBDF1	ENSG00000061794	MRPS35	ENSG00000162174	ASRGL1	ENSG00000137501	SYTL2
ENSG00000203485	INF2	ENSG00000136861	CDK5RAP2	ENSG00000062485	CS	ENSG00000179632	MAF1	ENSG00000277424	HMOX2
ENSG00000160216	AGPAT3	ENSG00000122694	GLIPR2	ENSG00000062582	MRPS24	ENSG00000113460	BRIX1	ENSG00000160886	LY6K
ENSG00000007384	RHBDF1	ENSG00000160446	ZDHHC12	ENSG00000063241	ISOC2	ENSG00000198464	ZNF480	ENSG00000115274	INO80B
ENSG00000099246	RAB18	ENSG00000139832	RAB20	ENSG00000063761	ADCK1	ENSG00000264364	DYNLL2	ENSG00000178394	HTR1A
ENSG00000129128	SPCS3	ENSG00000117153	KLHL12	ENSG00000063854	HAGH	ENSG00000111581	NUP107	ENSG00000116218	NPHS2
ENSG00000100350	FOXRED2	ENSG00000133103	COG6	ENSG00000064012	CASP8	ENSG00000124813	RUNX2	ENSG00000177119	ANO6
ENSG00000160446	ZDHHC12	ENSG00000168461	RAB31	ENSG00000065057	NTHL1	ENSG00000105393	BABAM1	ENSG00000180776	ZDHHC20
ENSG00000171135	JAGN1	ENSG00000134851	TMEM165	ENSG00000065154	OAT	ENSG00000122550	KLHL7	ENSG00000197771	MCMBP
ENSG00000123179	EBPL	ENSG00000099904	ZDHHC8	ENSG00000065427	KARS	ENSG00000114346	ECT2	ENSG00000101464	PIGU
ENSG00000006042	TMEM98	ENSG00000102471	NDFIP2	ENSG00000065518	NDUFB4	ENSG00000106723	SPIN1	ENSG00000158457	TSPAN33
ENSG00000057252	SOAT1	ENSG00000188706	ZDHHC9	ENSG00000065833	ME1	ENSG00000162066	AMDHD2	ENSG00000105643	ARRDC2
ENSG00000161395	PGAP3	ENSG00000142186	SCYL1	ENSG00000065911	MTHFD2	ENSG00000266967	AARSD1	ENSG00000060140	STYK1
ENSG00000121680	PEX16	ENSG00000125875	TBC1D20	ENSG00000066651	TRMT11	ENSG00000100316	RPL3	ENSG00000049283	EPN3
ENSG00000060642	PIGV	ENSG00000145824	CXCL14	ENSG00000066855	MTFR1	ENSG00000116560	SFPQ	ENSG00000115363	EVA1A
ENSG00000102471	NDFIP2	ENSG00000149823	VPS51	ENSG00000066926	FECH	ENSG00000154040	CABYR	ENSG00000159197	KCNE2
ENSG00000164935	DCSTAMP	ENSG00000169895	SYAP1	ENSG00000067064	IDI1	ENSG00000141579	ZNF750	ENSG00000111785	RIC8B
ENSG00000136731	UGGT1	ENSG00000177054	ZDHHC13	ENSG00000067248	DHX29	ENSG00000099954	CECR2	ENSG00000106100	NOD1
ENSG00000188706	ZDHHC9	ENSG00000124198	ARFGEF2	ENSG00000067560	RHOA	ENSG00000060688	SNRNP40	ENSG00000088808	PPP1R13B
ENSG00000142186	SCYL1	ENSG00000130340	SNX9	ENSG00000067704	IARS2	ENSG00000095209	TMEM38B	ENSG00000107130	NCS1
ENSG00000160183	TMPRSS3	ENSG00000066455	GOLGA5	ENSG00000067829	IDH3G	ENSG00000138092	CENPO	ENSG00000149357	LAMTOR1
ENSG00000125875	TBC1D20	ENSG00000085382	HACE1	ENSG00000067992	PDK3	ENSG00000141456	PELP1	ENSG00000171557	FGG
ENSG00000119227	PIGZ	ENSG00000143256	PFDN2	ENSG00000068120	COASY	ENSG00000183421	RIPK4	ENSG00000126246	IGFLR1
ENSG00000177054	ZDHHC13	ENSG00000132932	ATP8A2	ENSG00000068366	ACSL4	ENSG00000144034	TPRKB	ENSG00000116299	KIAA1324
ENSG00000163389	POGLUT1	ENSG00000116095	PLEKHA3	ENSG00000069535	MAOB	ENSG00000143452	HORMAD1	ENSG00000169241	SLC50A1
ENSG00000090520	DNAJB11	ENSG00000113719	ERGIC1	ENSG00000069998	CECR5	ENSG00000148584	A1CF	ENSG00000136156	ITM2B
ENSG00000101974	ATP11C	ENSG00000153130	SCOC	ENSG00000070081	NUCB2	ENSG00000124160	NCOA5	ENSG00000111331	OAS3
ENSG00000114902	SPCS1	ENSG00000117262	GPR89A	ENSG00000070748	CHAT	ENSG00000167748	KLK1	ENSG00000149452	SLC22A8
ENSG00000041802	LSG1	ENSG00000143515	ATP8B2	ENSG00000072210	ALDH3A2	ENSG00000169288	MRPL1	ENSG00000137726	FXYD6
ENSG00000113719	ERGIC1	ENSG00000104043	ATP8B4	ENSG00000072506	HSD17B10	ENSG00000101421	CHMP4B	ENSG00000076513	ANKRD13A
ENSG00000069493	CLEC2D	ENSG00000104331	IMPAD1	ENSG00000072756	TRNT1	ENSG00000196866	HIST1H2AD	ENSG00000163399	ATP1A1
ENSG00000135018	UBQLN1	ENSG00000167895	TMC8	ENSG00000072778	ACADVL	ENSG00000155087	ODF1	ENSG00000105929	ATP6V0A4
ENSG00000150526	MIA2	ENSG00000107937	GTPBP4	ENSG00000073578	SDHA	ENSG00000167967	E4F1	ENSG00000099994	SUSD2
ENSG00000122643	NT5C3A	ENSG00000172007	RAB33B	ENSG00000073905	VDAC1P1	ENSG00000136826	KLF4	ENSG00000103266	STUB1
ENSG00000167895	TMC8	ENSG00000143553	SNAPIN	ENSG00000074071	MRPS34	ENSG00000182208	MOB2	ENSG00000181045	SLC26A11
ENSG00000167881	SRP68	ENSG00000137207	YIPF3	ENSG00000074582	BCS1L	ENSG00000149476	DAK	ENSG00000173068	BNC2
ENSG00000166598	HSP90B1	ENSG00000064687	ABCA7	ENSG00000075239	ACAT1	ENSG00000163623	NKX6-1	ENSG00000090674	MCOLN1
ENSG00000135324	MRAP2	ENSG00000169174	PCSK9	ENSG00000075303	SLC25A40	ENSG00000065183	WDR3	ENSG00000010318	PHF7
ENSG00000169174	PCSK9	ENSG00000138660	AP1AR	ENSG00000075336	TIMM21	ENSG00000115255	REEP6	ENSG00000161800	RACGAP1
ENSG00000163683	SMIM14	ENSG00000163812	ZDHHC3	ENSG00000075415	SLC25A3	ENSG00000176422	SPRYD4	ENSG00000164604	GPR85
ENSG00000087301	TXNDC16	ENSG00000139629	GALNT6	ENSG00000076043	REXO2	ENSG00000197616	MYH6	ENSG00000157978	LDLRAP1
ENSG00000066322	ELOVL1	ENSG00000187678	SPRY4	ENSG00000076248	UNG	ENSG00000103995	CEP152	ENSG00000146072	TNFRSF21
ENSG00000206549	PRSS50	ENSG00000162961	DPY30	ENSG00000076555	ACACB	ENSG00000109534	GAR1	ENSG00000255072	PIGY
ENSG00000104691	UBXN8	ENSG00000125869	LAMP5	ENSG00000077713	SLC25A43	ENSG00000162419	GMEB1	ENSG00000163599	CTLA4
ENSG00000125869	LAMP5	ENSG00000257594	GALNT4	ENSG00000078070	MCCC1	ENSG00000144736	SHQ1	ENSG00000173918	C1QTNF1
ENSG00000197142	ACSL5	ENSG00000164125	FAM198B	ENSG00000078618	NRD1	ENSG00000136715	SAP130	ENSG00000239732	TLR9
ENSG00000197930	ERO1L	ENSG00000181744	C3orf58	ENSG00000078668	VDAC3	ENSG00000113163	COL4A3BP	ENSG00000263160	TMEM50B
ENSG00000119335	SET	ENSG00000174469	CNTNAP2	ENSG00000080819	CPOX	ENSG00000105963	ADAP1	ENSG00000132517	SLC52A1
ENSG00000110057	UNC93B1	ENSG00000119487	MAPKAP1	ENSG00000081181	ARG2	ENSG00000132740	IGHMBP2	ENSG00000085832	EPS15
ENSG00000198513	ATL1	ENSG00000188092	GPR89B	ENSG00000081791	KIAA0141	ENSG00000089775	ZBTB25	ENSG00000141741	MIEN1
ENSG00000182175	RGMA	ENSG00000186318	BACE1	ENSG00000082212	ME2	ENSG00000164694	FNDC1	ENSG00000088992	TESC
ENSG00000167775	CD320	ENSG00000090530	LEPREL1	ENSG00000082515	MRPL22	ENSG00000105849	TWISTNB	ENSG00000277833	KIR2DL1
ENSG00000143418	CERS2	ENSG00000177951	BET1L	ENSG00000083099	LYRM2	ENSG00000122484	RPAP2	ENSG00000130643	CALY
ENSG00000155256	ZFYVE27	ENSG00000138600	SPPL2A	ENSG00000083123	BCKDHB	ENSG00000147206	NXF3	ENSG00000092096	SLC22A17
ENSG00000131943	C19orf12	ENSG00000080189	SLC35C2	ENSG00000083720	OXCT1	ENSG00000204406	MBD5	ENSG00000084733	RAB10
ENSG00000090530	LEPREL1	ENSG00000120370	GORAB	ENSG00000084090	STARD7	ENSG00000072609	CHFR	ENSG00000182551	ADI1
ENSG00000138600	SPPL2A	ENSG00000157214	STEAP2	ENSG00000084092	NOA1	ENSG00000144524	COPS7B	ENSG00000198015	MRPL42
ENSG00000080189	SLC35C2	ENSG00000159433	STARD9	ENSG00000084754	HADHA	ENSG00000154743	TSEN2	ENSG00000188559	RALGAPA2
ENSG00000137675	MMP27	ENSG00000136247	ZDHHC4	ENSG00000085491	SLC25A24	ENSG00000087302	C14orf166	ENSG00000183853	KIRREL
ENSG00000145354	CISD2	ENSG00000181027	FKRP	ENSG00000085760	MTIF2	ENSG00000141200	KIF2B	ENSG00000052841	TTC17
ENSG00000147475	ERLIN2	ENSG00000124225	PMEPA1	ENSG00000086504	MRPL28	ENSG00000140632	GLYR1	ENSG00000171862	PTEN
ENSG00000111711	GOLT1B	ENSG00000152683	SLC30A6	ENSG00000087008	ACOX3	ENSG00000121621	KIF18A	ENSG00000164023	SGMS2
ENSG00000083807	SLC27A5	ENSG00000122390	NAA60	ENSG00000087088	BAX	ENSG00000106852	LHX6	ENSG00000160216	AGPAT3
ENSG00000104765	BNIP3L	ENSG00000075131	TIPIN	ENSG00000087157	PGS1	ENSG00000112029	FBXO5	ENSG00000114544	SLC41A3
ENSG00000181027	FKRP	ENSG00000081923	ATP8B1	ENSG00000087299	L2HGDH	ENSG00000005486	RHBDD2	ENSG00000144635	DYNC1LI1
ENSG00000143771	CNIH4	ENSG00000047932	GOPC	ENSG00000088682	COQ9	ENSG00000130479	MAP1S	ENSG00000185101	ANO9
ENSG00000198171	DDRGK1	ENSG00000116539	ASH1L	ENSG00000088766	CRLS1	ENSG00000150457	LATS2	ENSG00000076641	PAG1
ENSG00000172046	USP19	ENSG00000137221	TJAP1	ENSG00000088888	MAVS	ENSG00000113851	CRBN	ENSG00000122223	CD244
ENSG00000065615	CYB5R4	ENSG00000128519	TAS2R16	ENSG00000090263	MRPS33	ENSG00000198912	C1orf174	ENSG00000110031	LPXN
ENSG00000170275	CRTAP	ENSG00000173545	ZNF622	ENSG00000090266	NDUFB2	ENSG00000164576	SAP30L	ENSG00000185897	FFAR3
ENSG00000081923	ATP8B1	ENSG00000174903	RAB1B	ENSG00000090432	MUL1	ENSG00000175756	AURKAIP1	ENSG00000151929	BAG3
ENSG00000130309	COLGALT1	ENSG00000135916	ITM2C	ENSG00000090857	PDPR	ENSG00000183098	GPC6	ENSG00000050405	LIMA1
ENSG00000128519	TAS2R16	ENSG00000130529	TRPM4	ENSG00000091140	DLD	ENSG00000126756	UXT	ENSG00000139437	TCHP
ENSG00000145242	EPHA5	Ensembl Gene ID	Associated Gene Name	ENSG00000091483	FH	ENSG00000143443	C1orf56	ENSG00000146670	CDCA5
ENSG00000239474	KLHL41	ENSG00000206281	TAPBP	ENSG00000093010	COMT	ENSG00000105519	CAPS	ENSG00000254986	DPP3
ENSG00000130529	TRPM4	ENSG00000157837	SPPL3	ENSG00000095321	CRAT	ENSG00000101096	NFATC2	ENSG00000165283	STOML2
ENSG00000166130	IKBIP	ENSG00000171320	ESCO2	ENSG00000096080	MRPS18A	ENSG00000125945	ZNF436	ENSG00000085185	BCORL1
ENSG00000206281	TAPBP	ENSG00000204193	TXNDC8	ENSG00000099624	ATP5D	ENSG00000177084	POLE	ENSG00000129667	RHBDF2
ENSG00000179364	PACS2	ENSG00000078328	RBFOX1	ENSG00000099795	NDUFB7	ENSG00000171056	SOX7	ENSG00000132434	LANCL2
ENSG00000157837	SPPL3	ENSG00000173273	TNKS	ENSG00000099800	TIMM13	ENSG00000084463	WBP11	ENSG00000170633	RNF34
ENSG00000197705	KLHL14	ENSG00000122862	SRGN	ENSG00000099821	POLRMT	ENSG00000183337	BCOR	ENSG00000144452	ABCA12
ENSG00000108829	LRRC59	ENSG00000090615	GOLGA3	ENSG00000099940	SNAP29	ENSG00000089050	RBBP9	ENSG00000143570	SLC39A1
ENSG00000119537	KDSR	ENSG00000172469	MANEA	ENSG00000099968	BCL2L13	ENSG00000070756	PABPC1	ENSG00000159346	ADIPOR1
ENSG00000130985	UBA1	ENSG00000136238	RAC1	ENSG00000100033	PRODH	ENSG00000132485	ZRANB2	ENSG00000164935	DCSTAMP
ENSG00000146151	HMGCLL1	ENSG00000149970	CNKSR2	ENSG00000100075	SLC25A1	ENSG00000130382	MLLT1	ENSG00000187848	P2RX2
ENSG00000128590	DNAJB9	ENSG00000135272	MDFIC	ENSG00000100116	GCAT	ENSG00000004776	HSPB6	ENSG00000135636	DYSF
ENSG00000137869	CYP19A1	ENSG00000185963	BICD2	ENSG00000100209	HSCB	ENSG00000148218	ALAD	ENSG00000178252	WDR6
ENSG00000162885	B3GALNT2	ENSG00000197217	ENTPD4	ENSG00000100216	TOMM22	ENSG00000101751	POLI	ENSG00000184845	DRD1
ENSG00000175826	CTDNEP1	ENSG00000162852	CNST	ENSG00000100294	MCAT	ENSG00000135638	EMX1	ENSG00000136295	TTYH3
ENSG00000115355	CCDC88A	ENSG00000186866	POFUT2	ENSG00000100300	TSPO	ENSG00000126215	XRCC3	ENSG00000148848	ADAM12
ENSG00000140319	SRP14	ENSG00000115355	CCDC88A	ENSG00000100335	MIEF1	ENSG00000103067	ESRP2	ENSG00000168028	RPSA
ENSG00000101294	HM13	ENSG00000065923	SLC9A7	ENSG00000100347	SAMM50	ENSG00000198879	SFMBT2	ENSG00000088833	NSFL1C
ENSG00000129255	MPDU1	ENSG00000155957	TMBIM4	ENSG00000100348	TXN2	ENSG00000138468	SENP7	ENSG00000166439	RNF169
ENSG00000071246	VASH1	ENSG00000141429	GALNT1	ENSG00000100412	ACO2	ENSG00000073792	IGF2BP2	ENSG00000062194	GPBP1
ENSG00000164953	TMEM67	ENSG00000100211	CBY1	ENSG00000100416	TRMU	ENSG00000071626	DAZAP1	ENSG00000265107	GJA5
ENSG00000196715	VKORC1L1	ENSG00000182346	DAOA	ENSG00000100422	CERK	ENSG00000006453	BAIAP2L1	ENSG00000181090	EHMT1
ENSG00000147649	MTDH	ENSG00000152291	TGOLN2	ENSG00000100575	TIMM9	ENSG00000107951	MTPAP	ENSG00000148943	LIN7C
ENSG00000115414	FN1	ENSG00000138162	TACC2	ENSG00000100577	GSTZ1	ENSG00000177602	GSG2	ENSG00000174804	FZD4
ENSG00000104635	SLC39A14	ENSG00000102383	ZDHHC15	ENSG00000100596	SPTLC2	ENSG00000132600	PRMT7	ENSG00000104290	FZD3
ENSG00000185345	PARK2	ENSG00000276600	RAB7B	ENSG00000100601	ALKBH1	ENSG00000131914	LIN28A	ENSG00000108375	RNF43
ENSG00000117362	APH1A	ENSG00000115414	FN1	ENSG00000100714	MTHFD1	ENSG00000137501	SYTL2	ENSG00000112210	RAB23
ENSG00000105438	KDELR1	ENSG00000275498	PDXDC1	ENSG00000100889	PCK2	ENSG00000198093	ZNF649	ENSG00000133107	TRPC4
ENSG00000124406	ATP8A1	ENSG00000152061	RABGAP1L	ENSG00000100890	KIAA0391	ENSG00000099875	MKNK2	ENSG00000168065	SLC22A11
ENSG00000160796	NBEAL2	ENSG00000104635	SLC39A14	ENSG00000101019	UQCC1	ENSG00000087263	OGFOD1	ENSG00000130340	SNX9
ENSG00000169905	TOR1AIP2	ENSG00000185345	PARK2	ENSG00000101084	C20orf24	ENSG00000114023	FAM162A	ENSG00000160746	ANO10
ENSG00000171126	KCNG3	ENSG00000117362	APH1A	ENSG00000101166	SLMO2	ENSG00000161888	SPC24	ENSG00000101974	ATP11C
ENSG00000174227	PIGG	ENSG00000198162	MAN1A2	ENSG00000101181	MTG2	ENSG00000160886	LY6K	ENSG00000186185	KIF18B
ENSG00000115310	RTN4	ENSG00000105438	KDELR1	ENSG00000101247	NDUFAF5	ENSG00000165617	DACT1	ENSG00000100031	GGT1
ENSG00000080815	PSEN1	ENSG00000124406	ATP8A1	ENSG00000101298	SNPH	ENSG00000169583	CLIC3	ENSG00000140030	GPR65
ENSG00000170262	MRAP	ENSG00000168917	SLC35G2	ENSG00000101349	PAK7	ENSG00000115274	INO80B	ENSG00000184205	TSPYL2
ENSG00000058063	ATP11B	ENSG00000064995	TAF11	ENSG00000101365	IDH3B	ENSG00000113196	HAND1	ENSG00000035687	ADSS
ENSG00000158220	ESYT3	ENSG00000157637	SLC38A10	ENSG00000101546	RBFA	ENSG00000119772	DNMT3A	ENSG00000107679	PLEKHA1
ENSG00000111817	DSE	ENSG00000075651	PLD1	ENSG00000101986	ABCD1	ENSG00000031691	CENPQ	ENSG00000132932	ATP8A2
ENSG00000167323	STIM1	ENSG00000151692	RNF144A	ENSG00000102078	SLC25A14	ENSG00000047617	ANO2	ENSG00000123171	CCDC70
ENSG00000072310	SREBF1	ENSG00000051825	MPHOSPH9	ENSG00000102738	MRPS31	ENSG00000111752	PHC1	ENSG00000156113	KCNMA1
ENSG00000185624	P4HB	ENSG00000157064	NMNAT2	ENSG00000102743	SLC25A15	ENSG00000126653	NSRP1	ENSG00000153179	RASSF3
ENSG00000150967	ABCB9	ENSG00000080815	PSEN1	ENSG00000102763	VWA8	ENSG00000132792	CTNNBL1	ENSG00000180233	ZNRF2
ENSG00000117500	TMED5	ENSG00000176022	B3GALT6	ENSG00000102897	LYRM1	ENSG00000163875	MEAF6	ENSG00000177106	EPS8L2
ENSG00000123643	SLC36A1	ENSG00000106086	PLEKHA8	ENSG00000102967	DHODH	ENSG00000169230	PRELID1	ENSG00000163501	IHH
ENSG00000154305	MIA3	ENSG00000204160	ZDHHC18	ENSG00000103018	CYB5B	ENSG00000156831	NSMCE2	ENSG00000143515	ATP8B2
ENSG00000160867	FGFR4	ENSG00000080603	SRCAP	ENSG00000103024	NME3	ENSG00000119523	ALG2	ENSG00000122591	FAM126A
ENSG00000239305	RNF103	ENSG00000103723	AP3B2	ENSG00000103066	PLA2G15	ENSG00000182916	TCEAL7	ENSG00000197879	MYO1C
ENSG00000144224	UBXN4	ENSG00000111817	DSE	ENSG00000103121	CMC2	ENSG00000174574	AKIRIN1	ENSG00000163519	TRAT1
ENSG00000104219	ZDHHC2	ENSG00000134317	GRHL1	ENSG00000103150	MLYCD	ENSG00000177830	CHID1	ENSG00000104043	ATP8B4
ENSG00000062716	VMP1	ENSG00000127603	MACF1	ENSG00000103160	HSDL1	ENSG00000197771	MCMBP	ENSG00000080345	RIF1
ENSG00000047188	YTHDC2	ENSG00000134283	PPHLN1	ENSG00000103202	NME4	ENSG00000132953	XPO4	ENSG00000072415	MPP5
ENSG00000182149	IST1	ENSG00000166734	CASC4	ENSG00000103356	EARS2	ENSG00000131944	C19orf40	ENSG00000154856	APCDD1
ENSG00000175048	ZDHHC14	ENSG00000165233	C9orf89	ENSG00000103423	DNAJA3	ENSG00000181026	AEN	ENSG00000156599	ZDHHC5
ENSG00000163958	ZDHHC19	ENSG00000175582	RAB6A	ENSG00000103507	BCKDK	ENSG00000110906	KCTD10	ENSG00000110075	PPP6R3
ENSG00000128973	CLN6	ENSG00000166377	ATP9B	ENSG00000103642	LACTB	ENSG00000198824	CHAMP1	ENSG00000111981	ULBP1
ENSG00000103335	PIEZO1	ENSG00000185624	P4HB	ENSG00000103707	MTFMT	ENSG00000137449	CPEB2	ENSG00000135324	MRAP2
ENSG00000012660	ELOVL5	ENSG00000117500	TMED5	ENSG00000103769	RAB11A	ENSG00000113812	ACTR8	ENSG00000136848	DAB2IP
ENSG00000167769	ACER1	ENSG00000147533	GOLGA7	ENSG00000104325	DECR1	ENSG00000127993	RBM48	ENSG00000172301	COPRS
ENSG00000206190	ATP10A	ENSG00000163539	CLASP2	ENSG00000104381	GDAP1	ENSG00000104177	MYEF2	ENSG00000100209	HSCB
ENSG00000121940	CLCC1	ENSG00000151532	VTI1A	ENSG00000104412	EMC2	ENSG00000278463	HIST1H2AB	ENSG00000131015	ULBP2
ENSG00000204977	TRIM13	ENSG00000083168	KAT6A	ENSG00000104442	ARMC1	ENSG00000165209	STRBP	ENSG00000111344	RASAL1
ENSG00000080608	KIAA0020	ENSG00000189067	LITAF	ENSG00000104687	GSR	ENSG00000137574	TGS1	ENSG00000167332	OR51E2
ENSG00000141337	ARSG	ENSG00000168172	HOOK3	ENSG00000104823	ECH1	ENSG00000160193	WDR4	ENSG00000146013	GFRA3
ENSG00000109501	WFS1	ENSG00000104219	ZDHHC2	ENSG00000104835	SARS2	ENSG00000156256	USP16	ENSG00000136286	MYO1G
ENSG00000099797	TECR	ENSG00000110048	OSBP	ENSG00000104980	TIMM44	ENSG00000187003	ACTL7A	ENSG00000138449	SLC40A1
ENSG00000119787	ATL2	ENSG00000145740	SLC30A5	ENSG00000105197	TIMM50	ENSG00000121297	TSHZ3	ENSG00000152527	PLEKHH2
ENSG00000117868	ESYT2	ENSG00000133110	POSTN	ENSG00000105341	ATP5SL	ENSG00000178896	EXOSC4	ENSG00000135842	FAM129A
ENSG00000174099	MSRB3	ENSG00000135052	GOLM1	ENSG00000105364	MRPL4	ENSG00000049283	EPN3	ENSG00000050820	BCAR1
ENSG00000154229	PRKCA	ENSG00000135823	STX6	ENSG00000105379	ETFB	ENSG00000163481	RNF25	ENSG00000064687	ABCA7
ENSG00000174326	SLC16A11	ENSG00000132604	TERF2	ENSG00000105514	RAB3D	ENSG00000092201	SUPT16H	ENSG00000169174	PCSK9
ENSG00000103966	EHD4	ENSG00000182149	IST1	ENSG00000105552	BCAT2	ENSG00000152454	ZNF256	ENSG00000142765	SYTL1
ENSG00000100243	CYB5R3	ENSG00000127946	HIP1	ENSG00000105607	GCDH	ENSG00000183011	NAA38	ENSG00000147650	LRP12
ENSG00000006576	PHTF2	ENSG00000171823	FBXL14	ENSG00000105701	FKBP8	ENSG00000085721	RRN3	ENSG00000135569	TAAR5
ENSG00000136827	TOR1A	ENSG00000144554	FANCD2	ENSG00000105755	ETHE1	ENSG00000159202	UBE2Z	ENSG00000143258	USP21
ENSG00000026297	RNASET2	ENSG00000026508	CD44	ENSG00000105793	GTPBP10	ENSG00000157500	APPL1	ENSG00000112851	ERBB2IP
ENSG00000072682	P4HA2	ENSG00000138175	ARL3	ENSG00000105819	PMPCB	ENSG00000105996	HOXA2	ENSG00000115109	EPB41L5
ENSG00000051108	HERPUD1	ENSG00000183166	CALN1	ENSG00000105953	OGDH	ENSG00000140497	SCAMP2	ENSG00000123728	RAP2C
ENSG00000118454	ANKRD13C	ENSG00000079805	DNM2	ENSG00000106012	IQCE	ENSG00000046774	MAGEC2	ENSG00000114698	PLSCR4
ENSG00000119915	ELOVL3	ENSG00000123106	CCDC91	ENSG00000106028	SSBP1	ENSG00000125454	SLC25A19	ENSG00000125869	LAMP5
ENSG00000156232	WHAMM	ENSG00000108587	GOSR1	ENSG00000106049	HIBADH	ENSG00000090432	MUL1	ENSG00000213523	SRA1
ENSG00000165072	MAMDC2	ENSG00000145016	KIAA0226	ENSG00000106077	ABHD11	ENSG00000214022	REPIN1	ENSG00000130234	ACE2
ENSG00000170786	SDR16C5	ENSG00000163291	PAQR3	ENSG00000106105	GARS	ENSG00000101940	WDR13	ENSG00000225697	SLC26A6
ENSG00000162951	LRRTM1	ENSG00000007312	CD79B	ENSG00000106153	CHCHD2	ENSG00000125409	TEKT3	ENSG00000254505	CHMP4A
ENSG00000159714	ZDHHC1	ENSG00000155657	TTN	ENSG00000106246	PTCD1	ENSG00000221978	CCNL2	ENSG00000187957	DNER
ENSG00000242366	UGT1A1	ENSG00000085365	SCAMP1	ENSG00000106436	MYL10	ENSG00000168010	ATG16L2	ENSG00000070190	DAPP1
ENSG00000274437	DERL3	ENSG00000185920	PTCH1	ENSG00000106541	AGR2	ENSG00000128886	ELL3	ENSG00000125841	NRSN2
ENSG00000147378	FATE1	ENSG00000187079	TEAD1	ENSG00000106554	CHCHD3	ENSG00000088808	PPP1R13B	ENSG00000163002	NUP35
ENSG00000146205	ANO7	ENSG00000109686	SH3D19	ENSG00000106591	MRPL32	ENSG00000165271	NOL6	ENSG00000276045	ORAI1
ENSG00000185294	SPPL2C	ENSG00000187240	DYNC2H1	ENSG00000106603	COA1	ENSG00000166068	SPRED1	ENSG00000179604	CDC42EP4
ENSG00000040608	RTN4R	ENSG00000136152	COG3	ENSG00000107020	PLGRKT	ENSG00000138231	DBR1	ENSG00000136802	LRRC8A
ENSG00000172794	RAB37	ENSG00000151746	BICD1	ENSG00000107537	PHYH	ENSG00000108961	RANGRF	ENSG00000081248	CACNA1S
ENSG00000183773	AIFM3	ENSG00000107249	GLIS3	ENSG00000107745	MICU1	ENSG00000163482	STK36	ENSG00000119487	MAPKAP1
ENSG00000179104	TMTC2	ENSG00000156232	WHAMM	ENSG00000107815	C10orf2	ENSG00000178966	RMI1	ENSG00000197584	KCNMB2
ENSG00000163082	SGPP2	ENSG00000188467	SLC24A5	ENSG00000107819	SFXN3	ENSG00000131931	THAP1	ENSG00000188021	UBQLN2
ENSG00000213420	GPC2	ENSG00000100314	CABP7	ENSG00000107890	ANKRD26	ENSG00000181938	GINS3	ENSG00000241360	PDXP
ENSG00000177108	ZDHHC22	ENSG00000175893	ZDHHC21	ENSG00000107951	MTPAP	ENSG00000107902	LHPP	ENSG00000164535	DAGLB
ENSG00000160404	TOR2A	ENSG00000172794	RAB37	ENSG00000107959	PITRM1	ENSG00000148300	REXO4	ENSG00000196199	MPHOSPH8
ENSG00000167165	UGT1A6	ENSG00000182156	ENPP7	ENSG00000108064	TFAM	ENSG00000164758	MED30	ENSG00000101152	DNAJC5
ENSG00000188818	ZDHHC11	ENSG00000188175	HEPACAM2	ENSG00000108179	PPIF	ENSG00000102901	CENPT	ENSG00000167775	CD320
ENSG00000183662	FAM19A1	ENSG00000177108	ZDHHC22	ENSG00000108387	CE5B3	ENSG00000172586	CHCHD1	ENSG00000056291	NPFFR2
ENSG00000176273	SLC35G1	ENSG00000198324	FAM109A	ENSG00000108439	PNPO	ENSG00000163374	YY1AP1	ENSG00000168672	FAM84B
ENSG00000179979	CRIPAK	ENSG00000184384	MAML2	ENSG00000108528	SLC25A11	ENSG00000092330	TINF2	ENSG00000168229	PTGDR
ENSG00000099194	SCD	ENSG00000174989	FBXW8	ENSG00000108561	C1QBP	ENSG00000142546	NOSIP	ENSG00000147804	SLC39A4
ENSG00000162694	EXTL2	ENSG00000144730	IL17RD	ENSG00000108591	DRG2	ENSG00000133878	DUSP26	ENSG00000186318	BACE1
ENSG00000100883	SRP54	ENSG00000155961	RAB39B	ENSG00000108599	AKAP10	ENSG00000033030	ZCCHC8	ENSG00000170775	GPR37
ENSG00000137845	ADAM10	ENSG00000197430	OPALIN	ENSG00000108826	MRPL27	ENSG00000163166	IWS1	ENSG00000111727	HCFC2
ENSG00000126934	MAP2K2	ENSG00000172780	RAB43	ENSG00000109180	OCIAD1	ENSG00000111331	OAS3	ENSG00000120509	PDZD11
ENSG00000069943	PIGB	ENSG00000173846	PLK3	ENSG00000109390	NDUFC1	ENSG00000123485	HJURP	ENSG00000197956	S100A6
ENSG00000074370	ATP2A3	ENSG00000137845	ADAM10	ENSG00000109424	UCP1	ENSG00000166582	CENPV	ENSG00000158769	F11R
ENSG00000225967	TAP2	ENSG00000101850	GPR143	ENSG00000109475	RPL34	ENSG00000046647	GEMIN8	ENSG00000170482	SLC23A1
ENSG00000122729	ACO1	ENSG00000140564	FURIN	ENSG00000109519	GRPEL1	ENSG00000120942	UBIAD1	ENSG00000157214	STEAP2
ENSG00000005206	SPPL2B	ENSG00000105281	SLC1A5	ENSG00000109576	AADAT	ENSG00000100319	ZMAT5	ENSG00000163517	HDAC11
ENSG00000198911	SREBF2	ENSG00000122729	ACO1	ENSG00000109919	MTCH2	ENSG00000136104	RNASEH2B	ENSG00000198331	HYLS1
ENSG00000068650	ATP11A	ENSG00000005206	SPPL2B	ENSG00000110011	DNAJC4	ENSG00000100413	POLR3H	ENSG00000166682	TMPRSS5
ENSG00000181704	YIPF6	ENSG00000169710	FASN	ENSG00000110074	FOXRED1	ENSG00000092054	MYH7	ENSG00000145244	CORIN
ENSG00000124212	PTGIS	ENSG00000160179	ABCG1	ENSG00000110090	CPT1A	ENSG00000109670	FBXW7	ENSG00000156735	BAG4
ENSG00000105707	HPN	ENSG00000138768	USO1	ENSG00000110435	PDHX	ENSG00000130518	KIAA1683	ENSG00000118473	SGIP1
ENSG00000116157	GPX7	ENSG00000074054	CLASP1	ENSG00000110536	PTPMT1	ENSG00000164649	CDCA7L	ENSG00000113369	ARRDC3
ENSG00000134321	RSAD2	ENSG00000155876	RRAGA	ENSG00000110717	NDUFS8	ENSG00000140395	WDR61	ENSG00000176490	DIRAS1
ENSG00000007062	PROM1	ENSG00000127914	AKAP9	ENSG00000110719	TCIRG1	ENSG00000101457	DNTTIP1	ENSG00000111845	PAK1IP1
ENSG00000130175	PRKCSH	ENSG00000123240	OPTN	ENSG00000110871	COQ5	ENSG00000196363	WDR5	ENSG00000177485	ZBTB33
ENSG00000138279	ANXA7	ENSG00000116128	BCL9	ENSG00000110955	ATP5B	ENSG00000103266	STUB1	ENSG00000119899	SLC17A5
ENSG00000172893	DHCR7	ENSG00000273686	B2M	ENSG00000111012	CYP27B1	ENSG00000173068	BNC2	ENSG00000167207	NOD2
ENSG00000139970	RTN1	ENSG00000139197	PEX5	ENSG00000111271	ACAD10	ENSG00000166987	MBD6	ENSG00000136830	FAM129B
ENSG00000120215	MLANA	ENSG00000186635	ARAP1	ENSG00000111275	ALDH2	ENSG00000167491	GATAD2A	ENSG00000187688	TRPV2
ENSG00000173653	RCE1	ENSG00000007062	PROM1	ENSG00000111639	MRPL51	ENSG00000171792	RHNO1	ENSG00000169221	TBC1D10B
ENSG00000107566	ERLIN1	ENSG00000144063	MALL	ENSG00000111696	NT5DC3	ENSG00000143507	DUSP10	ENSG00000185803	SLC52A2
ENSG00000166557	TMED3	ENSG00000009307	CSDE1	ENSG00000111716	LDHB	ENSG00000137075	RNF38	ENSG00000196664	TLR7
ENSG00000124564	SLC17A3	ENSG00000120215	MLANA	ENSG00000111737	RAB35	ENSG00000131652	THOC6	ENSG00000167522	ANKRD11
ENSG00000265808	SEC22B	ENSG00000102100	SLC35A2	ENSG00000111775	COX6A1	ENSG00000277775	HIST1H3F	ENSG00000150337	FCGR1A
ENSG00000197535	MYO5A	ENSG00000163810	TGM4	ENSG00000111786	SRSF9	ENSG00000167842	MIS12	ENSG00000154099	DNAAF1
ENSG00000137403	HLA-F	ENSG00000105486	LIG1	ENSG00000111843	TMEM14C	ENSG00000088930	XRN2	ENSG00000081923	ATP8B1
ENSG00000104044	OCA2	ENSG00000141503	MINK1	ENSG00000111906	HDDC2	ENSG00000275835	TUBGCP5	ENSG00000158156	XKR8
ENSG00000167004	PDIA3	ENSG00000137203	TFAP2A	ENSG00000112031	MTRF1L	ENSG00000010318	PHF7	ENSG00000128519	TAS2R16
ENSG00000132376	INPP5K	ENSG00000186153	WWOX	ENSG00000112096	SOD2	ENSG00000103197	TSC2	ENSG00000145242	EPHA5
ENSG00000074695	LMAN1	ENSG00000275199	AKT3	ENSG00000112110	MRPL18	ENSG00000178685	PARP10	ENSG00000132677	RHBG
ENSG00000165195	PIGA	ENSG00000144674	GOLGA4	ENSG00000112294	ALDH5A1	ENSG00000273873	BDP1	ENSG00000135916	ITM2C
ENSG00000119820	YIPF4	ENSG00000166557	TMED3	ENSG00000112304	ACOT13	ENSG00000169976	SF3B5	ENSG00000111707	SUDS3
ENSG00000049449	RCN1	ENSG00000265808	SEC22B	ENSG00000112474	HSD17B8	ENSG00000131941	RHPN2	ENSG00000130529	TRPM4
ENSG00000075711	DLG1	ENSG00000110911	SLC11A2	ENSG00000112530	PACRG	ENSG00000183035	CYLC1	ENSG00000197405	C5AR1
ENSG00000183778	B3GALT5	ENSG00000277791	PSMB3	ENSG00000112651	MRPL2	ENSG00000172732	MUS81	ENSG00000023734	STRAP
ENSG00000227816	TAP1	ENSG00000105939	ZC3HAV1	ENSG00000112695	COX7A2	ENSG00000167333	TRIM68	ENSG00000132155	RAF1
ENSG00000170522	ELOVL6	ENSG00000100749	VRK1	ENSG00000112855	HARS2	ENSG00000173083	HPSE	ENSG00000186439	TRDN
ENSG00000044574	HSPA5	ENSG00000017260	ATP2C1	ENSG00000112992	NNT	ENSG00000161800	RACGAP1	ENSG00000166126	AMN
ENSG00000102119	EMD	ENSG00000147654	EBAG9	ENSG00000112996	MRPS30	ENSG00000205323	SARNP	ENSG00000165029	ABCA1
ENSG00000079459	FDFT1	ENSG00000198722	UNC13B	ENSG00000113013	HSPA9	ENSG00000169592	INO80E	ENSG00000141837	CACNA1A
ENSG00000223802	CERS1	ENSG00000170266	GLB1	ENSG00000113048	MRPS27	ENSG00000053372	MRTO4	ENSG00000136933	RABEPK
ENSG00000117906	RCN2	ENSG00000182827	ACBD3	ENSG00000113272	THG1L	ENSG00000166135	HIF1AN	ENSG00000276262	NSF
ENSG00000227715	HLA-A	ENSG00000132376	INPP5K	ENSG00000113492	AGXT2	ENSG00000158545	ZC3H18	ENSG00000196352	CD55
ENSG00000228299	HLA-C	ENSG00000104915	STX10	ENSG00000113643	RARS	ENSG00000182362	YBEY	ENSG00000262418	PTPRC
ENSG00000182158	CREB3L2	ENSG00000174992	ZG16	ENSG00000113790	EHHADH	ENSG00000108256	NUFIP2	ENSG00000170927	PKHD1
ENSG00000171791	BCL2	ENSG00000100815	TRIP11	ENSG00000113845	TIMMDC1	ENSG00000123064	DDX54	ENSG00000168036	CTNNB1
ENSG00000086598	TMED2	ENSG00000000457	SCYL3	ENSG00000114023	FAM162A	ENSG00000147421	HMBOX1	ENSG00000157510	AFAP1L1
ENSG00000012232	EXTL3	ENSG00000074695	LMAN1	ENSG00000114026	OGG1	ENSG00000160877	NACC1	ENSG00000158985	CDC42SE2
ENSG00000166825	ANPEP	ENSG00000130560	UBAC1	ENSG00000114054	PCCB	ENSG00000153207	AHCTF1	ENSG00000170948	MBD3L1
ENSG00000176454	LPCAT4	ENSG00000140553	UNC45A	ENSG00000114120	SLC25A36	ENSG00000104313	EYA1	ENSG00000147614	ATP6V0D2
ENSG00000140350	ANP32A	ENSG00000119820	YIPF4	ENSG00000114686	MRPL3	ENSG00000099769	IGFALS	ENSG00000241837	ATP5O
ENSG00000130508	PXDN	ENSG00000113595	TRIM23	ENSG00000114735	HEMK1	ENSG00000161981	SNRNP25	ENSG00000149970	CNKSR2
ENSG00000171132	PRKCE	ENSG00000075711	DLG1	ENSG00000114956	DGUOK	ENSG00000181817	LSM10	ENSG00000182261	NLRP10
ENSG00000132965	ALOX5AP	ENSG00000254087	LYN	ENSG00000115042	FAHD2A	ENSG00000185088	RPS27L	ENSG00000141424	SLC39A6
ENSG00000113194	FAF2	ENSG00000186908	ZDHHC17	ENSG00000115137	DNAJC27	ENSG00000141499	WRAP53	ENSG00000185567	AHNAK2
ENSG00000107317	PTGDS	ENSG00000183778	B3GALT5	ENSG00000115159	GPD2	ENSG00000096717	SIRT1	ENSG00000076944	STXBP2
ENSG00000175283	DOLK	ENSG00000116199	FAM20B	ENSG00000115204	MPV17	ENSG00000010030	ETV7	ENSG00000099992	TBC1D10A
ENSG00000234745	HLA-B	ENSG00000130303	BST2	ENSG00000115286	NDUFS7	ENSG00000168646	AXIN2	ENSG00000135318	NT5E
ENSG00000196396	PTPN1	ENSG00000068697	LAPTM4A	ENSG00000115317	HTRA2	ENSG00000063241	ISOC2	ENSG00000174429	ABRA
ENSG00000166794	PPIB	ENSG00000242247	ARFGAP3	ENSG00000115361	ACADL	ENSG00000172716	SLFN11	ENSG00000116266	STXBP3
ENSG00000166136	NDUFB8	ENSG00000132256	TRIM5	ENSG00000115364	MRPL19	ENSG00000136463	TACO1	ENSG00000185963	BICD2
ENSG00000006025	OSBPL7	ENSG00000125447	GGA3	ENSG00000115419	GLS	ENSG00000109919	MTCH2	ENSG00000090020	SLC9A1
ENSG00000107175	CREB3	ENSG00000112249	ASCC3	ENSG00000115468	EFHD1	ENSG00000171206	TRIM8	ENSG00000162852	CNST
ENSG00000143801	PSEN2	ENSG00000044574	HSPA5	ENSG00000115520	COQ10B	ENSG00000110063	DCPS	ENSG00000143727	ACP1
ENSG00000106692	FKTN	ENSG00000159723	AGRP	ENSG00000115541	HSPE1	ENSG00000143631	FLG	ENSG00000115355	CCDC88A
ENSG00000086827	ZW10	ENSG00000128641	MYO1B	ENSG00000115652	UXS1	ENSG00000163909	HEYL	ENSG00000026025	VIM
ENSG00000170385	SLC30A1	ENSG00000175040	CHST2	ENSG00000115657	ABCB6	ENSG00000102760	RGCC	ENSG00000165186	PTCHD1
ENSG00000178607	ERN1	ENSG00000044090	CUL7	ENSG00000115840	SLC25A12	ENSG00000136819	C9orf78	ENSG00000165566	AMER2
ENSG00000125967	NECAB3	ENSG00000116062	MSH6	ENSG00000115919	KYNU	ENSG00000166797	FAM96A	ENSG00000149269	PAK1
ENSG00000262795	IFNGR2	ENSG00000094804	CDC6	ENSG00000115944	COX7A2L	ENSG00000136492	BRIP1	ENSG00000101347	SAMHD1
ENSG00000108602	ALDH3A1	ENSG00000149541	B3GAT3	ENSG00000116096	SPR	ENSG00000104413	ESRP1	ENSG00000131778	CHD1L
ENSG00000138029	HADHB	ENSG00000164597	COG5	ENSG00000116171	SCP2	ENSG00000057757	PITHD1	ENSG00000102218	RP2
ENSG00000108424	KPNB1	ENSG00000130164	LDLR	ENSG00000116221	MRPL37	ENSG00000081087	OSTM1	ENSG00000179593	ALOX15B
ENSG00000168000	BSCL2	ENSG00000157916	RER1	ENSG00000116288	PARK7	ENSG00000146676	PURB	ENSG00000146938	NLGN4X
ENSG00000179218	CALR	ENSG00000034971	MYOC	ENSG00000116353	MECR	ENSG00000002549	LAP3	ENSG00000163646	CLRN1
ENSG00000105894	PTN	ENSG00000136935	GOLGA1	ENSG00000116459	ATP5F1	ENSG00000198000	NOL8	ENSG00000124942	AHNAK
ENSG00000163956	LRPAP1	ENSG00000227715	HLA-A	ENSG00000116688	MFN2	ENSG00000107371	EXOSC3	ENSG00000004846	ABCB5
ENSG00000186480	INSIG1	ENSG00000228299	HLA-C	ENSG00000116771	AGMAT	ENSG00000105011	ASF1B	ENSG00000116141	MARK1
ENSG00000164615	CAMLG	ENSG00000124333	VAMP7	ENSG00000116791	CRYZ	ENSG00000165156	ZHX1	ENSG00000197122	SRC
ENSG00000169223	LMAN2	ENSG00000125968	ID1	ENSG00000116874	WARS2	ENSG00000180628	PCGF5	ENSG00000116039	ATP6V1B1
ENSG00000183873	SCN5A	ENSG00000189060	H1F0	ENSG00000116882	HAO2	ENSG00000129521	EGLN3	ENSG00000010327	STAB1
ENSG00000159261	CLDN14	ENSG00000086598	TMED2	ENSG00000116898	MRPS15	ENSG00000139174	PRICKLE1	ENSG00000163507	KIAA1524
ENSG00000109084	TMEM97	ENSG00000166825	ANPEP	ENSG00000117054	ACADM	ENSG00000092067	CEBPE	ENSG00000205726	ITSN1
ENSG00000118705	RPN2	ENSG00000164715	LMTK2	ENSG00000117118	SDHB	ENSG00000269858	EGLN2	ENSG00000104133	SPG11
ENSG00000126777	KTN1	ENSG00000067208	EVI5	ENSG00000117305	HMGCL	ENSG00000175376	EIF1AD	ENSG00000100055	CYTH4
ENSG00000106803	SEC61B	ENSG00000003147	ICA1	ENSG00000117450	PRDX1	ENSG00000104447	TRPS1	ENSG00000119729	RHOQ
ENSG00000214160	ALG3	ENSG00000095139	ARCN1	ENSG00000117481	NSUN4	ENSG00000196182	STK40	ENSG00000104635	SLC39A14
ENSG00000087088	BAX	ENSG00000187210	GCNT1	ENSG00000117528	ABCD3	ENSG00000182551	ADI1	ENSG00000117362	APH1A
ENSG00000113391	FAM172A	ENSG00000118495	PLAGL1	ENSG00000117592	PRDX6	ENSG00000116954	RRAGC	ENSG00000124406	ATP8A1
ENSG00000249915	PDCD6	ENSG00000108840	HDAC5	ENSG00000117593	DARS2	ENSG00000164938	TP53INP1	ENSG00000124343	XG
ENSG00000147403	RPL10	ENSG00000234745	HLA-B	ENSG00000117791	MOSC2	ENSG00000160563	MED27	ENSG00000168917	SLC35G2
ENSG00000116133	DHCR24	ENSG00000137502	RAB30	ENSG00000117862	TXNDC12	ENSG00000203485	INF2	ENSG00000198873	GRK5
ENSG00000104412	EMC2	ENSG00000070018	LRP6	ENSG00000117906	RCN2	ENSG00000178093	TSSK6	ENSG00000074855	ANO8
ENSG00000182533	CAV3	ENSG00000213983	AP1G2	ENSG00000118246	FASTKD2	ENSG00000083093	PALB2	ENSG00000121270	ABCC11
ENSG00000145246	ATP10D	ENSG00000135775	COG2	ENSG00000118508	RAB32	ENSG00000070366	SMG6	ENSG00000198561	CTNND1
ENSG00000068615	REEP1	ENSG00000103051	COG4	ENSG00000118640	VAMP8	ENSG00000137720	C11orf1	ENSG00000046604	DSG2
ENSG00000038002	AGA	ENSG00000100568	VTI1B	ENSG00000119013	NDUFB3	ENSG00000149532	CPSF7	ENSG00000051825	MPHOSPH9
ENSG00000101346	POFUT1	ENSG00000107175	CREB3	ENSG00000119421	NDUFA8	ENSG00000186174	BCL9L	ENSG00000164756	SLC30A8
ENSG00000034693	PEX3	ENSG00000116455	WDR77	ENSG00000119431	HDHD3	ENSG00000198890	PRMT6	ENSG00000265190	ANXA8
ENSG00000135226	UGT2B28	ENSG00000143801	PSEN2	ENSG00000119471	HSDL2	ENSG00000171862	PTEN	ENSG00000150455	TIRAP
ENSG00000124783	SSR1	ENSG00000106692	FKTN	ENSG00000119673	ACOT2	ENSG00000108592	FTSJ3	ENSG00000076928	ARHGEF1
ENSG00000102805	CLN5	ENSG00000115540	MOB4	ENSG00000119689	DLST	ENSG00000134884	ARGLU1	ENSG00000171126	KCNG3
ENSG00000130208	APOC1	ENSG00000170385	SLC30A1	ENSG00000119705	SLIRP	ENSG00000152137	HSPB8	ENSG00000004939	SLC4A1
ENSG00000198689	SLC9A6	ENSG00000130037	KCNA5	ENSG00000119711	ALDH6A1	ENSG00000131475	VPS25	ENSG00000187048	CYP4A11
ENSG00000154096	THY1	ENSG00000174775	HRAS	ENSG00000119723	COQ6	ENSG00000185946	RNPC3	ENSG00000080815	PSEN1
ENSG00000137573	SULF1	ENSG00000198964	SGMS1	ENSG00000119912	IDE	ENSG00000165887	ANKRD2	ENSG00000170262	MRAP
ENSG00000183527	PSMG1	ENSG00000103365	GGA2	ENSG00000119927	GPAM	ENSG00000135334	AKIRIN2	ENSG00000158315	RHBDL2
ENSG00000170881	RNF139	ENSG00000163466	ARPC2	ENSG00000120254	MTHFD1L	ENSG00000177646	ACAD9	ENSG00000108100	CCNY
ENSG00000075142	SRI	ENSG00000116209	TMEM59	ENSG00000120329	SLC25A2	ENSG00000188566	NDOR1	ENSG00000158220	ESYT3
ENSG00000137642	SORL1	ENSG00000086062	B4GALT1	ENSG00000120333	MRPS14	ENSG00000135723	FHOD1	ENSG00000154639	CXADR
ENSG00000136816	TOR1B	ENSG00000125967	NECAB3	ENSG00000120437	ACAT2	ENSG00000186862	PDZD7	ENSG00000092871	RFFL
ENSG00000159164	SV2A	ENSG00000112242	E2F3	ENSG00000120662	MTRF1	ENSG00000146909	NOM1	ENSG00000146648	EGFR
ENSG00000174437	ATP2A2	ENSG00000135968	GCC2	ENSG00000120675	DNAJC15	ENSG00000111732	AICDA	ENSG00000121289	CEP89
ENSG00000123983	ACSL3	ENSG00000087460	GNAS	ENSG00000120832	MTERF2	ENSG00000166164	BRD7	ENSG00000154188	ANGPT1
ENSG00000070882	OSBPL3	ENSG00000136045	PWP1	ENSG00000121057	AKAP1	ENSG00000147133	TAF1	ENSG00000185933	CALHM1
ENSG00000076554	TPD52	ENSG00000166747	AP1G1	ENSG00000121297	TSHZ3	ENSG00000197238	HIST1H4J	ENSG00000153071	DAB2
ENSG00000135622	SEMA4F	ENSG00000087085	ACHE	ENSG00000121897	LIAS	ENSG00000135111	TBX3	ENSG00000198663	C6orf89
ENSG00000001626	CFTR	ENSG00000169223	LMAN2	ENSG00000122033	MTIF3	ENSG00000175643	RMI2	ENSG00000084112	SSH1
ENSG00000100427	MLC1	ENSG00000175792	RUVBL1	ENSG00000122085	MTERF4	ENSG00000122515	ZMIZ2	ENSG00000127603	MACF1
ENSG00000153132	CLGN	ENSG00000109472	CPE	ENSG00000122140	MRPS2	ENSG00000198874	TYW1	ENSG00000152234	ATP5A1
ENSG00000116237	ICMT	ENSG00000116017	ARID3A	ENSG00000122335	SERAC1	ENSG00000110031	LPXN	ENSG00000167323	STIM1
ENSG00000115657	ABCB6	ENSG00000041353	RAB27B	ENSG00000122378	FAM213A	ENSG00000088305	DNMT3B	ENSG00000188517	COL25A1
ENSG00000021574	SPAST	ENSG00000054793	ATP9A	ENSG00000122643	NT5C3A	ENSG00000104964	AES	ENSG00000076351	SLC46A1
ENSG00000184840	TMED9	ENSG00000123191	ATP7B	ENSG00000122687	FTSJ2	ENSG00000238227	C9orf69	ENSG00000181826	RELL1
ENSG00000133710	SPINK5	ENSG00000102554	KLF5	ENSG00000122696	SLC25A51	ENSG00000187742	SECISBP2	ENSG00000132334	PTPRE
ENSG00000140284	SLC27A2	ENSG00000103769	RAB11A	ENSG00000122729	ACO1	ENSG00000198498	TMA16	ENSG00000168092	PAFAH1B2
ENSG00000136813	KIAA0368	ENSG00000139684	ESD	ENSG00000122873	CISD1	ENSG00000119689	DLST	ENSG00000178764	ZHX2
ENSG00000175354	PTPN2	ENSG00000174720	LARP7	ENSG00000122912	SLC25A16	ENSG00000103510	KAT8	ENSG00000163539	CLASP2
ENSG00000157379	DHRS1	ENSG00000116260	QSOX1	ENSG00000122971	ACADS	ENSG00000162702	ZNF281	ENSG00000186919	ZACN
ENSG00000159461	AMFR	ENSG00000136936	XPA	ENSG00000123130	ACOT9	ENSG00000095787	WAC	ENSG00000115085	ZAP70
ENSG00000013563	DNASE1L1	ENSG00000087494	PTHLH	ENSG00000123131	PRDX4	ENSG00000180190	TDRP	ENSG00000125257	ABCC4
ENSG00000000419	DPM1	ENSG00000129083	COPB1	ENSG00000123213	NLN	ENSG00000136146	MED4	ENSG00000116044	NFE2L2
ENSG00000105409	ATP1A3	ENSG00000204842	ATXN2	ENSG00000123297	TSFM	ENSG00000160953	MUM1	ENSG00000177469	PTRF
ENSG00000143556	S100A7	ENSG00000120805	ARL1	ENSG00000123453	SARDH	ENSG00000151332	MBIP	ENSG00000174669	SLC29A2
ENSG00000114771	AADAC	ENSG00000080371	RAB21	ENSG00000123472	ATPAF1	ENSG00000161036	LRWD1	ENSG00000160867	FGFR4
ENSG00000162692	VCAM1	ENSG00000102805	CLN5	ENSG00000123545	NDUFAF4	ENSG00000142611	PRDM16	ENSG00000129204	USP6
ENSG00000113734	BNIP1	ENSG00000115266	APC2	ENSG00000123600	METTL8	ENSG00000149196	C11orf73	ENSG00000024048	UBR2
ENSG00000197977	ELOVL2	ENSG00000197081	IGF2R	ENSG00000123815	ADCK4	ENSG00000124635	HIST1H2BJ	ENSG00000011405	PIK3C2A
ENSG00000213316	LTC4S	ENSG00000167110	GOLGA2	ENSG00000124172	ATP5E	ENSG00000108883	EFTUD2	ENSG00000107625	DDX50
ENSG00000188603	CLN3	ENSG00000139292	LGR5	ENSG00000124279	FASTKD3	ENSG00000133316	WDR74	ENSG00000100592	DAAM1
ENSG00000188257	PLA2G2A	ENSG00000198925	ATG9A	ENSG00000124370	MCEE	ENSG00000099917	MED15	ENSG00000196814	MVB12B
ENSG00000115839	RAB3GAP1	ENSG00000033627	ATP6V0A1	ENSG00000124523	SIRT5	ENSG00000146670	CDCA5	ENSG00000163975	MFI2
ENSG00000172005	MAL	ENSG00000131238	PPT1	ENSG00000124532	MRS2	ENSG00000254986	DPP3	ENSG00000164588	HCN1
ENSG00000153029	MR1	ENSG00000111801	BTN3A3	ENSG00000124593	PRICKLE4	ENSG00000110536	PTPMT1	ENSG00000198286	CARD11
ENSG00000147383	NSDHL	ENSG00000065150	IPO5	ENSG00000124608	AARS2	ENSG00000130940	CASZ1	ENSG00000145740	SLC30A5
ENSG00000162909	CAPN2	ENSG00000067842	ATP2B3	ENSG00000124615	MOCS1	ENSG00000085185	BCORL1	ENSG00000139679	LPAR6
ENSG00000110799	VWF	ENSG00000137642	SORL1	ENSG00000125166	GOT2	ENSG00000143476	DTL	ENSG00000132275	RRP8
ENSG00000134049	IER3IP1	ENSG00000149182	ARFGAP2	ENSG00000125246	CLYBL	ENSG00000099284	H2AFY2	ENSG00000143851	PTPN7
ENSG00000143870	PDIA6	ENSG00000087470	DNM1L	ENSG00000125356	NDUFA1	ENSG00000119929	CUTC	ENSG00000168389	MFSD2A
ENSG00000127022	CANX	ENSG00000132254	ARFIP2	ENSG00000125375	ATP5S	ENSG00000107669	ATE1	ENSG00000127412	TRPV5
ENSG00000197386	HTT	ENSG00000134243	SORT1	ENSG00000125434	SLC25A35	ENSG00000132434	LANCL2	ENSG00000160013	PTGIR
ENSG00000028116	VRK2	ENSG00000067182	TNFRSF1A	ENSG00000125445	MRPS7	ENSG00000170633	RNF34	ENSG00000138193	PLCE1
ENSG00000134970	TMED7	ENSG00000167791	CABP2	ENSG00000125454	SLC25A19	ENSG00000134057	CCNB1	ENSG00000154277	UCHL1
ENSG00000014123	UFL1	ENSG00000170745	KCNS3	ENSG00000125458	NT5C	ENSG00000278677	HIST1H2AM	ENSG00000099250	NRP1
ENSG00000124164	VAPB	ENSG00000118523	CTGF	ENSG00000125611	CHCHD5	ENSG00000010072	SPRTN	ENSG00000134853	PDGFRA
ENSG00000141524	TMC6	ENSG00000213930	GALT	ENSG00000125648	SLC25A23	ENSG00000197114	ZGPAT	ENSG00000144824	PHLDB2
ENSG00000099203	TMED1	ENSG00000123983	ACSL3	ENSG00000125652	ALKBH7	ENSG00000147854	UHRF2	ENSG00000052795	FNIP2
ENSG00000101160	CTSZ	ENSG00000076321	KLHL20	ENSG00000125656	CLPP	ENSG00000157326	DHRS4	ENSG00000184012	TMPRSS2
ENSG00000104805	NUCB1	ENSG00000188313	PLSCR1	ENSG00000125741	OPA3	ENSG00000143164	DCAF6	ENSG00000089057	SLC23A2
ENSG00000196296	ATP2A1	ENSG00000157542	KCNJ6	ENSG00000125779	PANK2	ENSG00000130159	ECSIT	ENSG00000232119	MCTS1
ENSG00000113739	STC2	ENSG00000170832	USP32	ENSG00000125871	MGME1	ENSG00000168303	MPLKIP	ENSG00000026508	CD44
ENSG00000153037	SRP19	ENSG00000168434	COG7	ENSG00000125901	MRPS26	ENSG00000088833	NSFL1C	ENSG00000179242	CDH4
ENSG00000128294	TPST2	ENSG00000134107	BHLHE40	ENSG00000125995	ROMO1	ENSG00000157741	UBN2	ENSG00000183023	SLC8A1
ENSG00000182197	EXT1	ENSG00000103489	XYLT1	ENSG00000126267	COX6B1	ENSG00000063322	MED29	ENSG00000182580	EPHB3
ENSG00000147155	EBP	ENSG00000166037	CEP57	ENSG00000126432	PRDX5	ENSG00000049768	FOXP3	ENSG00000179921	GPBAR1
ENSG00000105974	CAV1	ENSG00000162300	ZFPL1	ENSG00000126602	TRAP1	ENSG00000166439	RNF169	ENSG00000080493	SLC4A4
ENSG00000167780	SOAT2	ENSG00000196792	STRN3	ENSG00000126768	TIMM17B	ENSG00000086589	RBM22	ENSG00000103942	HOMER2
ENSG00000125744	RTN2	ENSG00000115657	ABCB6	ENSG00000126858	RHOT1	ENSG00000171116	HSFX1	ENSG00000105443	CYTH2
ENSG00000185825	BCAP31	ENSG00000184840	TMED9	ENSG00000126953	TIMM8A	ENSG00000275221	HIST1H2AK	ENSG00000073060	SCARB1
ENSG00000165280	VCP	ENSG00000101246	ARFRP1	ENSG00000127184	COX7C	ENSG00000177731	FLII	ENSG00000145555	MYO10
ENSG00000149257	SERPINH1	ENSG00000198794	SCAMP5	ENSG00000127540	UQCR11	ENSG00000082516	GEMIN5	ENSG00000007312	CD79B
ENSG00000144746	ARL6IP5	ENSG00000136813	KIAA0368	ENSG00000127554	GFER	ENSG00000169895	SYAP1	ENSG00000178996	SNX18
ENSG00000198363	ASPH	ENSG00000175354	PTPN2	ENSG00000127838	PNKD	ENSG00000183779	ZNF703	ENSG00000181104	F2R
ENSG00000174780	SRP72	ENSG00000035928	RFC1	ENSG00000127884	ECHS1	ENSG00000130810	PPAN	ENSG00000143878	RHOB
ENSG00000135506	OS9	ENSG00000122188	LAX1	ENSG00000127989	MTERF1	ENSG00000132963	POMP	ENSG00000131378	RFTN1
ENSG00000139921	TMX1	ENSG00000128283	CDC42EP1	ENSG00000128050	PAICS	ENSG00000145388	METTL14	ENSG00000154330	PGM5
ENSG00000113161	HMGCR	ENSG00000105409	ATP1A3	ENSG00000128309	MPST	ENSG00000163840	DTX3L	ENSG00000136869	TLR4
ENSG00000244038	DDOST	ENSG00000113282	CLINT1	ENSG00000128311	TST	ENSG00000157450	RNF111	ENSG00000117868	ESYT2
ENSG00000113262	GRM6	ENSG00000105669	COPE	ENSG00000128596	CCDC136	ENSG00000163029	SMC6	ENSG00000185920	PTCH1
ENSG00000101856	PGRMC1	ENSG00000162692	VCAM1	ENSG00000128609	NDUFA5	ENSG00000100429	HDAC10	ENSG00000167995	BEST1
ENSG00000111885	MAN1A1	ENSG00000213625	LEPROT	ENSG00000128626	MRPS12	ENSG00000213619	NDUFS3	ENSG00000154229	PRKCA
ENSG00000138674	SEC31A	ENSG00000188603	CLN3	ENSG00000128654	MTX2	ENSG00000173894	CBX2	ENSG00000154803	FLCN
ENSG00000144035	NAT8	ENSG00000070371	CLTCL1	ENSG00000128694	OSGEPL1	ENSG00000164916	FOXK1	ENSG00000182718	ANXA2
ENSG00000023318	ERP44	ENSG00000115234	SNX17	ENSG00000128928	IVD	ENSG00000176720	BOK	ENSG00000061938	TNK2
ENSG00000185664	PMEL	ENSG00000152465	NMT2	ENSG00000128951	DUT	ENSG00000134533	RERG	ENSG00000077157	PPP1R12B
ENSG00000155368	DBI	ENSG00000141551	CSNK1D	ENSG00000129151	BBOX1	ENSG00000185504	C17orf70	ENSG00000168297	PXK
ENSG00000118762	PKD2	ENSG00000172867	KRT2	ENSG00000130159	ECSIT	ENSG00000256223	ZNF10	ENSG00000160469	BRSK1
ENSG00000128595	CALU	ENSG00000069869	NEDD4	ENSG00000130204	TOMM40	ENSG00000139637	C12orf10	ENSG00000109686	SH3D19
ENSG00000163932	PRKCD	ENSG00000196535	MYO18A	ENSG00000130299	GTPBP3	ENSG00000180185	FAHD1	ENSG00000169567	HINT1
ENSG00000141458	NPC1	ENSG00000162909	CAPN2	ENSG00000130312	MRPL34	ENSG00000163281	GNPDA2	ENSG00000185344	ATP6V0A2
ENSG00000110218	PANX1	ENSG00000178913	TAF7	ENSG00000130347	RTN4IP1	ENSG00000125843	AP5S1	ENSG00000136152	COG3
ENSG00000166224	SGPL1	ENSG00000184304	PRKD1	ENSG00000130348	QRSL1	ENSG00000256683	ZNF350	ENSG00000122420	PTGFR
ENSG00000139641	ESYT1	ENSG00000107862	GBF1	ENSG00000130349	C6orf203	ENSG00000156030	ELMSAN1	ENSG00000048545	GUCA1A
ENSG00000122884	P4HA1	ENSG00000134049	IER3IP1	ENSG00000130414	NDUFA10	ENSG00000186185	KIF18B	ENSG00000184675	AMER1
ENSG00000176915	ANKLE2	ENSG00000144747	TMF1	ENSG00000130489	SCO2	ENSG00000048649	RSF1	ENSG00000164007	CLDN19
ENSG00000077943	ITGA8	ENSG00000157782	CABP1	ENSG00000130748	TMEM160	ENSG00000198783	ZNF830	ENSG00000172349	IL16
ENSG00000166391	MOGAT2	ENSG00000143870	PDIA6	ENSG00000130770	ATPIF1	ENSG00000160803	UBQLN4	ENSG00000155380	SLC16A1
ENSG00000118322	ATP10B	ENSG00000197386	HTT	ENSG00000131055	COX4I2	ENSG00000114779	ABHD14B	ENSG00000065361	ERBB3
ENSG00000170348	TMED10	ENSG00000111670	GNPTAB	ENSG00000131143	COX4I1	ENSG00000041802	LSG1	ENSG00000146833	TRIM4
ENSG00000101558	VAPA	ENSG00000134970	TMED7	ENSG00000131174	COX7B	ENSG00000023572	GLRX2	ENSG00000171169	NAIF1
ENSG00000173230	GOLGB1	ENSG00000124164	VAPB	ENSG00000131269	ABCB7	ENSG00000143256	PFDN2	ENSG00000125755	SYMPK
ENSG00000064989	CALCRL	ENSG00000141524	TMC6	ENSG00000131368	MRPS25	ENSG00000156603	MED19	ENSG00000154380	ENAH
ENSG00000138698	RAP1GDS1	ENSG00000196937	FAM3C	ENSG00000131473	ACLY	ENSG00000184205	TSPYL2	ENSG00000112053	SLC26A8
ENSG00000180176	TH	ENSG00000084674	APOB	ENSG00000131495	NDUFA2	ENSG00000038274	MAT2B	ENSG00000163898	LIPH
ENSG00000125818	PSMF1	ENSG00000099203	TMED1	ENSG00000131730	CKMT2	ENSG00000177548	RABEP2	ENSG00000188992	LIPI
ENSG00000001630	CYP51A1	ENSG00000128052	KDR	ENSG00000131779	PEX11B	ENSG00000107679	PLEKHA1	ENSG00000228515	MAS1L
ENSG00000174851	YIF1A	ENSG00000120708	TGFBI	ENSG00000131828	PDHA1	ENSG00000064703	DDX20	ENSG00000171714	ANO5
ENSG00000167434	CA4	ENSG00000104805	NUCB1	ENSG00000131844	MCCC2	ENSG00000107874	CUEDC2	ENSG00000096433	ITPR3
ENSG00000125844	RRBP1	ENSG00000105270	CLIP3	ENSG00000132286	TIMM10B	ENSG00000124571	XPO5	ENSG00000163959	SLC51A
ENSG00000197249	SERPINA1	ENSG00000169116	PARM1	ENSG00000132300	PTCD3	ENSG00000156304	SCAF4	ENSG00000256061	DYX1C1
		ENSG00000182197	EXT1	ENSG00000132305	IMMT	ENSG00000057935	MTA3	ENSG00000100664	EIF5
		ENSG00000115339	GALNT3	ENSG00000132313	MRPL35	ENSG00000107854	TNKS2	ENSG00000276920	NKD2
		ENSG00000143379	SETDB1	ENSG00000132394	EEFSEC	ENSG00000073598	FNDC8	ENSG00000274671	MARVELD2
		ENSG00000105974	CAV1	ENSG00000132423	COQ3	ENSG00000182446	NPLOC4	ENSG00000130783	CCDC62
		ENSG00000131018	SYNE1	ENSG00000132463	GRSF1	ENSG00000106554	CHCHD3	ENSG00000230700	CSNK2B
		ENSG00000173905	GOLIM4	ENSG00000132541	HRSP12	ENSG00000166920	C15orf48	ENSG00000186854	TRABD2A
		ENSG00000165240	ATP7A	ENSG00000132570	PCBD2	ENSG00000163114	PDHA2	ENSG00000269113	TRABD2B
		ENSG00000149257	SERPINH1	ENSG00000132591	ERAL1	ENSG00000141562	NARF	ENSG00000188643	S100A16
		ENSG00000114646	CSPG5	ENSG00000132676	DAP3	ENSG00000198721	ECI2	ENSG00000197891	SLC22A12
		ENSG00000165795	NDRG2	ENSG00000132763	MMACHC	ENSG00000166394	CYB5R2	ENSG00000143630	HCN3
		ENSG00000113262	GRM6	ENSG00000132781	MUTYH	ENSG00000165496	RPL10L	ENSG00000187486	KCNJ11
		ENSG00000129518	EAPP	ENSG00000132837	DMGDH	ENSG00000134504	KCTD1	ENSG00000081818	PCDHB4
		ENSG00000083750	RRAGB	ENSG00000133028	SCO1	ENSG00000075188	NUP37	ENSG00000158352	SHROOM4
		ENSG00000066777	ARFGEF1	ENSG00000133315	MACROD1	ENSG00000111644	ACRBP	ENSG00000203710	CR1
		ENSG00000211456	SACM1L	ENSG00000133597	ADCK2	ENSG00000198573	SPANXC	ENSG00000174502	SLC26A9
		ENSG00000163914	RHO	ENSG00000133687	TMTC1	ENSG00000148303	RPL7A	ENSG00000213694	S1PR3
		ENSG00000111885	MAN1A1	ENSG00000133835	HSD17B4	ENSG00000165416	SUGT1	ENSG00000151418	ATP6V1G3
		ENSG00000109572	CLCN3	ENSG00000133878	DUSP26	ENSG00000135018	UBQLN1	ENSG00000146205	ANO7
		ENSG00000138674	SEC31A	ENSG00000133943	C14orf159	ENSG00000134758	RNF138	ENSG00000160593	AMICA1
		ENSG00000122126	OCRL	ENSG00000133983	COX16	ENSG00000197879	MYO1C	ENSG00000184564	SLITRK6
		ENSG00000144035	NAT8	ENSG00000134056	MRPS36	ENSG00000161526	SAP30BP	ENSG00000156172	C8orf37
		ENSG00000023318	ERP44	ENSG00000134240	HMGCS2	ENSG00000125885	MCM8	ENSG00000175463	TBC1D10C
		ENSG00000185664	PMEL	ENSG00000134248	LAMTOR5	ENSG00000080345	RIF1	ENSG00000175893	ZDHHC21
		ENSG00000158850	B4GALT3	ENSG00000134333	LDHA	ENSG00000137776	SLTM	ENSG00000274588	DGKK
		ENSG00000196586	MYO6	ENSG00000134375	TIMM17A	ENSG00000163510	CWC22	ENSG00000131019	ULBP3
		ENSG00000115806	GORASP2	ENSG00000134419	RPS15A	ENSG00000159079	C21orf59	ENSG00000168404	MLKL
		ENSG00000198837	DENND4B	ENSG00000134440	NARS	ENSG00000170631	ZNF16	ENSG00000262139	ANO4
		ENSG00000176105	YES1	ENSG00000134463	ECHDC3	ENSG00000107937	GTPBP4	ENSG00000186907	RTN4RL2
		ENSG00000162236	STX5	ENSG00000134809	TIMM10	ENSG00000033800	PIAS1	ENSG00000186198	SLC51B
		ENSG00000074317	SNCB	ENSG00000134905	CARS2	ENSG00000072415	MPP5	ENSG00000137135	ARHGEF39
		ENSG00000090863	GLG1	ENSG00000135002	RFK	ENSG00000004897	CDC27	ENSG00000169876	MUC17
		ENSG00000070540	WIPI1	ENSG00000135070	ISCA1	ENSG00000117593	DARS2	ENSG00000140326	CDAN1
		ENSG00000198774	RASSF9	ENSG00000135241	PNPLA8	ENSG00000140853	NLRC5	ENSG00000185924	RTN4RL1
		ENSG00000175467	SART1	ENSG00000135297	MTO1	ENSG00000276043	UHRF1	ENSG00000164303	ENPP6
		ENSG00000160613	PCSK7	ENSG00000135362	PRR5L	ENSG00000183496	MEX3B	ENSG00000070193	FGF10
		ENSG00000170348	TMED10	ENSG00000135390	ATP5G2	ENSG00000128731	HERC2	ENSG00000243414	TICAM2
		ENSG00000116791	CRYZ	ENSG00000135423	GLS2	ENSG00000166598	HSP90B1	ENSG00000149742	SLC22A9
		ENSG00000142192	APP	ENSG00000135441	BLOC1S1	ENSG00000143614	GATAD2B	ENSG00000277494	GPIHBP1
		ENSG00000173230	GOLGB1	ENSG00000135469	COQ10A	ENSG00000065371	ROPN1	ENSG00000158987	RAPGEF6
		ENSG00000186088	GSAP	ENSG00000135537	LACE1	ENSG00000120526	NUDCD1	ENSG00000177098	SCN4B
		ENSG00000165458	INPPL1	ENSG00000135624	CCT7	ENSG00000131408	NR1H2	ENSG00000170324	FRMPD2
		ENSG00000072134	EPN2	ENSG00000135631	RAB11FIP5	ENSG00000177971	IMP3	ENSG00000168509	HFE2
		ENSG00000143545	RAB13	ENSG00000135776	ABCB10	ENSG00000170689	HOXB9	ENSG00000101276	SLC52A3
		ENSG00000102531	FNDC3A	ENSG00000135862	LAMC1	ENSG00000110075	PPP6R3	ENSG00000176273	SLC35G1
		ENSG00000115687	PASK	ENSG00000135900	MRPL44	ENSG00000182512	GLRX5	ENSG00000179979	CRIPAK
		ENSG00000221838	AP4M1	ENSG00000135929	CYP27A1	ENSG00000265817	FSBP	ENSG00000159307	SCUBE1
		ENSG00000178950	GAK	ENSG00000135940	COX5B	ENSG00000172301	COPRS	ENSG00000188760	TMEM198
		ENSG00000124006	OBSL1	ENSG00000135972	MRPS9	ENSG00000121931	LRIF1	ENSG00000135898	GPR55
		ENSG00000174851	YIF1A	ENSG00000136003	ISCU	ENSG00000104228	TRIM35	ENSG00000204287	HLA-DRA
		ENSG00000167434	CA4	ENSG00000136010	ALDH1L2	ENSG00000134371	CDC73	ENSG00000278232	CRHR1
		ENSG00000197249	SERPINA1	ENSG00000136143	SUCLA2	ENSG00000198021	SPANXA1	ENSG00000092068	SLC7A8
				ENSG00000136270	TBRG4	ENSG00000107882	SUFU	ENSG00000120688	WBP4
				ENSG00000136371	MTHFS	ENSG00000110429	FBXO3	ENSG00000167085	PHB
				ENSG00000136381	IREB2	ENSG00000183048	SLC25A10	ENSG00000197321	SVIL
				ENSG00000136444	RSAD1	ENSG00000166704	ZNF606	ENSG00000132329	RAMP1
				ENSG00000136463	TACO1	ENSG00000129195	FAM64A	ENSG00000135914	HTR2B
				ENSG00000136521	NDUFB5	ENSG00000076201	PTPN23	ENSG00000057294	PKP2
				ENSG00000136522	MRPL47	ENSG00000177565	TBL1XR1	ENSG00000162337	LRP5
				ENSG00000136758	YME1L1	ENSG00000174744	BRMS1	ENSG00000164742	ADCY1
				ENSG00000136783	NIPSNAP3A	ENSG00000163322	FAM175A	ENSG00000232632	GABBR1
				ENSG00000136810	TXN	ENSG00000048392	RRM2B	ENSG00000145214	DGKQ
				ENSG00000136874	STX17	ENSG00000171316	CHD7	ENSG00000088179	PTPN4
				ENSG00000136877	FPGS	ENSG00000166451	CENPN	ENSG00000081277	PKP1
				ENSG00000136897	MRPL50	ENSG00000129158	SERGEF	ENSG00000126934	MAP2K2
				ENSG00000137106	GRHPR	ENSG00000082146	STRADB	ENSG00000052344	PRSS8
				ENSG00000137124	ALDH1B1	ENSG00000148335	NTMT1	ENSG00000105976	MET
				ENSG00000137133	HINT2	ENSG00000257949	TEN1	ENSG00000196839	ADA
				ENSG00000137274	BPHL	ENSG00000067533	RRP15	ENSG00000101850	GPR143
				ENSG00000137288	UQCC2	ENSG00000137656	BUD13	ENSG00000087274	ADD1
				ENSG00000137409	MTCH1	ENSG00000164332	UBLCP1	ENSG00000091513	TF
				ENSG00000137411	VARS2	ENSG00000091732	ZC3HC1	ENSG00000112077	RHAG
				ENSG00000137463	MGARP	ENSG00000173262	SLC2A14	ENSG00000070159	PTPN3
				ENSG00000137500	CCDC90B	ENSG00000155827	RNF20	ENSG00000278183	ABCC1
				ENSG00000137513	NARS2	ENSG00000146918	NCAPG2	ENSG00000163823	CCR1
				ENSG00000137547	MRPL15	ENSG00000121390	PSPC1	ENSG00000175104	TRAF6
				ENSG00000137714	FDX1	ENSG00000198157	HMGN5	ENSG00000124181	PLCG1
				ENSG00000137767	SQRDL	ENSG00000164736	SOX17	ENSG00000166869	CHP2
				ENSG00000137806	NDUFAF1	ENSG00000169599	NFU1	ENSG00000101972	STAG2
				ENSG00000137824	RMDN3	ENSG00000129680	MAP7D3	ENSG00000105281	SLC1A5
				ENSG00000137944	CCBL2	ENSG00000242220	TCP10L	ENSG00000138434	SSFA2
				ENSG00000137992	DBT	ENSG00000143258	USP21	ENSG00000175130	MARCKSL1
				ENSG00000138029	HADHB	ENSG00000163104	SMARCAD1	ENSG00000005206	SPPL2B
				ENSG00000138035	PNPT1	ENSG00000267680	ZNF224	ENSG00000010610	CD4
				ENSG00000138078	PREPL	ENSG00000168564	CDKN2AIP	ENSG00000186810	CXCR3
				ENSG00000138095	LRPPRC	ENSG00000176783	RUFY1	ENSG00000100906	NFKBIA
				ENSG00000138138	ATAD1	ENSG00000169126	ARMC4	ENSG00000070831	CDC42
				ENSG00000138363	ATIC	ENSG00000114125	RNF7	ENSG00000185245	GP1BA
				ENSG00000138399	FASTKD1	ENSG00000173559	NABP1	ENSG00000110628	SLC22A18
				ENSG00000138413	IDH1	ENSG00000274641	HIST1H2BO	ENSG00000138119	MYOF
				ENSG00000138495	COX17	ENSG00000163795	ZNF513	ENSG00000169710	FASN
				ENSG00000138777	PPA2	ENSG00000124157	SEMG2	ENSG00000040531	CTNS
				ENSG00000138796	HADH	ENSG00000135521	LTV1	ENSG00000184445	KNTC1
				ENSG00000139131	YARS2	ENSG00000112851	ERBB2IP	ENSG00000160179	ABCG1
				ENSG00000139180	NDUFA9	ENSG00000143376	SNX27	ENSG00000182389	CACNB4
				ENSG00000139190	VAMP1	ENSG00000171222	SCAND1	ENSG00000162139	NEU3
				ENSG00000139410	SDSL	ENSG00000115109	EPB41L5	ENSG00000139372	TDG
				ENSG00000139428	MMAB	ENSG00000141570	CBX8	ENSG00000103496	STX4
				ENSG00000139531	SUOX	ENSG00000144354	CDCA7	ENSG00000105707	HPN
				ENSG00000139990	DCAF5	ENSG00000162961	DPY30	ENSG00000155252	PI4K2A
				ENSG00000140043	PTGR2	ENSG00000166946	CCNDBP1	ENSG00000100345	MYH9
				ENSG00000140107	SLC25A47	ENSG00000121864	ZNF639	ENSG00000100023	PPIL2
				ENSG00000140374	ETFA	ENSG00000102935	ZNF423	ENSG00000258839	MC1R
				ENSG00000140459	CYP11A1	ENSG00000113845	TIMMDC1	ENSG00000130368	MAS1
				ENSG00000140521	POLG	ENSG00000197142	ACSL5	ENSG00000121807	CCR2
				ENSG00000140740	UQCRC2	ENSG00000213523	SRA1	ENSG00000276996	SLC6A3
				ENSG00000140798	ABCC12	ENSG00000100982	PCIF1	ENSG00000273686	B2M
				ENSG00000140905	GCSH	ENSG00000184979	USP18	ENSG00000105854	PON2
				ENSG00000140983	RHOT2	ENSG00000085449	WDFY1	ENSG00000076716	GPC4
				ENSG00000140990	NDUFB10	ENSG00000153823	PID1	ENSG00000124493	GRM4
				ENSG00000141378	PTRH2	ENSG00000119335	SET	ENSG00000114302	PRKAR2A
				ENSG00000141385	AFG3L2	ENSG00000040275	SPDL1	ENSG00000155849	ELMO1
				ENSG00000141391	SLMO1	ENSG00000254505	CHMP4A	ENSG00000102225	CDK16
				ENSG00000141756	FKBP10	ENSG00000101413	RPRD1B	ENSG00000008256	CYTH3
				ENSG00000142082	SIRT3	ENSG00000213865	C8orf44	ENSG00000007062	PROM1
				ENSG00000142168	SOD1	ENSG00000101882	NKAP	ENSG00000277401	TJP1
				ENSG00000142544	CTU1	ENSG00000136783	NIPSNAP3A	ENSG00000171560	FGA
				ENSG00000143149	ALDH9A1	ENSG00000116863	ADPRHL2	ENSG00000125753	VASP
				ENSG00000143158	MPC2	ENSG00000163002	NUP35	ENSG00000108515	ENO3
				ENSG00000143198	MGST3	ENSG00000187736	NHEJ1	ENSG00000160691	SHC1
				ENSG00000143224	PPOX	ENSG00000166801	FAM111A	ENSG00000112041	TULP1
				ENSG00000143252	SDHC	ENSG00000169612	FAM103A1	ENSG00000026103	FAS
				ENSG00000143314	MRPL24	ENSG00000137486	ARRB1	ENSG00000144063	MALL
				ENSG00000143374	TARS2	ENSG00000141552	ANAPC11	ENSG00000009307	CSDE1
				ENSG00000143436	MRPL9	ENSG00000055044	NOP58	ENSG00000090316	MAEA
				ENSG00000143653	SCCPDH	ENSG00000113761	ZNF346	ENSG00000149923	PPP4C
				ENSG00000143774	GUK1	ENSG00000183770	FOXL2	ENSG00000170961	HAS2
				ENSG00000143811	PYCR2	ENSG00000136014	USP44	ENSG00000117479	SLC19A2
				ENSG00000144029	MRPS5	ENSG00000187840	EIF4EBP1	ENSG00000065135	GNAI3
				ENSG00000144040	SFXN5	ENSG00000174282	ZBTB4	ENSG00000099822	HCN2
				ENSG00000144182	LIPT1	ENSG00000160862	AZGP1	ENSG00000198576	ARC
				ENSG00000144381	HSPD1	ENSG00000138375	SMARCAL1	ENSG00000277804	PRTN3
				ENSG00000144559	TAMM41	ENSG00000154144	TBRG1	ENSG00000136854	STXBP1
				ENSG00000144741	SLC25A26	ENSG00000108654	DDX5	ENSG00000047849	MAP4
				ENSG00000144827	ABHD10	ENSG00000196199	MPHOSPH8	ENSG00000113721	PDGFRB
				ENSG00000144908	ALDH1L1	ENSG00000042429	MED17	ENSG00000115232	ITGA4
				ENSG00000145020	AMT	ENSG00000109674	NEIL3	ENSG00000163629	PTPN13
				ENSG00000145246	ATP10D	ENSG00000165775	FUNDC2	ENSG00000100813	ACIN1
				ENSG00000145337	PYURF	ENSG00000169189	NSMCE1	ENSG00000275269	FCAR
				ENSG00000145439	CBR4	ENSG00000185875	THNSL1	ENSG00000198821	CD247
				ENSG00000145494	NDUFS6	ENSG00000090686	USP48	ENSG00000111640	GAPDH
				ENSG00000145832	SLC25A48	ENSG00000128908	INO80	ENSG00000137462	TLR2
				ENSG00000145982	FARS2	ENSG00000144597	EAF1	ENSG00000188763	FZD9
				ENSG00000146066	HIGD2A	ENSG00000111727	HCFC2	ENSG00000053918	KCNQ1
				ENSG00000146085	MUT	ENSG00000101216	GMEB2	ENSG00000144118	RALB
				ENSG00000146250	PRSS35	ENSG00000124541	RRP36	ENSG00000168785	TSPAN5
				ENSG00000146282	RARS2	ENSG00000101193	GID8	ENSG00000110448	CD5
				ENSG00000146701	MDH2	ENSG00000197956	S100A6	ENSG00000058453	CROCC
				ENSG00000146729	GBAS	ENSG00000143486	EIF2D	ENSG00000116329	OPRD1
				ENSG00000147123	NDUFB11	ENSG00000101442	ACTR5	ENSG00000167419	LPO
				ENSG00000147454	SLC25A37	ENSG00000037474	NSUN2	ENSG00000110711	AIP
				ENSG00000147465	STAR	ENSG00000119408	NEK6	ENSG00000138031	ADCY3
				ENSG00000147471	PROSC	ENSG00000172775	FAM192A	ENSG00000122786	CALD1
				ENSG00000147576	ADHFE1	ENSG00000122068	FYTTD1	ENSG00000142208	AKT1
				ENSG00000147586	MRPS28	ENSG00000120370	GORAB	ENSG00000171444	MCC
				ENSG00000147592	LACTB2	ENSG00000105447	GRWD1	ENSG00000103274	NUBP1
				ENSG00000147684	NDUFB9	ENSG00000154832	CXXC1	ENSG00000183214	MICA
				ENSG00000147853	AK3	ENSG00000138663	COPS4	ENSG00000173402	DAG1
				ENSG00000148090	AUH	ENSG00000006704	GTF2IRD1	ENSG00000186153	WWOX
				ENSG00000148187	MRRF	ENSG00000163517	HDAC11	ENSG00000275199	AKT3
				ENSG00000148290	SURF1	ENSG00000087206	UIMC1	ENSG00000120156	TEK
				ENSG00000148334	PTGES2	ENSG00000094914	AAAS	ENSG00000124564	SLC17A3
				ENSG00000148339	SLC25A25	ENSG00000198331	HYLS1	ENSG00000075275	CELSR1
				ENSG00000148450	MSRB2	ENSG00000164051	CCDC51	ENSG00000117472	TSPAN1
				ENSG00000148459	PDSS1	ENSG00000114742	WDR48	ENSG00000068001	HYAL2
				ENSG00000148672	GLUD1	ENSG00000213015	ZNF580	ENSG00000029534	ANK1
				ENSG00000148824	MTG1	ENSG00000134690	CDCA8	ENSG00000110911	SLC11A2
				ENSG00000149124	GLYAT	ENSG00000159433	STARD9	ENSG00000105939	ZC3HAV1
				ENSG00000149792	MRPL49	ENSG00000141642	ELAC1	ENSG00000165168	CYBB
				ENSG00000150768	DLAT	ENSG00000068489	PRR11	ENSG00000117400	MPL
				ENSG00000150779	TIMM8B	ENSG00000126970	ZC4H2	ENSG00000115290	GRB14
				ENSG00000150787	PTS	ENSG00000090889	KIF4A	ENSG00000162616	DNAJB4
				ENSG00000151093	OXSM	ENSG00000163605	PPP4R2	ENSG00000182866	LCK
				ENSG00000151366	NDUFC2	ENSG00000186918	ZNF395	ENSG00000005884	ITGA3
				ENSG00000151376	ME3	ENSG00000068654	POLR1A	ENSG00000198400	NTRK1
				ENSG00000151413	NUBPL	ENSG00000065328	MCM10	ENSG00000121966	CXCR4
				ENSG00000151475	SLC25A31	ENSG00000116273	PHF13	ENSG00000105971	CAV2
				ENSG00000151498	ACAD8	ENSG00000074603	DPP8	ENSG00000147654	EBAG9
				ENSG00000151552	QDPR	ENSG00000138756	BMP2K	ENSG00000158856	DMTN
				ENSG00000151726	ACSL1	ENSG00000125351	UPF3B	ENSG00000119139	TJP2
				ENSG00000151729	SLC25A4	ENSG00000168411	RFWD3	ENSG00000111218	PRMT8
				ENSG00000151806	GUF1	ENSG00000140577	CRTC3	ENSG00000135535	CD164
				ENSG00000152234	ATP5A1	ENSG00000146281	PM20D2	ENSG00000166313	APBB1
				ENSG00000152256	PDK1	ENSG00000156735	BAG4	ENSG00000138592	USP8
				ENSG00000152620	NADK2	ENSG00000176396	EID2	ENSG00000170819	BFSP2
				ENSG00000152683	SLC30A6	ENSG00000056586	RC3H2	ENSG00000132376	INPP5K
				ENSG00000153291	SLC25A27	ENSG00000151748	SAV1	ENSG00000159110	IFNAR2
				ENSG00000153574	RPIA	ENSG00000144791	LIMD1	ENSG00000178623	GPR35
				ENSG00000153904	DDAH1	ENSG00000066923	STAG3	ENSG00000130560	UBAC1
				ENSG00000154079	C6orf57	ENSG00000065518	NDUFB4	ENSG00000137078	SIT1
				ENSG00000154174	TOMM70A	ENSG00000111845	PAK1IP1	ENSG00000119820	YIPF4
				ENSG00000154258	ABCA9	ENSG00000128191	DGCR8	ENSG00000137076	TLN1
				ENSG00000154518	ATP5G3	ENSG00000177485	ZBTB33	ENSG00000119138	KLF9
				ENSG00000154719	MRPL39	ENSG00000170903	MSANTD4	ENSG00000096063	SRPK1
				ENSG00000154723	ATP5J	ENSG00000136044	APPL2	ENSG00000147162	OGT
				ENSG00000154814	OXNAD1	ENSG00000256453	DND1	ENSG00000105383	CD33
				ENSG00000154930	ACSS1	ENSG00000183049	CAMK1D	ENSG00000076706	MCAM
				ENSG00000155008	APOOL	ENSG00000135913	USP37	ENSG00000075711	DLG1
				ENSG00000155189	AGPAT5	ENSG00000088756	ARHGAP28	ENSG00000154767	XPC
				ENSG00000155287	SLC25A28	ENSG00000136830	FAM129B	ENSG00000254087	LYN
				ENSG00000155380	SLC16A1	ENSG00000174173	TRMT10C	ENSG00000186868	MAPT
				ENSG00000155463	OXA1L	ENSG00000171566	PLRG1	ENSG00000141469	SLC14A1
				ENSG00000155542	SETD9	ENSG00000173163	COMMD1	ENSG00000148175	STOM
				ENSG00000155906	RMND1	ENSG00000203883	SOX18	ENSG00000186115	CYP4F2
				ENSG00000156026	MCU	ENSG00000155858	LSM11	ENSG00000151067	CACNA1C
				ENSG00000156170	NDUFAF6	ENSG00000167565	SERTAD3	ENSG00000130303	BST2
				ENSG00000156398	SFXN2	ENSG00000186193	SAPCD2	ENSG00000134242	PTPN22
				ENSG00000156467	UQCRB	ENSG00000184661	CDCA2	ENSG00000027075	PRKCH
				ENSG00000156469	MTERF3	ENSG00000185104	FAF1	ENSG00000206053	HN1L
				ENSG00000156502	SUPV3L1	ENSG00000168264	IRF2BP2	ENSG00000123560	PLP1
				ENSG00000156515	HK1	ENSG00000155975	VPS37A	ENSG00000106991	ENG
				ENSG00000156709	AIFM1	ENSG00000159055	MIS18A	ENSG00000115942	ORC2
				ENSG00000156885	COX6A2	ENSG00000166595	FAM96B	ENSG00000157087	ATP2B2
				ENSG00000156928	MALSU1	ENSG00000154813	DPH3	ENSG00000178562	CD28
				ENSG00000156990	RPUSD3	ENSG00000091009	RBM27	ENSG00000079112	CDH17
				ENSG00000157036	EXOG	ENSG00000150316	CWC15	ENSG00000107404	DVL1
				ENSG00000157184	CPT2	ENSG00000176692	FOXC2	ENSG00000077044	DGKD
				ENSG00000157326	DHRS4	ENSG00000101189	MRGBP	ENSG00000072518	MARK2
				ENSG00000157379	DHRS1	ENSG00000160908	ZNF394	ENSG00000196924	FLNA
				ENSG00000158042	MRPL17	ENSG00000039650	PNKP	ENSG00000078747	ITCH
				ENSG00000158402	CDC25C	ENSG00000061273	HDAC7	ENSG00000127955	GNAI1
				ENSG00000158578	ALAS2	ENSG00000109171	SLAIN2	ENSG00000116062	MSH6
				ENSG00000158793	NIT1	ENSG00000038219	BOD1L1	ENSG00000197943	PLCG2
				ENSG00000158828	PINK1	ENSG00000167522	ANKRD11	ENSG00000135577	NMBR
				ENSG00000158864	NDUFS2	ENSG00000145220	LYAR	ENSG00000143398	PIP5K1A
				ENSG00000158882	TOMM40L	ENSG00000196072	BLOC1S2	ENSG00000130164	LDLR
				ENSG00000159111	MRPL10	ENSG00000120699	EXOSC8	ENSG00000196411	EPHB4
				ENSG00000159199	ATP5G1	ENSG00000024526	DEPDC1	ENSG00000170989	S1PR1
				ENSG00000159348	CYB5R1	ENSG00000177885	GRB2	ENSG00000196218	RYR1
				ENSG00000159399	HK2	ENSG00000143093	STRIP1	ENSG00000122679	RAMP3
				ENSG00000159423	ALDH4A1	ENSG00000134453	RBM17	ENSG00000180509	KCNE1
				ENSG00000159445	THEM4	ENSG00000069275	NUCKS1	ENSG00000026950	BTN3A1
				ENSG00000159685	CHCHD6	ENSG00000204086	RPA4	ENSG00000164949	GEM
				ENSG00000160072	ATAD3B	ENSG00000156374	PCGF6	ENSG00000155760	FZD7
				ENSG00000160124	CCDC58	ENSG00000075131	TIPIN	ENSG00000176788	BASP1
				ENSG00000160194	NDUFV3	ENSG00000118707	TGIF2	ENSG00000135404	CD63
				ENSG00000160221	C21orf33	ENSG00000104381	GDAP1	ENSG00000089472	HEPH
				ENSG00000160439	RDH13	ENSG00000019995	ZRANB1	ENSG00000188338	SLC38A3
				ENSG00000160471	COX6B2	ENSG00000103021	CCDC113	ENSG00000184160	ADRA2C
				ENSG00000160688	FLAD1	ENSG00000167644	C19orf33	ENSG00000165675	ENOX2
				ENSG00000160703	NLRX1	ENSG00000205420	KRT6A	ENSG00000173801	JUP
				ENSG00000160752	FDPS	ENSG00000154099	DNAAF1	ENSG00000112245	PTP4A1
				ENSG00000160785	SLC25A44	ENSG00000180573	HIST1H2AC	ENSG00000078246	TULP3
				ENSG00000160882	CYP11B1	ENSG00000166012	TAF1D	ENSG00000169908	TM4SF1
				ENSG00000160883	HK3	ENSG00000185515	BRCC3	ENSG00000124209	RAB22A
				ENSG00000161267	BDH1	ENSG00000174748	RPL15	ENSG00000163513	TGFBR2
				ENSG00000161281	COX7A1	ENSG00000116670	MAD2L2	ENSG00000167580	AQP2
				ENSG00000161513	FDXR	ENSG00000164897	TMUB1	ENSG00000148291	SURF2
				ENSG00000161558	TMEM143	ENSG00000180596	HIST1H2BC	ENSG00000151422	FER
				ENSG00000161653	NAGS	ENSG00000162923	WDR26	ENSG00000089159	PXN
				ENSG00000162129	CLPB	ENSG00000105185	PDCD5	ENSG00000161798	AQP5
				ENSG00000162377	COA7	ENSG00000116539	ASH1L	ENSG00000122644	ARL4A
				ENSG00000162396	PARS2	ENSG00000078804	TP53INP2	ENSG00000128567	PODXL
				ENSG00000162433	AK4	ENSG00000111653	ING4	ENSG00000171132	PRKCE
				ENSG00000162461	SLC25A34	ENSG00000181433	SAGE1	ENSG00000101384	JAG1
				ENSG00000162600	OMA1	ENSG00000091073	DTX2	ENSG00000102879	CORO1A
				ENSG00000162836	ACP6	ENSG00000164002	EXO5	ENSG00000110719	TCIRG1
				ENSG00000162851	TFB2M	ENSG00000137221	TJAP1	ENSG00000160791	CCR5
				ENSG00000162910	MRPL55	ENSG00000139579	NABP2	ENSG00000277807	LILRB1
				ENSG00000162972	C2orf47	ENSG00000189037	DUSP21	ENSG00000228849	TNF
				ENSG00000163050	ADCK3	ENSG00000214113	LYRM4	ENSG00000102837	OLFM4
				ENSG00000163114	PDHA2	ENSG00000084070	SMAP2	ENSG00000049759	NEDD4L
				ENSG00000163319	MRPS18C	ENSG00000165802	NSMF	ENSG00000133059	DSTYK
				ENSG00000163382	APOA1BP	ENSG00000054118	THRAP3	ENSG00000164251	F2RL1
				ENSG00000163528	CHCHD4	ENSG00000156265	MAP3K7CL	ENSG00000043591	ADRB1
				ENSG00000163541	SUCLG1	ENSG00000169738	DCXR	ENSG00000070018	LRP6
				ENSG00000163607	GTPBP8	ENSG00000068745	IP6K2	ENSG00000169508	GPR183
				ENSG00000163626	COX18	ENSG00000149016	TUT1	ENSG00000067225	PKM
				ENSG00000163644	PPM1K	ENSG00000115368	WDR75	ENSG00000196396	PTPN1
				ENSG00000163738	MTHFD2L	ENSG00000120837	NFYB	ENSG00000149798	CDC42EP2
				ENSG00000164051	CCDC51	ENSG00000156531	PHF6	ENSG00000015413	DPEP1
				ENSG00000164182	NDUFAF2	ENSG00000221843	C2orf16	ENSG00000033327	GAB2
				ENSG00000164209	SLC25A46	ENSG00000169727	GPS1	ENSG00000115170	ACVR1
				ENSG00000164258	NDUFS4	ENSG00000146067	FAM193B	ENSG00000121797	CCRL2
				ENSG00000164284	GRPEL2	ENSG00000076043	REXO2	ENSG00000136448	NMT1
				ENSG00000164347	GFM2	ENSG00000111707	SUDS3	ENSG00000167972	ABCA3
				ENSG00000164366	CCDC127	ENSG00000165609	NUDT5	ENSG00000006025	OSBPL7
				ENSG00000164405	UQCRQ	ENSG00000076053	RBM7	ENSG00000137261	KIAA0319
				ENSG00000164466	SFXN1	ENSG00000164296	TIGD6	ENSG00000215644	GCGR
				ENSG00000164488	DACT2	ENSG00000196510	ANAPC7	ENSG00000125482	TTF1
				ENSG00000164494	PDSS2	ENSG00000163884	KLF15	ENSG00000184349	EFNA5
				ENSG00000164587	RPS14	ENSG00000198791	CNOT7	ENSG00000136937	NCBP1
				ENSG00000164830	OXR1	ENSG00000023734	STRAP	ENSG00000165731	RET
				ENSG00000164896	FASTK	ENSG00000151338	MIPOL1	ENSG00000144891	AGTR1
				ENSG00000164898	C7orf55	ENSG00000083642	PDS5B	ENSG00000107186	MPDZ
				ENSG00000164904	ALDH7A1	ENSG00000089225	TBX5	ENSG00000143801	PSEN2
				ENSG00000164919	COX6C	ENSG00000112079	STK38	ENSG00000101327	PDYN
				ENSG00000164933	SLC25A32	ENSG00000198677	TTC37	ENSG00000180447	GAS1
				ENSG00000164951	PDP1	ENSG00000162585	C1orf86	ENSG00000100448	CTSG
				ENSG00000164978	NUDT2	ENSG00000142252	GEMIN7	ENSG00000198742	SMURF1
				ENSG00000164983	TMEM65	ENSG00000171320	ESCO2	ENSG00000170385	SLC30A1
				ENSG00000165028	NIPSNAP3B	ENSG00000274442	PRPF8	ENSG00000106927	AMBP
				ENSG00000165060	FXN	ENSG00000047315	POLR2B	ENSG00000130037	KCNA5
				ENSG00000165264	NDUFB6	ENSG00000163631	ALB	ENSG00000160226	C21orf2
				ENSG00000165283	STOML2	ENSG00000277079	RPS9	ENSG00000161905	ALOX15
				ENSG00000165443	PHYHIPL	ENSG00000155761	SPAG17	ENSG00000117298	ECE1
				ENSG00000165487	MICU2	ENSG00000184428	TOP1MT	ENSG00000160712	IL6R
				ENSG00000165507	C10orf10	ENSG00000129810	SGOL1	ENSG00000145335	SNCA
				ENSG00000165526	RPUSD4	ENSG00000188163	FAM166A	ENSG00000174775	HRAS
				ENSG00000165629	ATP5C1	ENSG00000134954	ETS1	ENSG00000176884	GRIN1
				ENSG00000165637	VDAC2	ENSG00000277594	DDX52	ENSG00000106799	TGFBR1
				ENSG00000165644	COMTD1	ENSG00000146054	TRIM7	ENSG00000125810	CD93
				ENSG00000165672	PRDX3	ENSG00000275544	BDH1	ENSG00000125726	CD70
				ENSG00000165678	GHITM	ENSG00000241468	ATP5J2	ENSG00000086062	B4GALT1
				ENSG00000165688	PMPCA	ENSG00000144218	AFF3	ENSG00000262795	IFNGR2
				ENSG00000165775	FUNDC2	ENSG00000089723	OTUB2	ENSG00000169180	XPO6
				ENSG00000165792	METTL17	ENSG00000128881	TTBK2	ENSG00000108602	ALDH3A1
				ENSG00000165898	ISCA2	ENSG00000101109	STK4	ENSG00000146701	MDH2
				ENSG00000166123	GPT2	ENSG00000173889	PHC3	ENSG00000104419	NDRG1
				ENSG00000166128	RAB8B	ENSG00000186049	KRT73	ENSG00000057019	DCBLD2
				ENSG00000166136	NDUFB8	ENSG00000132964	CDK8	ENSG00000108599	AKAP10
				ENSG00000166260	COX11	ENSG00000273673	RPL9	ENSG00000039068	CDH1
				ENSG00000166321	NUDT13	ENSG00000141837	CACNA1A	ENSG00000165527	ARF6
				ENSG00000166394	CYB5R2	ENSG00000137831	UACA	ENSG00000099864	PALM
				ENSG00000166411	IDH3A	ENSG00000101255	TRIB3	ENSG00000102007	PLP2
				ENSG00000166548	TK2	ENSG00000127328	RAB3IP	ENSG00000157765	SLC34A2
				ENSG00000166743	ACSM1	ENSG00000130985	UBA1	ENSG00000065054	SLC9A3R2
				ENSG00000166816	LDHD	ENSG00000127481	UBR4	ENSG00000166900	STX3
				ENSG00000166855	CLPX	ENSG00000068903	SIRT2	ENSG00000169635	HIC2
				ENSG00000166902	MRPL16	ENSG00000122008	POLK	ENSG00000185989	RASA3
				ENSG00000166920	C15orf48	ENSG00000185013	NT5C1B	ENSG00000152642	GPD1L
				ENSG00000166986	MARS	ENSG00000162368	CMPK1	ENSG00000168398	BDKRB2
				ENSG00000167085	PHB	ENSG00000137601	NEK1	ENSG00000147065	MSN
				ENSG00000167107	ACSF2	ENSG00000135698	MPHOSPH6	ENSG00000149294	NCAM1
				ENSG00000167112	TRUB2	ENSG00000055609	KMT2C	ENSG00000136068	FLNB
				ENSG00000167113	COQ4	ENSG00000176994	SMCR8	ENSG00000023839	ABCC2
				ENSG00000167136	ENDOG	ENSG00000100811	YY1	ENSG00000163956	LRPAP1
				ENSG00000167186	COQ7	ENSG00000168454	TXNDC2	ENSG00000110195	FOLR1
				ENSG00000167264	DUS2	ENSG00000173273	TNKS	ENSG00000107779	BMPR1A
				ENSG00000167283	ATP5L	ENSG00000156273	BACH1	ENSG00000112972	HMGCS1
				ENSG00000167315	ACAA2	ENSG00000035720	STAP1	ENSG00000116824	CD2
				ENSG00000167468	GPX4	ENSG00000138738	PRDM5	ENSG00000111450	STX2
				ENSG00000167578	RAB4B	ENSG00000063177	RPL18	ENSG00000169223	LMAN2
				ENSG00000167588	GPD1	ENSG00000134086	VHL	ENSG00000183873	SCN5A
				ENSG00000167699	GLOD4	ENSG00000056050	C4orf27	ENSG00000066855	MTFR1
				ENSG00000167705	RILP	ENSG00000168036	CTNNB1	ENSG00000113600	C9
				ENSG00000167792	NDUFV1	ENSG00000119707	RBM25	ENSG00000151150	ANK3
				ENSG00000167799	NUDT8	ENSG00000110274	CEP164	ENSG00000159261	CLDN14
				ENSG00000167815	PRDX2	ENSG00000188425	NANOS2	ENSG00000142627	EPHA2
				ENSG00000167862	ICT1	ENSG00000157510	AFAP1L1	ENSG00000109084	TMEM97
				ENSG00000167863	ATP5H	ENSG00000066084	DIP2B	ENSG00000125510	OPRL1
				ENSG00000167969	ECI1	ENSG00000171311	EXOSC1	ENSG00000105388	CEACAM5
				ENSG00000167985	SDHAF2	ENSG00000148835	TAF5	ENSG00000058866	DGKG
				ENSG00000167996	FTH1	ENSG00000123268	ATF1	ENSG00000130396	MLLT4
				ENSG00000168237	GLYCTK	ENSG00000090615	GOLGA3	ENSG00000069696	DRD4
				ENSG00000168268	NT5DC2	ENSG00000147905	ZCCHC7	ENSG00000141480	ARRB2
				ENSG00000168275	COA6	ENSG00000065526	SPEN	ENSG00000141736	ERBB2
				ENSG00000168288	MMADHC	ENSG00000162601	MYSM1	ENSG00000162896	PIGR
				ENSG00000168291	PDHB	ENSG00000106571	GLI3	ENSG00000106128	GHRHR
				ENSG00000168314	MOBP	ENSG00000156508	EEF1A1	ENSG00000127947	PTPN12
				ENSG00000168394	TAP1	ENSG00000102362	SYTL4	ENSG00000178568	ERBB4
				ENSG00000168569	TMEM223	ENSG00000137497	NUMA1	ENSG00000100151	PICK1
				ENSG00000168653	NDUFS5	ENSG00000089685	BIRC5	ENSG00000186642	PDE2A
				ENSG00000168827	GFM1	ENSG00000163141	BNIPL	ENSG00000131473	ACLY
				ENSG00000168924	LETM1	ENSG00000170948	MBD3L1	ENSG00000123191	ATP7B
				ENSG00000169020	ATP5I	ENSG00000100030	MAPK1	ENSG00000165269	AQP7
				ENSG00000169021	UQCRFS1	ENSG00000241837	ATP5O	ENSG00000163235	TGFA
				ENSG00000169100	SLC25A6	ENSG00000262771	SSBP1	ENSG00000215788	TNFRSF25
				ENSG00000169126	ARMC4	ENSG00000146926	ASB10	ENSG00000107611	CUBN
				ENSG00000169169	CPT1C	ENSG00000180370	PAK2	ENSG00000110955	ATP5B
				ENSG00000169188	APEX2	ENSG00000121774	KHDRBS1	ENSG00000203747	FCGR3A
				ENSG00000169228	RAB24	ENSG00000135272	MDFIC	ENSG00000182533	CAV3
				ENSG00000169230	PRELID1	ENSG00000164048	ZNF589	ENSG00000115353	TACR1
				ENSG00000169239	CA5B	ENSG00000136319	TTC5	ENSG00000145246	ATP10D
				ENSG00000169288	MRPL1	ENSG00000135480	KRT7	ENSG00000102554	KLF5
				ENSG00000169504	CLIC4	ENSG00000266173	STRADA	ENSG00000107159	CA9
				ENSG00000169519	METTL15	ENSG00000170469	SPATA24	ENSG00000152558	TMEM123
				ENSG00000169599	NFU1	ENSG00000103404	USP31	ENSG00000164171	ITGA2
				ENSG00000169710	FASN	ENSG00000171262	FAM98B	ENSG00000170545	SMAGP
				ENSG00000169738	DCXR	ENSG00000126106	TMEM53	ENSG00000139684	ESD
				ENSG00000169972	PUSL1	ENSG00000171824	EXOSC10	ENSG00000132470	ITGB4
				ENSG00000170448	NFXL1	ENSG00000005156	LIG3	ENSG00000105662	CRTC1
				ENSG00000170502	NUDT9	ENSG00000122257	RBBP6	ENSG00000145362	ANK2
				ENSG00000170632	ARMC10	ENSG00000072501	SMC1A	ENSG00000144283	PKP4
				ENSG00000170634	ACYP2	ENSG00000126804	ZBTB1	ENSG00000109062	SLC9A3R1
				ENSG00000170791	CHCHD7	ENSG00000145332	KLHL8	ENSG00000188488	SERPINA5
				ENSG00000170855	TRIAP1	ENSG00000155846	PPARGC1B	ENSG00000037280	FLT4
				ENSG00000170906	NDUFA3	ENSG00000155085	AK9	ENSG00000118507	AKAP7
				ENSG00000170917	NUDT6	ENSG00000157625	TAB3	ENSG00000163781	TOPBP1
				ENSG00000171103	TRMT61B	ENSG00000163312	HELQ	ENSG00000135218	CD36
				ENSG00000171109	MFN1	ENSG00000072364	AFF4	ENSG00000080371	RAB21
				ENSG00000171202	TMEM126A	ENSG00000078403	MLLT10	ENSG00000073712	FERMT2
				ENSG00000171421	MRPL36	ENSG00000090020	SLC9A1	ENSG00000082397	EPB41L3
				ENSG00000171503	ETFDH	ENSG00000140319	SRP14	ENSG00000125864	BFSP1
				ENSG00000171612	SLC25A33	ENSG00000188976	NOC2L	ENSG00000014216	CAPN1
				ENSG00000171766	GATM	ENSG00000101347	SAMHD1	ENSG00000118596	SLC16A7
				ENSG00000171791	BCL2	ENSG00000078043	PIAS2	ENSG00000103126	AXIN1
				ENSG00000171861	RNMTL1	ENSG00000108788	MLX	ENSG00000198689	SLC9A6
				ENSG00000171865	RNASEH1	ENSG00000163660	CCNL1	ENSG00000168135	KCNJ4
				ENSG00000171953	ATPAF2	ENSG00000164053	ATRIP	ENSG00000154096	THY1
				ENSG00000171989	LDHAL6B	ENSG00000100266	PACSIN2	ENSG00000010810	FYN
				ENSG00000172113	NME6	ENSG00000131778	CHD1L	ENSG00000091409	ITGA6
				ENSG00000172115	CYCS	ENSG00000141447	OSBPL1A	ENSG00000072786	STK10
				ENSG00000172171	TEFM	ENSG00000105176	URI1	ENSG00000165272	AQP3
				ENSG00000172172	MRPL13	ENSG00000107864	CPEB3	ENSG00000130475	FCHO1
				ENSG00000172340	SUCLG2	ENSG00000131759	RARA	ENSG00000126016	AMOT
				ENSG00000172482	AGXT	ENSG00000175931	UBE2O	ENSG00000139292	LGR5
				ENSG00000172586	CHCHD1	ENSG00000178691	SUZ12	ENSG00000197901	SLC22A6
				ENSG00000172590	MRPL52	ENSG00000125870	SNRPB2	ENSG00000006451	RALA
				ENSG00000172840	PDP2	ENSG00000101266	CSNK2A1	ENSG00000157168	NRG1
				ENSG00000172878	METAP1D	ENSG00000167528	ZNF641	ENSG00000123104	ITPR2
				ENSG00000172992	DCAKD	ENSG00000103423	DNAJA3	ENSG00000033627	ATP6V0A1
				ENSG00000173085	COQ2	ENSG00000100211	CBY1	ENSG00000172340	SUCLG2
				ENSG00000173137	ADCK5	ENSG00000158161	EYA3	ENSG00000112759	SLC29A1
				ENSG00000173141	MRPL57	ENSG00000173614	NMNAT1	ENSG00000111801	BTN3A3
				ENSG00000173171	MTX1	ENSG00000171476	HOPX	ENSG00000133104	SPG20
				ENSG00000173208	ABCD2	ENSG00000165730	STOX1	ENSG00000067842	ATP2B3
				ENSG00000173221	GLRX	ENSG00000015171	ZMYND11	ENSG00000149182	ARFGAP2
				ENSG00000173436	MINOS1	ENSG00000127616	SMARCA4	ENSG00000214063	TSPAN4
				ENSG00000173540	GMPPB	ENSG00000160200	CBS	ENSG00000174243	DDX23
				ENSG00000173599	PC	ENSG00000102786	INTS6	ENSG00000005249	PRKAR2B
				ENSG00000173641	HSPB7	ENSG00000198373	WWP2	ENSG00000068028	RASSF1
				ENSG00000173660	UQCRH	ENSG00000152291	TGOLN2	ENSG00000134243	SORT1
				ENSG00000173726	TOMM20	ENSG00000115966	ATF2	ENSG00000174405	LIG4
				ENSG00000173915	USMG5	ENSG00000114670	NEK11	ENSG00000135046	ANXA1
				ENSG00000174021	GNG5	ENSG00000151365	THRSP	ENSG00000184363	PKP3
				ENSG00000174032	SLC25A30	ENSG00000147649	MTDH	ENSG00000167791	CABP2
				ENSG00000174109	C16orf91	ENSG00000184216	IRAK1	ENSG00000117281	CD160
				ENSG00000174173	TRMT10C	ENSG00000142867	BCL10	ENSG00000170745	KCNS3
				ENSG00000174547	MRPL11	ENSG00000215301	DDX3X	ENSG00000160999	SH2B2
				ENSG00000174606	ANGEL2	ENSG00000091542	ALKBH5	ENSG00000075413	MARK3
				ENSG00000174840	PDE12	ENSG00000100083	GGA1	ENSG00000188313	PLSCR1
				ENSG00000174886	NDUFA11	ENSG00000164109	MAD2L1	ENSG00000085871	MGST2
				ENSG00000174903	RAB1B	ENSG00000105221	AKT2	ENSG00000085840	ORC1
				ENSG00000174917	C19orf70	ENSG00000198231	DDX42	ENSG00000128245	YWHAH
				ENSG00000174928	C3orf33	ENSG00000160949	TONSL	ENSG00000157542	KCNJ6
				ENSG00000174990	CA5A	ENSG00000184677	ZBTB40	ENSG00000240583	AQP1
				ENSG00000175110	MRPS22	ENSG00000196588	MKL1	ENSG00000083857	FAT1
				ENSG00000175193	PARL	ENSG00000138162	TACC2	ENSG00000070882	OSBPL3
				ENSG00000175198	PCCA	ENSG00000092199	HNRNPC	ENSG00000014257	ACPP
				ENSG00000175309	PHYKPL	ENSG00000119778	ATAD2B	ENSG00000005020	SKAP2
				ENSG00000175536	LIPT2	ENSG00000160209	PDXK	ENSG00000078295	ADCY2
				ENSG00000175564	UCP3	ENSG00000105483	CARD8	ENSG00000169504	CLIC4
				ENSG00000175567	UCP2	ENSG00000076555	ACACB	ENSG00000095739	BAMBI
				ENSG00000175581	MRPL48	ENSG00000172717	FAM71D	ENSG00000047578	KIAA0556
				ENSG00000175600	SUGCT	ENSG00000264522	OTUD7B	ENSG00000044524	EPHA3
				ENSG00000175606	TMEM70	ENSG00000137413	TAF8	ENSG00000124356	STAMBP
				ENSG00000175730	BAK1P1	ENSG00000130299	GTPBP3	ENSG00000001626	CFTR
				ENSG00000175756	AURKAIP1	ENSG00000160472	TMEM190	ENSG00000058668	ATP2B4
				ENSG00000175806	MSRA	ENSG00000180938	ZNF572	ENSG00000100427	MLC1
				ENSG00000176340	COX8A	ENSG00000198160	MIER1	ENSG00000187391	MAGI2
				ENSG00000176410	DNAJC30	ENSG00000102145	GATA1	ENSG00000010671	BTK
				ENSG00000176422	SPRYD4	ENSG00000152061	RABGAP1L	ENSG00000180900	SCRIB
				ENSG00000176623	RMDN1	ENSG00000013374	NUB1	ENSG00000162572	SCNN1D
				ENSG00000176715	ACSF3	ENSG00000138095	LRPPRC	ENSG00000137710	RDX
				ENSG00000176894	PXMP2	ENSG00000183207	RUVBL2	ENSG00000196792	STRN3
				ENSG00000176974	SHMT1	ENSG00000176890	TYMS	ENSG00000100504	PYGL
				ENSG00000177150	FAM210A	ENSG00000185591	SP1	ENSG00000148053	NTRK2
				ENSG00000177192	PUS1	ENSG00000133247	SUV420H2	ENSG00000140992	PDPK1
				ENSG00000177302	TOP3A	ENSG00000185880	TRIM69	ENSG00000101665	SMAD7
				ENSG00000177370	TIMM22	ENSG00000133639	BTG1	ENSG00000115657	ABCB6
				ENSG00000177542	SLC25A22	ENSG00000025293	PHF20	ENSG00000011105	TSPAN9
				ENSG00000177646	ACAD9	ENSG00000133315	MACROD1	ENSG00000091831	ESR1
				ENSG00000178057	NDUFAF3	ENSG00000157110	RBPMS	ENSG00000204970	PCDHA1
				ENSG00000178074	C2orf69	ENSG00000166263	STXBP4	ENSG00000074319	TSG101
				ENSG00000178096	BOLA1	ENSG00000070495	JMJD6	ENSG00000198794	SCAMP5
				ENSG00000178127	NDUFV2	ENSG00000244005	NFS1	ENSG00000136518	ACTL6A
				ENSG00000178307	TMEM11	ENSG00000197343	ZNF655	ENSG00000166866	MYO1A
				ENSG00000178445	GLDC	ENSG00000102780	DGKH	ENSG00000104267	CA2
				ENSG00000178449	COX14	ENSG00000101849	TBL1X	ENSG00000175354	PTPN2
				ENSG00000178537	SLC25A20	ENSG00000011275	RNF216	ENSG00000103257	SLC7A5
				ENSG00000178605	GTPBP6	ENSG00000149948	HMGA2	ENSG00000187764	SEMA4D
				ENSG00000178694	NSUN3	ENSG00000011426	ANLN	ENSG00000108848	LUC7L3
				ENSG00000178741	COX5A	ENSG00000119596	YLPM1	ENSG00000185043	CIB1
				ENSG00000178952	TUFM	ENSG00000100395	L3MBTL2	ENSG00000185532	PRKG1
				ENSG00000179091	CYC1	ENSG00000064995	TAF11	ENSG00000122188	LAX1
				ENSG00000179142	CYP11B2	ENSG00000198561	CTNND1	ENSG00000128283	CDC42EP1
				ENSG00000179152	TCAIM	ENSG00000078900	TP73	ENSG00000111737	RAB35
				ENSG00000179271	GADD45GIP1	ENSG00000101213	PTK6	ENSG00000111731	C2CD5
				ENSG00000179988	PSTK	ENSG00000124766	SOX4	ENSG00000163873	GRIK3
				ENSG00000180011	ZADH2	ENSG00000068323	TFE3	ENSG00000112494	UNC93A
				ENSG00000180185	FAHD1	ENSG00000166833	NAV2	ENSG00000138622	HCN4
				ENSG00000180902	D2HGDH	ENSG00000154781	CCDC174	ENSG00000198961	PJA2
				ENSG00000180992	MRPL14	ENSG00000125107	CNOT1	ENSG00000105409	ATP1A3
				ENSG00000181035	SLC25A42	ENSG00000148153	INIP	ENSG00000198851	CD3E
				ENSG00000181061	HIGD1A	ENSG00000131828	PDHA1	ENSG00000186575	NF2
				ENSG00000181192	DHTKD1	ENSG00000116288	PARK7	ENSG00000125780	TGM3
				ENSG00000181610	MRPS23	ENSG00000124788	ATXN1	ENSG00000134982	APC
				ENSG00000181867	FTMT	ENSG00000122335	SERAC1	ENSG00000082701	GSK3B
				ENSG00000181873	IBA57	ENSG00000185658	BRWD1	ENSG00000174600	CMKLR1
				ENSG00000181915	ADO	ENSG00000096968	JAK2	ENSG00000151577	DRD3
				ENSG00000181991	MRPS11	ENSG00000151276	MAGI1	ENSG00000162692	VCAM1
				ENSG00000182054	IDH2	ENSG00000157954	WIPI2	ENSG00000181856	SLC2A4
				ENSG00000182134	TDRKH	ENSG00000130803	ZNF317	ENSG00000171105	INSR
				ENSG00000182154	MRPL41	ENSG00000170854	MINA	ENSG00000111361	EIF2B1
				ENSG00000182180	MRPS16	ENSG00000144331	ZNF385B	ENSG00000105989	WNT2
				ENSG00000182199	SHMT2	ENSG00000100220	RTCB	ENSG00000188603	CLN3
				ENSG00000182347	PDSS1P1	ENSG00000135250	SRPK2	ENSG00000087077	TRIP6
				ENSG00000182362	YBEY	ENSG00000173153	ESRRA	ENSG00000152556	PFKM
				ENSG00000182512	GLRX5	ENSG00000198431	TXNRD1	ENSG00000174059	CD34
				ENSG00000182768	NGRN	ENSG00000126351	THRA	ENSG00000182985	CADM1
				ENSG00000182810	DDX28	ENSG00000129474	AJUBA	ENSG00000058091	CDK14
				ENSG00000182899	RPL35A	ENSG00000143520	FLG2	ENSG00000152465	NMT2
				ENSG00000182902	SLC25A18	ENSG00000108100	CCNY	ENSG00000141551	CSNK1D
				ENSG00000183010	PYCR1	ENSG00000154639	CXADR	ENSG00000126353	CCR7
				ENSG00000183032	SLC25A21	ENSG00000182670	TTC3	ENSG00000172020	GAP43
				ENSG00000183044	ABAT	ENSG00000118058	KMT2A	ENSG00000138741	TRPC3
				ENSG00000183048	SLC25A10	ENSG00000100462	PRMT5	ENSG00000259207	ITGB3
				ENSG00000183172	SMDT1	ENSG00000004478	FKBP4	ENSG00000197822	OCLN
				ENSG00000183513	COA5	ENSG00000114554	PLXNA1	ENSG00000177455	CD19
				ENSG00000183549	ACSM5	ENSG00000167258	CDK12	ENSG00000162909	CAPN2
				ENSG00000183569	SERHL2	ENSG00000140057	AK7	ENSG00000147027	TMEM47
				ENSG00000183605	SFXN4	ENSG00000108557	RAI1	ENSG00000124134	KCNS1
				ENSG00000183617	MRPL54	ENSG00000146648	EGFR	ENSG00000184304	PRKD1
				ENSG00000183747	ACSM2A	ENSG00000100225	FBXO7	ENSG00000069702	TGFBR3
				ENSG00000183773	AIFM3	ENSG00000048052	HDAC9	ENSG00000092531	SNAP23
				ENSG00000183978	COA3	ENSG00000136237	RAPGEF5	ENSG00000171885	AQP4
				ENSG00000184047	DIABLO	ENSG00000080603	SRCAP	ENSG00000138772	ANXA3
				ENSG00000184076	UQCR10	ENSG00000103723	AP3B2	ENSG00000168447	SCNN1B
				ENSG00000184117	NIPSNAP1	ENSG00000136169	SETDB2	ENSG00000111319	SCNN1A
				ENSG00000184428	TOP1MT	ENSG00000119285	HEATR1	ENSG00000196975	ANXA4
				ENSG00000184470	TXNRD2	ENSG00000122779	TRIM24	ENSG00000157782	CABP1
				ENSG00000184752	NDUFA12	ENSG00000152795	HNRNPDL	ENSG00000136167	LCP1
				ENSG00000184831	APOO	ENSG00000084112	SSH1	ENSG00000169062	UPF3A
				ENSG00000184857	TMEM186	ENSG00000134317	GRHL1	ENSG00000107984	DKK1
				ENSG00000184903	IMMP2L	ENSG00000126432	PRDX5	ENSG00000102755	FLT1
				ENSG00000184983	NDUFA6	ENSG00000113645	WWC1	ENSG00000110651	CD81
				ENSG00000185236	RAB11B	ENSG00000167065	DUSP18	ENSG00000179546	HTR1D
				ENSG00000185414	MRPL30	ENSG00000103275	UBE2I	ENSG00000197635	DPP4
				ENSG00000185608	MRPL40	ENSG00000055483	USP36	ENSG00000169676	DRD5
				ENSG00000185624	P4HB	ENSG00000162599	NFIA	ENSG00000001631	KRIT1
				ENSG00000185839	RP4-592A1.2	ENSG00000134283	PPHLN1	ENSG00000055118	KCNH2
				ENSG00000185875	THNSL1	ENSG00000114439	BBX	ENSG00000084674	APOB
				ENSG00000185973	TMLHE	ENSG00000113269	RNF130	ENSG00000131711	MAP1B
				ENSG00000186010	NDUFA13	ENSG00000265681	RPL17	ENSG00000128052	KDR
				ENSG00000186081	KRT5	ENSG00000116833	NR5A2	ENSG00000125166	GOT2
				ENSG00000186205	MOSC1	ENSG00000160307	S100B	ENSG00000156299	TIAM1
				ENSG00000186314	PRELID2	ENSG00000165233	C9orf89	ENSG00000085063	CD59
				ENSG00000186687	LYRM7	ENSG00000072310	SREBF1	ENSG00000142089	IFITM3
				ENSG00000187024	PTRH1	ENSG00000166455	C16orf46	ENSG00000124831	LRRFIP1
				ENSG00000187118	CMC1	ENSG00000169967	MAP3K2	ENSG00000122194	PLG
				ENSG00000187581	COX8C	ENSG00000151914	DST	ENSG00000165304	MELK
				ENSG00000187630	DHRS4L2	ENSG00000164631	ZNF12	ENSG00000174791	RIN1
				ENSG00000187742	SECISBP2	ENSG00000168066	SF1	ENSG00000147394	ZNF185
				ENSG00000188554	NBR1	ENSG00000146457	WTAP	ENSG00000117394	SLC2A1
				ENSG00000188611	ASAH2	ENSG00000147274	RBMX	ENSG00000130706	ADRM1
				ENSG00000188917	TRMT2B	ENSG00000138767	CNOT6L	ENSG00000172940	SLC22A13
				ENSG00000189043	NDUFA4	ENSG00000132334	PTPRE	ENSG00000138448	ITGAV
				ENSG00000189221	MAOA	ENSG00000179195	ZNF664	ENSG00000169116	PARM1
				ENSG00000189227	C15orf61	ENSG00000139218	SCAF11	ENSG00000188157	AGRN
				ENSG00000196177	ACADSB	ENSG00000126524	SBDS	ENSG00000143379	SETDB1
				ENSG00000196236	XPNPEP3	ENSG00000160392	C19orf47	ENSG00000105220	GPI
				ENSG00000196290	NIF3L1	ENSG00000111249	CUX2	ENSG00000105974	CAV1
				ENSG00000196365	LONP1	ENSG00000178764	ZHX2	ENSG00000085265	FCN1
				ENSG00000196407	THEM5	ENSG00000149187	CELF1	ENSG00000077782	FGFR1
				ENSG00000196475	GK2	ENSG00000132716	DCAF8	ENSG00000108669	CYTH1
				ENSG00000196636	ACN9	ENSG00000150593	PDCD4	ENSG00000160801	PTH1R
				ENSG00000196683	TOMM7	ENSG00000116750	UCHL5	ENSG00000114353	GNAI2
				ENSG00000196850	PPTC7	ENSG00000078304	PPP2R5C	ENSG00000137672	TRPC6
				ENSG00000197119	SLC25A29	ENSG00000116044	NFE2L2	ENSG00000185825	BCAP31
				ENSG00000197142	ACSL5	ENSG00000122565	CBX3	ENSG00000142168	SOD1
				ENSG00000197150	ABCB8	ENSG00000010244	ZNF207	ENSG00000165240	ATP7A
				ENSG00000197157	SND1	ENSG00000110888	CAPRIN2	ENSG00000213402	PTPRCAP
				ENSG00000197208	SLC22A4	ENSG00000177469	PTRF	ENSG00000018625	ATP1A2
				ENSG00000197296	FITM2	ENSG00000107897	ACBD5	ENSG00000267534	S1PR2
				ENSG00000197345	MRPL21	ENSG00000164134	NAA15	ENSG00000165970	SLC6A5
				ENSG00000197444	OGDHL	ENSG00000164985	PSIP1	ENSG00000135919	SERPINE2
				ENSG00000197448	GSTK1	ENSG00000049167	ERCC8	ENSG00000221829	FANCG
				ENSG00000197785	ATAD3A	ENSG00000112874	NUDT12	ENSG00000102468	HTR2A
				ENSG00000197912	SPG7	ENSG00000119906	FAM178A	ENSG00000171100	MTM1
				ENSG00000198015	MRPL42	ENSG00000160867	FGFR4	ENSG00000198363	ASPH
				ENSG00000198130	HIBCH	ENSG00000083168	KAT6A	ENSG00000141293	SKAP1
				ENSG00000198431	TXNRD1	ENSG00000069667	RORA	ENSG00000151694	ADAM17
				ENSG00000198695	MT-ND6	ENSG00000169398	PTK2	ENSG00000174175	SELP
				ENSG00000198712	MT-CO2	ENSG00000168259	DNAJC7	ENSG00000119888	EPCAM
				ENSG00000198721	ECI2	ENSG00000152332	UHMK1	ENSG00000241186	TDGF1
				ENSG00000198727	MT-CYB	ENSG00000078699	CBFA2T2	ENSG00000124171	PARD6B
				ENSG00000198755	RPL10A	ENSG00000024048	UBR2	ENSG00000119392	GLE1
				ENSG00000198763	MT-ND2	ENSG00000189067	LITAF	ENSG00000068831	RASGRP2
				ENSG00000198786	MT-ND5	ENSG00000084774	CAD	ENSG00000186470	BTN3A2
				ENSG00000198804	MT-CO1	ENSG00000115825	PRKD3	ENSG00000051128	HOMER3
				ENSG00000198814	GK	ENSG00000125520	SLC2A4RG	ENSG00000084207	GSTP1
				ENSG00000198836	OPA1	ENSG00000062650	WAPAL	ENSG00000113262	GRM6
				ENSG00000198840	MT-ND3	ENSG00000105821	DNAJC2	ENSG00000134812	GIF
				ENSG00000198886	MT-ND4	ENSG00000138709	LARP1B	ENSG00000180340	FZD2
				ENSG00000198888	MT-ND1	ENSG00000196814	MVB12B	ENSG00000069849	ATP1B3
				ENSG00000198899	MT-ATP6	ENSG00000129197	RPAIN	ENSG00000159640	ACE
				ENSG00000198938	MT-CO3	ENSG00000126067	PSMB2	ENSG00000137801	THBS1
				ENSG00000203624	MRPS18B	ENSG00000178852	EFCAB13	ENSG00000111142	METAP2
				ENSG00000203667	COX20	ENSG00000145216	FIP1L1	ENSG00000137575	SDCBP
				ENSG00000203705	TATDN3	ENSG00000117614	SYF2	ENSG00000166257	SCN3B
				ENSG00000203857	HSD3B1	ENSG00000103037	SETD6	ENSG00000166501	PRKCB
				ENSG00000204099	NEU4	ENSG00000110048	OSBP	ENSG00000114316	USP4
				ENSG00000204237	OXLD1	ENSG00000159788	RGS12	ENSG00000128591	FLNC
				ENSG00000204316	MRPL38	ENSG00000163930	BAP1	ENSG00000260314	MRC1
				ENSG00000204370	SDHD	ENSG00000083544	TDRD3	ENSG00000163914	RHO
				ENSG00000204564	C6orf136	ENSG00000173786	CNP	ENSG00000152818	UTRN
				ENSG00000204822	MRPL53	ENSG00000103005	USB1	ENSG00000197594	ENPP1
				ENSG00000205309	NT5M	ENSG00000183751	TBL3	ENSG00000111700	SLCO1B3
				ENSG00000205560	CPT1B	ENSG00000127483	HP1BP3	ENSG00000110395	CBL
				ENSG00000205707	LYRM5	ENSG00000073282	TP63	ENSG00000175906	ARL4D
				ENSG00000205981	DNAJC19	ENSG00000099783	HNRNPM	ENSG00000171564	FGB
				ENSG00000212907	MT-ND4L	ENSG00000145740	SLC30A5	ENSG00000181467	RAP2B
				ENSG00000213221	DNLZ	ENSG00000132275	RRP8	ENSG00000122126	OCRL
				ENSG00000213339	QTRT1	ENSG00000185928	PAGR1	ENSG00000102189	EEA1
				ENSG00000213463	SYNJ2BP	ENSG00000089009	RPL6	ENSG00000115806	GORASP2
				ENSG00000213563	C8orf82	ENSG00000080224	EPHA6	ENSG00000158290	CUL4B
				ENSG00000213585	VDAC1	ENSG00000077458	FAM76B	ENSG00000118762	PKD2
				ENSG00000213619	NDUFS3	ENSG00000075292	ZNF638	ENSG00000108576	SLC6A4
				ENSG00000213965	NUDT19	ENSG00000150540	HNMT	ENSG00000143153	ATP1B1
				ENSG00000213995	CARKD	ENSG00000125485	DDX31	ENSG00000163932	PRKCD
				ENSG00000214026	MRPL23	ENSG00000114107	CEP70	ENSG00000137103	TMEM8B
				ENSG00000214113	LYRM4	ENSG00000049618	ARID1B	ENSG00000130638	ATXN10
				ENSG00000214253	FIS1	ENSG00000177138	FAM9B	ENSG00000173391	OLR1
				ENSG00000214435	AS3MT	ENSG00000163349	HIPK1	ENSG00000141458	NPC1
				ENSG00000214827	MTCP1	ENSG00000143257	NR1I3	ENSG00000135503	ACVR1B
				ENSG00000215009	ACSM4	ENSG00000064012	CASP8	ENSG00000170581	STAT2
				ENSG00000215021	PHB2	ENSG00000101843	PSMD10	ENSG00000166828	SCNN1G
				ENSG00000215251	FASTKD5	ENSG00000075702	WDR62	ENSG00000182220	ATP6AP2
				ENSG00000217930	PAM16	ENSG00000132604	TERF2	ENSG00000153563	CD8A
				ENSG00000222011	FAM185A	ENSG00000111676	ATN1	ENSG00000176105	YES1
				ENSG00000223572	CKMT1A	ENSG00000142230	SAE1	ENSG00000169032	MAP2K1
				ENSG00000224877	C17orf89	ENSG00000189298	ZKSCAN3	ENSG00000092820	EZR
				ENSG00000227471	AKR1B15	ENSG00000153914	SREK1	ENSG00000022267	FHL1
				ENSG00000228253	MT-ATP8	ENSG00000165804	ZNF219	ENSG00000105808	RASA4
				ENSG00000231458	RNASEH1P2	ENSG00000054654	SYNE2	ENSG00000140945	CDH13
				ENSG00000233276	GPX1	ENSG00000153060	TEKT5	ENSG00000110218	PANX1
				ENSG00000236287	ZBED5	ENSG00000131469	RPL27	ENSG00000013588	GPRC5A
				ENSG00000237289	CKMT1B	ENSG00000054598	FOXC1	ENSG00000140575	IQGAP1
				ENSG00000239672	NME1	ENSG00000138326	RPS24	ENSG00000062038	CDH3
				ENSG00000239789	MRPS17	ENSG00000179295	PTPN11	ENSG00000148429	USP6NL
				ENSG00000239900	ADSL	ENSG00000172264	MACROD2	ENSG00000141526	SLC16A3
				ENSG00000240303	ACAD11	ENSG00000163961	RNF168	ENSG00000010322	NISCH
				ENSG00000240857	RDH14	ENSG00000188130	MAPK12	ENSG00000153246	PLA2R1
				ENSG00000241468	ATP5J2	ENSG00000171823	FBXL14	ENSG00000146904	EPHA1
				ENSG00000241837	ATP5O	ENSG00000127663	KDM4B	ENSG00000105290	APLP1
				ENSG00000241878	PISD	ENSG00000166171	DPCD	ENSG00000213397	HAUS7
				ENSG00000241935	HOGA1	ENSG00000154277	UCHL1	ENSG00000136928	GABBR2
				ENSG00000242110	AMACR	ENSG00000128973	CLN6	ENSG00000109943	CRTAM
				ENSG00000242114	MTFP1	ENSG00000160789	LMNA	ENSG00000134250	NOTCH2
				ENSG00000242485	MRPL20	ENSG00000079691	LRRC16A	ENSG00000169252	ADRB2
				ENSG00000243147	MRPL33	ENSG00000108469	RECQL5	ENSG00000128271	ADORA2A
				ENSG00000243678	NME1-NME2	ENSG00000135486	HNRNPA1	ENSG00000112964	GHR
				ENSG00000243927	MRPS6	ENSG00000039123	SKIV2L2	ENSG00000188042	ARL4C
				ENSG00000244005	NFS1	ENSG00000162434	JAK1	ENSG00000149177	PTPRJ
				ENSG00000247077	PGAM5	ENSG00000100941	PNN	ENSG00000147246	HTR2C
				ENSG00000247626	MARS2	ENSG00000182957	SPATA13	ENSG00000068078	FGFR3
				ENSG00000248098	BCKDHA	ENSG00000107447	DNTT	ENSG00000012048	BRCA1
				ENSG00000248919	ATP5J2-PTCD1	ENSG00000052795	FNIP2	ENSG00000121892	PDS5A
				ENSG00000250479	CHCHD10	ENSG00000105053	VRK3	ENSG00000204217	BMPR2
				ENSG00000250799	PRODH2	ENSG00000144554	FANCD2	ENSG00000101558	VAPA
				ENSG00000254858	MPV17L2	ENSG00000155307	SAMSN1	ENSG00000090013	BLVRB
				ENSG00000255072	PIGY	ENSG00000151322	NPAS3	ENSG00000196090	PTPRT
				ENSG00000256053	APOPT1	ENSG00000152601	MBNL1	ENSG00000168003	SLC3A2
				ENSG00000256525	POLG2	ENSG00000065970	FOXJ2	ENSG00000066468	FGFR2
				ENSG00000257218	GATC	ENSG00000125458	NT5C	ENSG00000110514	MADD
				ENSG00000258429	PDF	ENSG00000138175	ARL3	ENSG00000141655	TNFRSF11A
				ENSG00000259332	ST20-MTHFS	ENSG00000169621	APLF	ENSG00000142192	APP
				ENSG00000259494	MRPL46	ENSG00000233608	TWIST2	ENSG00000216490	IFI30
				ENSG00000262402	RP11-667K14.8	ENSG00000213999	MEF2B	ENSG00000151651	ADAM8
				ENSG00000262814	MRPL12	ENSG00000162772	ATF3	ENSG00000187446	CHP1
				ENSG00000265354	TIMM23	ENSG00000090376	IRAK3	ENSG00000150594	ADRA2A
				ENSG00000266412	NCOA4	ENSG00000162775	RBM15	ENSG00000139567	ACVRL1
				ENSG00000266472	MRPS21	ENSG00000139613	SMARCC2	ENSG00000172270	BSG
				ENSG00000267673	FDX1L	ENSG00000254004	ZNF260	ENSG00000131471	AOC3
				ENSG00000267855	NDUFA7	ENSG00000067369	TP53BP1	ENSG00000064989	CALCRL
				ENSG00000272844	RP11-484K9.4	ENSG00000170613	FAM71B	ENSG00000143545	RAB13
				ENSG00000273944	AC011476.1	ENSG00000113578	FGF1	ENSG00000182511	FES
				ENSG00000274418	AC011476.2	ENSG00000162367	TAL1	ENSG00000160211	G6PD
				ENSG00000274504	AC011476.3	ENSG00000196923	PDLIM7	ENSG00000180176	TH
				ENSG00000274523	WBSCR16	ENSG00000162771	FAM71A	ENSG00000163468	CCT3
				ENSG00000274768	CISD3	ENSG00000082126	MPP4	ENSG00000096696	DSP
				ENSG00000275176	ACACA	ENSG00000123106	CCDC91	ENSG00000115271	GCA
				ENSG00000275474	AC011476.4	ENSG00000114861	FOXP1	ENSG00000169344	UMOD
				ENSG00000276341	AC011476.5	ENSG00000167978	SRRM2	ENSG00000197375	SLC22A5
				ENSG00000276576	MRPL30P1	ENSG00000103942	HOMER2	ENSG00000196549	MME
				ENSG00000276826	AC011476.6	ENSG00000110693	SOX6	ENSG00000165457	FOLR2
				ENSG00000278149	AC011476.7	ENSG00000171097	CCBL1	ENSG00000154928	EPHB1
				ENSG00000278284	AC011476.8	ENSG00000095951	HIVEP1	ENSG00000083799	CYLD
				ENSG00000278619	MRM1	ENSG00000116147	TNR	ENSG00000167434	CA4
				ENSG00000278760	CORO7	ENSG00000139351	SYCP3	ENSG00000134760	DSG1
				ENSG00000278845	MRPL45	ENSG00000213066	FGFR1OP	ENSG00000144935	TRPC1
				ENSG00000280071	CH507-9B2.3	ENSG00000120948	TARDBP	ENSG00000197208	SLC22A4
						ENSG00000007312	CD79B
						ENSG00000155657	TTN
						ENSG00000156650	KAT6B
						ENSG00000268606	MAGEA2
						ENSG00000068024	HDAC4
						ENSG00000099797	TECR
						ENSG00000125618	PAX8
						ENSG00000126457	PRMT1
						ENSG00000187735	TCEA1
						ENSG00000015479	MATR3
						ENSG00000029153	ARNTL2
						ENSG00000143479	DYRK3
						ENSG00000079387	SENP1
						ENSG00000214711	CAPN14
						ENSG00000187079	TEAD1
						ENSG00000111837	MAK
						ENSG00000114982	KANSL3
						ENSG00000141646	SMAD4
						ENSG00000154803	FLCN
						ENSG00000182718	ANXA2
						ENSG00000138642	HERC6
						ENSG00000061938	TNK2
						ENSG00000131981	LGALS3
						ENSG00000085274	MYNN
						ENSG00000066136	NFYC
						ENSG00000182919	C11orf54
						ENSG00000117475	BLZF1
						ENSG00000117477	CCDC181
						ENSG00000168297	PXK
						ENSG00000198707	CEP290
						ENSG00000160469	BRSK1
						ENSG00000142657	PGD
						ENSG00000143207	RFWD2
						ENSG00000152382	TADA1
						ENSG00000109686	SH3D19
						ENSG00000087365	SF3B2
						ENSG00000169567	HINT1
						ENSG00000159263	SIM2
						ENSG00000136152	COG3
						ENSG00000174446	SNAPC5
						ENSG00000170374	SP7
						ENSG00000048028	USP28
						ENSG00000172349	IL16
						ENSG00000187790	FANCM
						ENSG00000112159	MDN1
						ENSG00000198755	RPL10A
						ENSG00000198646	NCOA6
						ENSG00000198556	ZNF789
						ENSG00000137812	CASC5
						ENSG00000187475	HIST1H1T
						ENSG00000123576	ESX1
						ENSG00000091592	NLRP1
						ENSG00000089280	FUS
						ENSG00000108055	SMC3
						ENSG00000124151	NCOA3
						ENSG00000147894	C9orf72
						ENSG00000101883	RHOXF1
						ENSG00000071242	RPS6KA2
						ENSG00000198715	C1orf85
						ENSG00000080839	RBL1
						ENSG00000047410	TPR
						ENSG00000171169	NAIF1
						ENSG00000161692	DBF4B
						ENSG00000125755	SYMPK
						ENSG00000072682	P4HA2
						ENSG00000167526	RPL13
						ENSG00000081154	PCNP
						ENSG00000111530	CAND1
						ENSG00000169900	PYDC1
						ENSG00000197362	ZNF786
						ENSG00000228515	MAS1L
						ENSG00000188827	SLX4
						ENSG00000178175	ZNF366
						ENSG00000256061	DYX1C1
						ENSG00000158773	USF1
						ENSG00000130700	GATA5
						ENSG00000163806	SPDYA
						ENSG00000101812	H2BFM
						ENSG00000239306	RBM14
						ENSG00000123119	NECAB1
						ENSG00000154920	EME1
						ENSG00000079313	REXO1
						ENSG00000204947	ZNF425
						ENSG00000166152	C16orf78
						ENSG00000215440	NPEPL1
						ENSG00000130783	CCDC62
						ENSG00000188800	TMCO2
						ENSG00000141971	MVB12A
						ENSG00000101190	TCFL5
						ENSG00000198796	ALPK2
						ENSG00000230700	CSNK2B
						ENSG00000058600	POLR3E
						ENSG00000141956	PRDM15
						ENSG00000260325	HSPB9
						ENSG00000198585	NUDT16
						ENSG00000160188	RSPH1
						ENSG00000165244	ZNF367
						ENSG00000130997	POLN
						ENSG00000153347	FAM81B
						ENSG00000187569	DPPA3
						ENSG00000184465	WDR27
						ENSG00000188522	FAM83G
						ENSG00000215271	HOMEZ
						ENSG00000146047	HIST1H2BA
						ENSG00000143867	OSR1
						ENSG00000187556	NANOS3
						ENSG00000125888	BANF2
						ENSG00000151151	IPMK
						ENSG00000179407	DNAJB8
						ENSG00000158806	NPM2
						ENSG00000124103	FAM209A
						ENSG00000179627	ZBTB42
						ENSG00000126952	NXF5
						ENSG00000143458	GABPB2
						ENSG00000124496	TRERF1
						ENSG00000141052	MYOCD
						ENSG00000157343	ARMC12
						ENSG00000157093	LYZL4
						ENSG00000164972	C9orf24
						ENSG00000165076	PRSS37
						ENSG00000087495	PHACTR3
						ENSG00000154611	PSMA8
						ENSG00000164902	PHAX
						ENSG00000166049	PASD1
						ENSG00000166435	XRRA1
						ENSG00000131069	ACSS2
						ENSG00000116783	TNNI3K
						ENSG00000140326	CDAN1
						ENSG00000153044	CENPH
						ENSG00000197016	ZNF470
						ENSG00000186075	ZPBP2
						ENSG00000163535	SGOL2
						ENSG00000184384	MAML2
						ENSG00000213714	FAM209B
						ENSG00000185955	C7orf61
						ENSG00000109118	PHF12
						ENSG00000183621	ZNF438
						ENSG00000205108	FAM205A
						ENSG00000198252	STYX
						ENSG00000133739	LRRCC1
						ENSG00000143373	ZNF687
						ENSG00000106031	HOXA13
						ENSG00000171115	GIMAP8
						ENSG00000137760	ALKBH8
						ENSG00000171817	ZNF540
						ENSG00000070193	FGF10
						ENSG00000144730	IL17RD
						ENSG00000140534	TICRR
						ENSG00000173557	C2orf70
						ENSG00000185272	RBM11
						ENSG00000101306	MYLK2
						ENSG00000155636	RBM45
						ENSG00000140932	CMTM2
						ENSG00000120539	MASTL
						ENSG00000147082	CCNB3
						ENSG00000176256	HMGB4
						ENSG00000203780	FANK1
						ENSG00000145908	ZNF300
						ENSG00000164609	SLU7
						ENSG00000139714	MORN3
						ENSG00000186666	BCDIN3D
						ENSG00000177990	DPY19L2
						ENSG00000164073	MFSD8
						ENSG00000177938	CAPZA3
						ENSG00000155530	LRGUK
						ENSG00000165632	TAF3
						ENSG00000179979	CRIPAK
						ENSG00000187166	H1FNT
						ENSG00000167858	TEKT1
						ENSG00000176261	ZBTB8OS
						ENSG00000126453	BCL2L12
						ENSG00000111834	RSPH4A
						ENSG00000180182	MED14
						ENSG00000232106	C6orf10
						ENSG00000162385	MAGOH
						ENSG00000215641	TRIM27
						ENSG00000015153	YAF2
						ENSG00000279787	CDY1
						ENSG00000279564	BPY2B
						ENSG00000279258	BPY2C
						ENSG00000176102	CSTF3
						ENSG00000115364	MRPL19
						ENSG00000023330	ALAS1
						ENSG00000105229	PIAS4
						ENSG00000174306	ZHX3
						ENSG00000274144	PRPF31
						ENSG00000170542	SERPINB9
						ENSG00000163191	S100A11
						ENSG00000204231	RXRB
						ENSG00000276461	TCF20
						ENSG00000132170	PPARG
						ENSG00000120688	WBP4
						ENSG00000204351	SKIV2L
						ENSG00000258947	TUBB3
						ENSG00000173846	PLK3
						ENSG00000083635	NUFIP1
						ENSG00000084234	APLP2
						ENSG00000204304	PBX2
						ENSG00000197321	SVIL
						ENSG00000120129	DUSP1
						ENSG00000130254	SAFB2
						ENSG00000100883	SRP54
						ENSG00000235125	NFKBIL1
						ENSG00000067334	DNTTIP2
						ENSG00000276194	HNF1B
						ENSG00000057294	PKP2
						ENSG00000143190	POU2F1
						ENSG00000145214	DGKQ
						ENSG00000198947	DMD
						ENSG00000081277	PKP1
						ENSG00000181449	SOX2
						ENSG00000005436	GCFC2
						ENSG00000169139	UBE2V2
						ENSG00000145386	CCNA2
						ENSG00000132424	PNISR
						ENSG00000162889	MAPKAPK2
						ENSG00000128383	APOBEC3A
						ENSG00000087274	ADD1
						ENSG00000104976	SNAPC2
						ENSG00000105254	TBCB
						ENSG00000120690	ELF1
						ENSG00000163714	U2SURP
						ENSG00000124275	MTRR
						ENSG00000134684	YARS
						ENSG00000173933	RBM4
						ENSG00000164104	HMGB2
						ENSG00000143450	OAZ3
						ENSG00000090060	PAPOLA
						ENSG00000117399	CDC20
						ENSG00000262826	INTS3
						ENSG00000197724	PHF2
						ENSG00000111087	GLI1
						ENSG00000014824	SLC30A9
						ENSG00000164708	PGAM2
						ENSG00000175104	TRAF6
						ENSG00000274229	SOCS7
						ENSG00000166869	CHP2
						ENSG00000179750	APOBEC3B
						ENSG00000136807	CDK9
						ENSG00000101972	STAG2
						ENSG00000141002	TCF25
						ENSG00000174738	NR1D2
						ENSG00000173120	KDM2A
						ENSG00000167186	COQ7
						ENSG00000028277	POU2F2
						ENSG00000140988	RPS2
						ENSG00000147050	KDM6A
						ENSG00000163635	ATXN7
						ENSG00000198353	HOXC4
						ENSG00000185551	NR2F2
						ENSG00000138434	SSFA2
						ENSG00000103194	USP10
						ENSG00000171606	ZNF274
						ENSG00000122882	ECD
						ENSG00000172977	KAT5
						ENSG00000186834	HEXIM1
						ENSG00000275338	RAB11FIP3
						ENSG00000019549	SNAI2
						ENSG00000089022	MAPKAPK5
						ENSG00000100297	MCM5
						ENSG00000179262	RAD23A
						ENSG00000196235	SUPT5H
						ENSG00000169131	ZNF354A
						ENSG00000100479	POLE2
						ENSG00000107485	GATA3
						ENSG00000109320	NFKB1
						ENSG00000121671	CRY2
						ENSG00000123737	EXOSC9
						ENSG00000197757	HOXC6
						ENSG00000115163	CENPA
						ENSG00000124233	SEMG1
						ENSG00000170142	UBE2E1
						ENSG00000136193	SCRN1
						ENSG00000100906	NFKBIA
						ENSG00000158373	HIST1H2BD
						ENSG00000204568	MRPS18B
						ENSG00000174444	RPL4
						ENSG00000223367	RPS18
						ENSG00000144028	SNRNP200
						ENSG00000204463	BAG6
						ENSG00000107581	EIF3A
						ENSG00000165417	GTF2A1
						ENSG00000111145	ELK3
						ENSG00000115145	STAM2
						ENSG00000198911	SREBF2
						ENSG00000104738	MCM4
						ENSG00000198931	APRT
						ENSG00000188342	GTF2F2
						ENSG00000112130	RNF8
						ENSG00000005339	CREBBP
						ENSG00000171368	TPPP
						ENSG00000186350	RXRA
						ENSG00000142541	RPL13A
						ENSG00000087842	PIR
						ENSG00000170312	CDK1
						ENSG00000160633	SAFB
						ENSG00000128708	HAT1
						ENSG00000111669	TPI1
						ENSG00000184209	SNRNP35
						ENSG00000001497	LAS1L
						ENSG00000139372	TDG
						ENSG00000126803	HSPA2
						ENSG00000124212	PTGIS
						ENSG00000121058	COIL
						ENSG00000096060	FKBP5
						ENSG00000155876	RRAGA
						ENSG00000170276	HSPB2
						ENSG00000273772	SMN1
						ENSG00000204569	PPP1R10
						ENSG00000213341	CHUK
						ENSG00000012061	ERCC1
						ENSG00000100234	TIMP3
						ENSG00000100345	MYH9
						ENSG00000171403	KRT9
						ENSG00000105058	FAM32A
						ENSG00000100023	PPIL2
						ENSG00000198668	CALM1
						ENSG00000117360	PRPF3
						ENSG00000109846	CRYAB
						ENSG00000010818	HIVEP2
						ENSG00000130227	XPO7
						ENSG00000004700	RECQL
						ENSG00000106004	HOXA5
						ENSG00000152977	ZIC1
						ENSG00000134013	LOXL2
						ENSG00000117713	ARID1A
						ENSG00000149480	MTA2
						ENSG00000196284	SUPT3H
						ENSG00000113456	RAD1
						ENSG00000076716	GPC4
						ENSG00000204209	DAXX
						ENSG00000272333	KMT2B
						ENSG00000008128	CDK11A
						ENSG00000131143	COX4I1
						ENSG00000140968	IRF8
						ENSG00000104856	RELB
						ENSG00000185619	PCGF3
						ENSG00000138279	ANXA7
						ENSG00000147180	ZNF711
						ENSG00000138814	PPP3CA
						ENSG00000103343	ZNF174
						ENSG00000165637	VDAC2
						ENSG00000100425	BRD1
						ENSG00000100614	PPM1A
						ENSG00000154310	TNIK
						ENSG00000026103	FAS
						ENSG00000077150	NFKB2
						ENSG00000196262	PPIA
						ENSG00000090316	MAEA
						ENSG00000077327	SPAG6
						ENSG00000143320	CRABP2
						ENSG00000141759	TXNL4A
						ENSG00000159339	PADI4
						ENSG00000276072	AATF
						ENSG00000084093	REST
						ENSG00000149923	PPP4C
						ENSG00000106628	POLD2
						ENSG00000197579	TOPORS
						ENSG00000147862	NFIB
						ENSG00000075891	PAX2
						ENSG00000198681	MAGEA1
						ENSG00000276833	TAF15
						ENSG00000235030	IER3
						ENSG00000130489	SCO2
						ENSG00000198081	ZBTB14
						ENSG00000148840	PPRC1
						ENSG00000135821	GLUL
						ENSG00000105679	GAPDHS
						ENSG00000172789	HOXC5
						ENSG00000198900	TOP1
						ENSG00000184900	SUMO3
						ENSG00000105202	FBL
						ENSG00000165806	CASP7
						ENSG00000084072	PPIE
						ENSG00000168148	HIST3H3
						ENSG00000179335	CLK3
						ENSG00000163629	PTPN13
						ENSG00000160201	U2AF1
						ENSG00000102100	SLC35A2
						ENSG00000074266	EED
						ENSG00000116752	BCAS2
						ENSG00000145050	MANF
						ENSG00000116171	SCP2
						ENSG00000100813	ACIN1
						ENSG00000172943	PHF8
						ENSG00000213551	DNAJC9
						ENSG00000079335	CDC14A
						ENSG00000168159	RNF187
						ENSG00000100823	APEX1
						ENSG00000102034	ELF4
						ENSG00000091140	DLD
						ENSG00000181035	SLC25A42
						ENSG00000206287	RING1
						ENSG00000106211	HSPB1
						ENSG00000229684	TUBB
						ENSG00000172500	FIBP
						ENSG00000134058	CDK7
						ENSG00000167232	ZNF91
						ENSG00000132274	TRIM22
						ENSG00000197265	GTF2E2
						ENSG00000157680	DGKI
						ENSG00000100351	GRAP2
						ENSG00000105997	HOXA3
						ENSG00000276787	FAN1
						ENSG00000105825	TFPI2
						ENSG00000213639	PPP1CB
						ENSG00000105486	LIG1
						ENSG00000100201	DDX17
						ENSG00000020633	RUNX3
						ENSG00000166333	ILK
						ENSG00000103671	TRIP4
						ENSG00000087510	TFAP2C
						ENSG00000119953	SMNDC1
						ENSG00000135269	TES
						ENSG00000042813	ZPBP
						ENSG00000149308	NPAT
						ENSG00000087586	AURKA
						ENSG00000273594	EEF1D
						ENSG00000101057	MYBL2
						ENSG00000131747	TOP2A
						ENSG00000143321	HDGF
						ENSG00000108443	RPS6KB1
						ENSG00000110711	AIP
						ENSG00000143294	PRCC
						ENSG00000214274	ANG
						ENSG00000142208	AKT1
						ENSG00000128513	POT1
						ENSG00000171444	MCC
						ENSG00000121068	TBX2
						ENSG00000187555	USP7
						ENSG00000100603	SNW1
						ENSG00000182568	SATB1
						ENSG00000137203	TFAP2A
						ENSG00000167005	NUDT21
						ENSG00000124762	CDKN1A
						ENSG00000170345	FOS
						ENSG00000186153	WWOX
						ENSG00000275199	AKT3
						ENSG00000068079	IFI35
						ENSG00000144674	GOLGA4
						ENSG00000157212	PAXIP1
						ENSG00000106348	IMPDH1
						ENSG00000163659	TIPARP
						ENSG00000075275	CELSR1
						ENSG00000162688	AGL
						ENSG00000129654	FOXJ1
						ENSG00000142684	ZNF593
						ENSG00000131051	RBM39
						ENSG00000062485	CS
						ENSG00000135446	CDK4
						ENSG00000141543	EIF4A3
						ENSG00000020426	MNAT1
						ENSG00000119231	SENP5
						ENSG00000110768	GTF2H1
						ENSG00000102572	STK24
						ENSG00000100532	CGRRF1
						ENSG00000187193	MT1X
						ENSG00000110911	SLC11A2
						ENSG00000277791	PSMB3
						ENSG00000118181	RPS25
						ENSG00000105856	HBP1
						ENSG00000102038	SMARCA1
						ENSG00000100749	VRK1
						ENSG00000163041	H3F3A
						ENSG00000125144	MT1G
						ENSG00000118007	STAG1
						ENSG00000127445	PIN1
						ENSG00000198218	QRICH1
						ENSG00000162616	DNAJB4
						ENSG00000158864	NDUFS2
						ENSG00000102858	MGRN1
						ENSG00000105325	FZR1
						ENSG00000126778	SIX1
						ENSG00000125651	GTF2F1
						ENSG00000038358	EDC4
						ENSG00000104450	SPAG1
						ENSG00000100650	SRSF5
						ENSG00000064999	ANKS1A
						ENSG00000213689	TREX1
						ENSG00000272196	HIST2H2AA4
						ENSG00000066422	ZBTB11
						ENSG00000135341	MAP3K7
						ENSG00000112511	PHF1
						ENSG00000184678	HIST2H2BE
						ENSG00000117222	RBBP5
						ENSG00000105127	AKAP8
						ENSG00000167004	PDIA3
						ENSG00000198417	MT1F
						ENSG00000185630	PBX1
						ENSG00000132376	INPP5K
						ENSG00000100815	TRIP11
						ENSG00000160113	NR2F6
						ENSG00000167191	GPRC5B
						ENSG00000143653	SCCPDH
						ENSG00000226882	GNL1
						ENSG00000196367	TRRAP
						ENSG00000143106	PSMA5
						ENSG00000171401	KRT13
						ENSG00000196420	S100A5
						ENSG00000105810	CDK6
						ENSG00000184058	TBX1
						ENSG00000168291	PDHB
						ENSG00000133026	MYH10
						ENSG00000168610	STAT3
						ENSG00000118260	CREB1
						ENSG00000140553	UNC45A
						ENSG00000102054	RBBP7
						ENSG00000131910	NR0B2
						ENSG00000176444	CLK2
						ENSG00000092208	GEMIN2
						ENSG00000135439	AGAP2
						ENSG00000119138	KLF9
						ENSG00000114279	FGF12
						ENSG00000136997	MYC
						ENSG00000096063	SRPK1
						ENSG00000115947	ORC4
						ENSG00000204628	GNB2L1
						ENSG00000149554	CHEK1
						ENSG00000243156	MICAL3
						ENSG00000166949	SMAD3
						ENSG00000198033	TUBA3C
						ENSG00000147162	OGT
						ENSG00000155833	CYLC2
						ENSG00000100804	PSMB5
						ENSG00000165733	BMS1
						ENSG00000075711	DLG1
						ENSG00000136243	NUPL2
						ENSG00000206203	TSSK2
						ENSG00000154767	XPC
						ENSG00000170365	SMAD1
						ENSG00000101132	PFDN4
						ENSG00000175175	PPM1E
						ENSG00000159231	CBR3
						ENSG00000137709	POU2F3
						ENSG00000118503	TNFAIP3
						ENSG00000108578	BLMH
						ENSG00000031823	RANBP3
						ENSG00000150459	SAP18
						ENSG00000122359	ANXA11
						ENSG00000141905	NFIC
						ENSG00000107560	RAB11FIP2
						ENSG00000183741	CBX6
						ENSG00000004487	KDM1A
						ENSG00000185069	KRT76
						ENSG00000197150	ABCB8
						ENSG00000168283	BMI1
						ENSG00000100726	TELO2
						ENSG00000157557	ETS2
						ENSG00000014138	POLA2
						ENSG00000132676	DAP3
						ENSG00000134242	PTPN22
						ENSG00000215328	HSPA1A
						ENSG00000112118	MCM3
						ENSG00000102241	HTATSF1
						ENSG00000275349	SMN2
						ENSG00000175387	SMAD2
						ENSG00000104327	CALB1
						ENSG00000117707	PROX1
						ENSG00000106991	ENG
						ENSG00000012223	LTF
						ENSG00000132256	TRIM5
						ENSG00000096746	HNRNPH3
						ENSG00000164815	ORC5
						ENSG00000115942	ORC2
						ENSG00000092529	CAPN3
						ENSG00000100836	PABPN1
						ENSG00000081320	STK17B
						ENSG00000102878	HSF4
						ENSG00000142937	RPS8
						ENSG00000086189	DIMT1
						ENSG00000005022	SLC25A5
						ENSG00000170525	PFKFB3
						ENSG00000117318	ID3
						ENSG00000196924	FLNA
						ENSG00000007372	PAX6
						ENSG00000163558	PRKCI
						ENSG00000108423	TUBD1
						ENSG00000148843	PDCD11
						ENSG00000080503	SMARCA2
						ENSG00000129315	CCNT1
						ENSG00000105497	ZNF175
						ENSG00000044090	CUL7
						ENSG00000116062	MSH6
						ENSG00000094804	CDC6
						ENSG00000104064	GABPB1
						ENSG00000244509	APOBEC3C
						ENSG00000060069	CTDP1
						ENSG00000105967	TFEC
						ENSG00000037897	METTL1
						ENSG00000100412	ACO2
						ENSG00000103449	SALL1
						ENSG00000117877	CD3EAP
						ENSG00000143398	PIP5K1A
						ENSG00000146674	IGFBP3
						ENSG00000189171	S100A13
						ENSG00000111615	KRR1
						ENSG00000105755	ETHE1
						ENSG00000160202	CRYAA
						ENSG00000088325	TPX2
						ENSG00000099817	POLR2E
						ENSG00000196843	ARID5A
						ENSG00000120802	TMPO
						ENSG00000172795	DCP2
						ENSG00000064961	HMG20B
						ENSG00000102974	CTCF
						ENSG00000082258	CCNT2
						ENSG00000160678	S100A1
						ENSG00000166170	BAG5
						ENSG00000104833	TUBB4A
						ENSG00000172531	PPP1CA
						ENSG00000092850	TEKT2
						ENSG00000097021	ACOT7
						ENSG00000196419	XRCC6
						ENSG00000105329	TGFB1
						ENSG00000133816	MICAL2
						ENSG00000111679	PTPN6
						ENSG00000160208	RRP1B
						ENSG00000166016	ABTB2
						ENSG00000176046	NUPR1
						ENSG00000185247	MAGEA11
						ENSG00000120907	ADRA1A
						ENSG00000150907	FOXO1
						ENSG00000176095	IP6K1
						ENSG00000130713	EXOSC2
						ENSG00000135763	URB2
						ENSG00000160710	ADAR
						ENSG00000176788	BASP1
						ENSG00000109920	FNBP4
						ENSG00000163565	IFI16
						ENSG00000104147	OIP5
						ENSG00000079246	XRCC5
						ENSG00000083937	CHMP2B
						ENSG00000144231	POLR2D
						ENSG00000139910	NOVA1
						ENSG00000105298	CACTIN
						ENSG00000278644	PCGF2
						ENSG00000143799	PARP1
						ENSG00000198554	WDHD1
						ENSG00000180530	NRIP1
						ENSG00000182158	CREB3L2
						ENSG00000166796	LDHC
						ENSG00000106546	AHR
						ENSG00000143442	POGZ
						ENSG00000133112	TPT1
						ENSG00000225589	MDC1
						ENSG00000164190	NIPBL
						ENSG00000105173	CCNE1
						ENSG00000125968	ID1
						ENSG00000119950	MXI1
						ENSG00000171791	BCL2
						ENSG00000163931	TKT
						ENSG00000196263	ZNF471
						ENSG00000103549	RNF40
						ENSG00000119042	SATB2
						ENSG00000135829	DHX9
						ENSG00000244462	RBM12
						ENSG00000112234	FBXL4
						ENSG00000115415	STAT1
						ENSG00000104884	ERCC2
						ENSG00000112578	BYSL
						ENSG00000189060	H1F0
						ENSG00000123297	TSFM
						ENSG00000156502	SUPV3L1
						ENSG00000167768	KRT1
						ENSG00000109685	WHSC1
						ENSG00000152422	XRCC4
						ENSG00000116030	SUMO1
						ENSG00000078246	TULP3
						ENSG00000275837	SMARCB1
						ENSG00000145604	SKP2
						ENSG00000166228	PCBD1
						ENSG00000011485	PPP5C
						ENSG00000074966	TXK
						ENSG00000138182	KIF20B
						ENSG00000082014	SMARCD3
						ENSG00000182979	MTA1
						ENSG00000125398	SOX9
						ENSG00000136527	TRA2B
						ENSG00000176014	TUBB6
						ENSG00000111144	LTA4H
						ENSG00000214706	IFRD2
						ENSG00000148291	SURF2
						ENSG00000126602	TRAP1
						ENSG00000105397	TYK2
						ENSG00000186395	KRT10
						ENSG00000133794	ARNTL
						ENSG00000145041	VPRBP
						ENSG00000234289	H2BFS
						ENSG00000170004	CHD3
						ENSG00000151422	FER
						ENSG00000189403	HMGB1
						ENSG00000140350	ANP32A
						ENSG00000014164	ZC3H3
						ENSG00000089159	PXN
						ENSG00000122644	ARL4A
						ENSG00000131876	SNRPA1
						ENSG00000116254	CHD5
						ENSG00000115233	PSMD14
						ENSG00000153147	SMARCA5
						ENSG00000081059	TCF7
						ENSG00000129071	MBD4
						ENSG00000115165	CYTIP
						ENSG00000178057	NDUFAF3
						ENSG00000077235	GTF3C1
						ENSG00000077080	ACTL6B
						ENSG00000108840	HDAC5
						ENSG00000122512	PMS2
						ENSG00000134323	MYCN
						ENSG00000099995	SF3A1
						ENSG00000142856	ITGB3BP
						ENSG00000147889	CDKN2A
						ENSG00000072736	NFATC3
						ENSG00000115524	SF3B1
						ENSG00000070808	CAMK2A
						ENSG00000166337	TAF10
						ENSG00000259956	RBM15B
						ENSG00000110107	PRPF19
						ENSG00000162607	USP1
						ENSG00000169018	FEM1B
						ENSG00000123388	HOXC11
						ENSG00000100075	SLC25A1
						ENSG00000138081	FBXO11
						ENSG00000113916	BCL6
						ENSG00000183036	PCP4
						ENSG00000118526	TCF21
						ENSG00000023445	BIRC3
						ENSG00000177889	UBE2N
						ENSG00000133422	MORC2
						ENSG00000135100	HNF1A
						ENSG00000067225	PKM
						ENSG00000070814	TCOF1
						ENSG00000122971	ACADS
						ENSG00000147601	TERF1
						ENSG00000108384	RAD51C
						ENSG00000122034	GTF3A
						ENSG00000100888	CHD8
						ENSG00000169016	E2F6
						ENSG00000197111	PCBP2
						ENSG00000145912	NHP2
						ENSG00000136603	SKIL
						ENSG00000169100	SLC25A6
						ENSG00000121067	SPOP
						ENSG00000108061	SHOC2
						ENSG00000089902	RCOR1
						ENSG00000071564	TCF3
						ENSG00000120437	ACAT2
						ENSG00000185513	L3MBTL1
						ENSG00000196154	S100A4
						ENSG00000079785	DDX1
						ENSG00000166794	PPIB
						ENSG00000078668	VDAC3
						ENSG00000130598	TNNI2
						ENSG00000070423	RNF126
						ENSG00000013561	RNF14
						ENSG00000088986	DYNLL1
						ENSG00000113522	RAD50
						ENSG00000157933	SKI
						ENSG00000149929	HIRIP3
						ENSG00000114503	NCBP2
						ENSG00000107175	CREB3
						ENSG00000088247	KHSRP
						ENSG00000125482	TTF1
						ENSG00000085276	MECOM
						ENSG00000136937	NCBP1
						ENSG00000139546	TARBP2
						ENSG00000066135	KDM4A
						ENSG00000132819	RBM38
						ENSG00000116455	WDR77
						ENSG00000152104	PTPN14
						ENSG00000112530	PACRG
						ENSG00000116459	ATP5F1
						ENSG00000106692	FKTN
						ENSG00000185972	CCIN
						ENSG00000100448	CTSG
						ENSG00000099860	GADD45B
						ENSG00000086827	ZW10
						ENSG00000132109	TRIM21
						ENSG00000138376	BARD1
						ENSG00000068120	COASY
						ENSG00000170802	FOXN2
						ENSG00000119383	PPP2R4
						ENSG00000103035	PSMD7
						ENSG00000169083	AR
						ENSG00000111206	FOXM1
						ENSG00000275713	HIST1H2BH
						ENSG00000145335	SNCA
						ENSG00000160049	DFFA
						ENSG00000160294	MCM3AP
						ENSG00000102226	USP11
						ENSG00000116717	GADD45A
						ENSG00000163132	MSX1
						ENSG00000074181	NOTCH3
						ENSG00000188895	MSL1
						ENSG00000172613	RAD9A
						ENSG00000124812	CRISP1
						ENSG00000125817	CENPB
						ENSG00000124256	ZBP1
						ENSG00000105641	SLC5A5
						ENSG00000099381	SETD1A
						ENSG00000139352	ASCL1
						ENSG00000140854	KATNB1
						ENSG00000162521	RBBP4
						ENSG00000142507	PSMB6
						ENSG00000130826	DKC1
						ENSG00000231377	DHX16
						ENSG00000100307	CBX7
						ENSG00000087460	GNAS
						ENSG00000185130	HIST1H2BL
						ENSG00000079134	THOC1
						ENSG00000136810	TXN
						ENSG00000169180	XPO6
						ENSG00000146701	MDH2
						ENSG00000104419	NDRG1
						ENSG00000101811	CSTF2
						ENSG00000100722	ZC3H14
						ENSG00000112242	E2F3
						ENSG00000135968	GCC2
						ENSG00000101412	E2F1
						ENSG00000099864	PALM
						ENSG00000178999	AURKB
						ENSG00000117724	CENPF
						ENSG00000183431	SF3A3
						ENSG00000172534	HCFC1
						ENSG00000108424	KPNB1
						ENSG00000108786	HSD17B1
						ENSG00000186298	PPP1CC
						ENSG00000117650	NEK2
						ENSG00000131979	GCH1
						ENSG00000241878	PISD
						ENSG00000278828	HIST1H3H
						ENSG00000143337	TOR1AIP1
						ENSG00000132773	TOE1
						ENSG00000145833	DDX46
						ENSG00000070404	FSTL3
						ENSG00000173039	RELA
						ENSG00000082898	XPO1
						ENSG00000111328	CDK2AP1
						ENSG00000175197	DDIT3
						ENSG00000169635	HIC2
						ENSG00000132703	APCS
						ENSG00000057149	SERPINB3
						ENSG00000117560	FASLG
						ENSG00000105323	HNRNPUL1
						ENSG00000162063	CCNF
						ENSG00000275272	YTHDC1
						ENSG00000008018	PSMB1
						ENSG00000179218	CALR
						ENSG00000186847	KRT14
						ENSG00000143498	TAF1A
						ENSG00000279950	RPS4Y1
						ENSG00000169715	MT1E
						ENSG00000152942	RAD17
						ENSG00000280052	BPY2
						ENSG00000279150	CDY1B
						ENSG00000171148	TADA3
						ENSG00000074201	CLNS1A
						ENSG00000138795	LEF1
						ENSG00000139180	NDUFA9
						ENSG00000165916	PSMC3
						ENSG00000143384	MCL1
						ENSG00000255302	EID1
						ENSG00000244405	ETV5
						ENSG00000005007	UPF1
						ENSG00000137309	HMGA1
						ENSG00000087053	MTMR2
						ENSG00000110330	BIRC2
						ENSG00000169679	BUB1
						ENSG00000112972	HMGCS1
						ENSG00000137267	TUBB2A
[truncated: 801 more rows]

## Sheet: Sheet2
ENSG00000186205 1-Mar
ENSG00000117791 2-Mar
ENSG00000108387 4-Sep
ENSG00000109576 AADAT
ENSG00000124608 AARS2
ENSG00000008311 AASS
ENSG00000183044 ABAT
ENSG00000154258 ABCA9
ENSG00000135776 ABCB10
ENSG00000115657 ABCB6
ENSG00000131269 ABCB7
ENSG00000197150 ABCB8
ENSG00000140798 ABCC12
ENSG00000101986 ABCD1
ENSG00000173208 ABCD2
ENSG00000117528 ABCD3
ENSG00000033050 ABCF2
ENSG00000144827 ABHD10
ENSG00000106077 ABHD11
ENSG00000273944 AC011476.1
ENSG00000274418 AC011476.2
ENSG00000274504 AC011476.3
ENSG00000275474 AC011476.4
ENSG00000276341 AC011476.5
ENSG00000276826 AC011476.6
ENSG00000278149 AC011476.7
ENSG00000278284 AC011476.8
ENSG00000060971 ACAA1
ENSG00000167315 ACAA2
ENSG00000275176 ACACA
ENSG00000076555 ACACB
ENSG00000111271 ACAD10
ENSG00000240303 ACAD11
ENSG00000151498 ACAD8
ENSG00000177646 ACAD9
ENSG00000115361 ACADL
ENSG00000117054 ACADM
ENSG00000122971 ACADS
ENSG00000196177 ACADSB
ENSG00000072778 ACADVL
ENSG00000075239 ACAT1
ENSG00000120437 ACAT2
ENSG00000131473 ACLY
ENSG00000196636 ACN9
ENSG00000122729 ACO1
ENSG00000100412 ACO2
ENSG00000112304 ACOT13
ENSG00000119673 ACOT2
ENSG00000123130 ACOT9
ENSG00000087008 ACOX3
ENSG00000162836 ACP6
ENSG00000167107 ACSF2
ENSG00000176715 ACSF3
ENSG00000151726 ACSL1
ENSG00000068366 ACSL4
ENSG00000197142 ACSL5
ENSG00000166743 ACSM1
ENSG00000183747 ACSM2A
ENSG00000005187 ACSM3
ENSG00000215009 ACSM4
ENSG00000183549 ACSM5
ENSG00000154930 ACSS1
ENSG00000170634 ACYP2
ENSG00000063761 ADCK1
ENSG00000133597 ADCK2
ENSG00000163050 ADCK3
ENSG00000123815 ADCK4
ENSG00000173137 ADCK5
ENSG00000147576 ADHFE1
ENSG00000181915 ADO
ENSG00000239900 ADSL
ENSG00000141385 AFG3L2
ENSG00000006530 AGK
ENSG00000116771 AGMAT
ENSG00000155189 AGPAT5
ENSG00000018510 AGPS
ENSG00000106541 AGR2
ENSG00000172482 AGXT
ENSG00000113492 AGXT2
ENSG00000156709 AIFM1
ENSG00000042286 AIFM2
ENSG00000183773 AIFM3
ENSG00000004455 AK2
ENSG00000147853 AK3
ENSG00000162433 AK4
ENSG00000121057 AKAP1
ENSG00000108599 AKAP10
ENSG00000227471 AKR1B15
ENSG00000053371 AKR7A2
ENSG00000023330 ALAS1
ENSG00000158578 ALAS2
ENSG00000059573 ALDH18A1
ENSG00000137124 ALDH1B1
ENSG00000144908 ALDH1L1
ENSG00000136010 ALDH1L2
ENSG00000111275 ALDH2
ENSG00000072210 ALDH3A2
ENSG00000159423 ALDH4A1
ENSG00000112294 ALDH5A1
ENSG00000119711 ALDH6A1
ENSG00000164904 ALDH7A1
ENSG00000143149 ALDH9A1
ENSG00000100601 ALKBH1
ENSG00000125652 ALKBH7
ENSG00000242110 AMACR
ENSG00000145020 AMT
ENSG00000174606 ANGEL2
ENSG00000107890 ANKRD26
ENSG00000169188 APEX2
ENSG00000163382 APOA1BP
ENSG00000184831 APOO
ENSG00000155008 APOOL
ENSG00000256053 APOPT1
ENSG00000081181 ARG2
ENSG00000104442 ARMC1
ENSG00000170632 ARMC10
ENSG00000169126 ARMC4
ENSG00000214435 AS3MT
ENSG00000188611 ASAH2
ENSG00000138138 ATAD1
ENSG00000197785 ATAD3A
ENSG00000160072 ATAD3B
ENSG00000138363 ATIC
ENSG00000145246 ATP10D
ENSG00000152234 ATP5A1
ENSG00000110955 ATP5B
ENSG00000165629 ATP5C1
ENSG00000099624 ATP5D
ENSG00000124172 ATP5E
ENSG00000116459 ATP5F1
ENSG00000159199 ATP5G1
ENSG00000135390 ATP5G2
ENSG00000154518 ATP5G3
ENSG00000167863 ATP5H
ENSG00000169020 ATP5I
ENSG00000154723 ATP5J
ENSG00000241468 ATP5J2
ENSG00000248919 ATP5J2-PTCD1
ENSG00000167283 ATP5L
ENSG00000241837 ATP5O
ENSG00000125375 ATP5S
ENSG00000105341 ATP5SL
ENSG00000123472 ATPAF1
ENSG00000171953 ATPAF2
ENSG00000130770 ATPIF1
ENSG00000148090 AUH
ENSG00000175756 AURKAIP1
ENSG00000002330 BAD
ENSG00000030110 BAK1
ENSG00000175730 BAK1P1
ENSG00000087088 BAX
ENSG00000129151 BBOX1
ENSG00000060982 BCAT1
ENSG00000105552 BCAT2
ENSG00000248098 BCKDHA
ENSG00000083123 BCKDHB
ENSG00000103507 BCKDK
ENSG00000171791 BCL2
ENSG00000099968 BCL2L13
ENSG00000074582 BCS1L
ENSG00000161267 BDH1
ENSG00000015475 BID
ENSG00000135441 BLOC1S1
ENSG00000178096 BOLA1
ENSG00000137274 BPHL
ENSG00000165507 C10orf10
ENSG00000107815 C10orf2
ENSG00000133943 C14orf159
ENSG00000166920 C15orf48
ENSG00000189227 C15orf61
ENSG00000174109 C16orf91
ENSG00000224877 C17orf89
ENSG00000174917 C19orf70
ENSG00000108561 C1QBP
ENSG00000101084 C20orf24
ENSG00000160221 C21orf33
ENSG00000162972 C2orf47
ENSG00000178074 C2orf69
ENSG00000174928 C3orf33
ENSG00000204564 C6orf136
ENSG00000130349 C6orf203
ENSG00000154079 C6orf57
ENSG00000164898 C7orf55
ENSG00000213563 C8orf82
ENSG00000174990 CA5A
ENSG00000169239 CA5B
ENSG00000213995 CARKD
ENSG00000134905 CARS2
ENSG00000064012 CASP8
ENSG00000145439 CBR4
ENSG00000137944 CCBL2
ENSG00000164366 CCDC127
ENSG00000128596 CCDC136
ENSG00000164051 CCDC51
ENSG00000160124 CCDC58
ENSG00000137500 CCDC90B
ENSG00000135624 CCT7
ENSG00000158402 CDC25C
ENSG00000069998 CECR5
ENSG00000100422 CERK
ENSG00000280071 CH507-9B2.3
ENSG00000070748 CHAT
ENSG00000172586 CHCHD1
ENSG00000250479 CHCHD10
ENSG00000106153 CHCHD2
ENSG00000106554 CHCHD3
ENSG00000163528 CHCHD4
ENSG00000125611 CHCHD5
ENSG00000159685 CHCHD6
ENSG00000170791 CHCHD7
ENSG00000016391 CHDH
ENSG00000122873 CISD1
ENSG00000274768 CISD3
ENSG00000223572 CKMT1A
ENSG00000237289 CKMT1B
ENSG00000131730 CKMT2
ENSG00000169504 CLIC4
ENSG00000162129 CLPB
ENSG00000125656 CLPP
ENSG00000166855 CLPX
ENSG00000125246 CLYBL
ENSG00000187118 CMC1
ENSG00000103121 CMC2
ENSG00000106603 COA1
ENSG00000183978 COA3
ENSG00000183513 COA5
ENSG00000168275 COA6
ENSG00000162377 COA7
ENSG00000068120 COASY
ENSG00000093010 COMT
ENSG00000165644 COMTD1
ENSG00000135469 COQ10A
ENSG00000115520 COQ10B
ENSG00000173085 COQ2
ENSG00000132423 COQ3
ENSG00000167113 COQ4
ENSG00000110871 COQ5
ENSG00000119723 COQ6
ENSG00000167186 COQ7
ENSG00000088682 COQ9
ENSG00000278760 CORO7
ENSG00000006695 COX10
ENSG00000166260 COX11
ENSG00000178449 COX14
ENSG00000014919 COX15
ENSG00000133983 COX16
ENSG00000138495 COX17
ENSG00000163626 COX18
ENSG00000203667 COX20
ENSG00000131143 COX4I1
ENSG00000131055 COX4I2
ENSG00000178741 COX5A
ENSG00000135940 COX5B
ENSG00000111775 COX6A1
ENSG00000156885 COX6A2
ENSG00000126267 COX6B1
ENSG00000160471 COX6B2
ENSG00000164919 COX6C
ENSG00000161281 COX7A1
ENSG00000112695 COX7A2
ENSG00000115944 COX7A2L
ENSG00000131174 COX7B
ENSG00000127184 COX7C
ENSG00000176340 COX8A
ENSG00000187581 COX8C
ENSG00000080819 CPOX
ENSG00000021826 CPS1
ENSG00000110090 CPT1A
ENSG00000205560 CPT1B
ENSG00000169169 CPT1C
ENSG00000157184 CPT2
ENSG00000095321 CRAT
ENSG00000088766 CRLS1
ENSG00000005469 CROT
ENSG00000008405 CRY1
ENSG00000116791 CRYZ
ENSG00000062485 CS
ENSG00000047230 CTPS2
ENSG00000142544 CTU1
ENSG00000103018 CYB5B
ENSG00000159348 CYB5R1
ENSG00000166394 CYB5R2
ENSG00000179091 CYC1
ENSG00000172115 CYCS
ENSG00000140459 CYP11A1
ENSG00000160882 CYP11B1
ENSG00000179142 CYP11B2
ENSG00000019186 CYP24A1
ENSG00000135929 CYP27A1
ENSG00000111012 CYP27B1
ENSG00000180902 D2HGDH
ENSG00000164488 DACT2
ENSG00000132676 DAP3
ENSG00000117593 DARS2
ENSG00000137992 DBT
ENSG00000139990 DCAF5
ENSG00000172992 DCAKD
ENSG00000169738 DCXR
ENSG00000153904 DDAH1
ENSG00000182810 DDX28
ENSG00000104325 DECR1
ENSG00000114956 DGUOK
ENSG00000102967 DHODH
ENSG00000157379 DHRS1
ENSG00000157326 DHRS4
ENSG00000187630 DHRS4L2
ENSG00000181192 DHTKD1
ENSG00000067248 DHX29
ENSG00000184047 DIABLO
ENSG00000150768 DLAT
ENSG00000091140 DLD
ENSG00000119689 DLST
ENSG00000132837 DMGDH
ENSG00000103423 DNAJA3
ENSG00000007923 DNAJC11
ENSG00000120675 DNAJC15
ENSG00000205981 DNAJC19
ENSG00000115137 DNAJC27
ENSG00000176410 DNAJC30
ENSG00000110011 DNAJC4
ENSG00000213221 DNLZ
ENSG00000108591 DRG2
ENSG00000167264 DUS2
ENSG00000133878 DUSP26
ENSG00000128951 DUT
ENSG00000103356 EARS2
ENSG00000104823 ECH1
ENSG00000134463 ECHDC3
ENSG00000127884 ECHS1
ENSG00000167969 ECI1
ENSG00000198721 ECI2
ENSG00000130159 ECSIT
ENSG00000132394 EEFSEC
ENSG00000115468 EFHD1
ENSG00000113790 EHHADH
ENSG00000006744 ELAC2
ENSG00000049540 ELN
ENSG00000104412 EMC2
ENSG00000167136 ENDOG
ENSG00000132591 ERAL1
ENSG00000140374 ETFA
ENSG00000105379 ETFB
ENSG00000171503 ETFDH
ENSG00000105755 ETHE1
ENSG00000157036 EXOG
ENSG00000180185 FAHD1
ENSG00000115042 FAHD2A
ENSG00000035141 FAM136A
ENSG00000114023 FAM162A
ENSG00000222011 FAM185A
ENSG00000177150 FAM210A
ENSG00000122378 FAM213A
ENSG00000042062 FAM65C
ENSG00000145982 FARS2
ENSG00000169710 FASN
ENSG00000164896 FASTK
ENSG00000138399 FASTKD1
ENSG00000118246 FASTKD2
ENSG00000124279 FASTKD3
ENSG00000215251 FASTKD5
ENSG00000160752 FDPS
ENSG00000137714 FDX1
ENSG00000267673 FDX1L
ENSG00000161513 FDXR
ENSG00000066926 FECH
ENSG00000091483 FH
ENSG00000214253 FIS1
ENSG00000197296 FITM2
ENSG00000141756 FKBP10
ENSG00000105701 FKBP8
ENSG00000160688 FLAD1
ENSG00000110074 FOXRED1
ENSG00000136877 FPGS
ENSG00000167996 FTH1
ENSG00000181867 FTMT
ENSG00000122687 FTSJ2
ENSG00000165775 FUNDC2
ENSG00000165060 FXN
ENSG00000179271 GADD45GIP1
ENSG00000054983 GALC
ENSG00000106105 GARS
ENSG00000059691 GATB
ENSG00000257218 GATC
ENSG00000171766 GATM
ENSG00000146729 GBAS
ENSG00000100116 GCAT
ENSG00000105607 GCDH
ENSG00000140905 GCSH
ENSG00000104381 GDAP1
ENSG00000127554 GFER
ENSG00000168827 GFM1
ENSG00000164347 GFM2
ENSG00000165678 GHITM
ENSG00000198814 GK
ENSG00000196475 GK2
ENSG00000178445 GLDC
ENSG00000167699 GLOD4
ENSG00000173221 GLRX
ENSG00000023572 GLRX2
ENSG00000182512 GLRX5
ENSG00000115419 GLS
ENSG00000135423 GLS2
ENSG00000148672 GLUD1
ENSG00000149124 GLYAT
ENSG00000168237 GLYCTK
ENSG00000173540 GMPPB
ENSG00000174021 GNG5
ENSG00000125166 GOT2
ENSG00000119927 GPAM
ENSG00000167588 GPD1
ENSG00000115159 GPD2
ENSG00000166123 GPT2
ENSG00000233276 GPX1
ENSG00000167468 GPX4
ENSG00000137106 GRHPR
ENSG00000109519 GRPEL1
ENSG00000164284 GRPEL2
ENSG00000132463 GRSF1
ENSG00000104687 GSR
ENSG00000197448 GSTK1
ENSG00000100577 GSTZ1
ENSG00000105793 GTPBP10
ENSG00000130299 GTPBP3
ENSG00000178605 GTPBP6
ENSG00000163607 GTPBP8
ENSG00000151806 GUF1
ENSG00000143774 GUK1
ENSG00000138796 HADH
ENSG00000084754 HADHA
ENSG00000138029 HADHB
ENSG00000063854 HAGH
ENSG00000116882 HAO2
ENSG00000112855 HARS2
ENSG00000004961 HCCS
ENSG00000111906 HDDC2
ENSG00000119431 HDHD3
ENSG00000013583 HEBP1
ENSG00000114735 HEMK1
ENSG00000106049 HIBADH
ENSG00000198130 HIBCH
ENSG00000181061 HIGD1A
ENSG00000146066 HIGD2A
ENSG00000137133 HINT2
ENSG00000156515 HK1
ENSG00000159399 HK2
ENSG00000160883 HK3
ENSG00000117305 HMGCL
ENSG00000134240 HMGCS2
ENSG00000241935 HOGA1
ENSG00000132541 HRSP12
ENSG00000100209 HSCB
ENSG00000072506 HSD17B10
ENSG00000133835 HSD17B4
ENSG00000112474 HSD17B8
ENSG00000203857 HSD3B1
ENSG00000103160 HSDL1
ENSG00000119471 HSDL2
ENSG00000113013 HSPA9
ENSG00000173641 HSPB7
ENSG00000144381 HSPD1
ENSG00000115541 HSPE1
ENSG00000115317 HTRA2
ENSG00000067704 IARS2
ENSG00000181873 IBA57
ENSG00000167862 ICT1
ENSG00000119912 IDE
ENSG00000138413 IDH1
ENSG00000182054 IDH2
ENSG00000166411 IDH3A
ENSG00000101365 IDH3B
ENSG00000067829 IDH3G
ENSG00000067064 IDI1
ENSG00000184903 IMMP2L
ENSG00000132305 IMMT
ENSG00000106012 IQCE
ENSG00000136381 IREB2
ENSG00000135070 ISCA1
ENSG00000165898 ISCA2
ENSG00000136003 ISCU
ENSG00000063241 ISOC2
ENSG00000128928 IVD
ENSG00000065427 KARS
ENSG00000081791 KIAA0141
ENSG00000100890 KIAA0391
ENSG00000054523 KIF1B
ENSG00000186081 KRT5
ENSG00000115919 KYNU
ENSG00000087299 L2HGDH
ENSG00000135537 LACE1
ENSG00000103642 LACTB
ENSG00000147592 LACTB2
ENSG00000135862 LAMC1
ENSG00000134248 LAMTOR5
ENSG00000002549 LAP3
ENSG00000011376 LARS2
ENSG00000134333 LDHA
ENSG00000171989 LDHAL6B
ENSG00000111716 LDHB
ENSG00000166816 LDHD
ENSG00000168924 LETM1
ENSG00000050426 LETMD1
ENSG00000121897 LIAS
ENSG00000144182 LIPT1
ENSG00000175536 LIPT2
ENSG00000196365 LONP1
ENSG00000138095 LRPPRC
ENSG00000102897 LYRM1
ENSG00000083099 LYRM2
ENSG00000214113 LYRM4
ENSG00000205707 LYRM5
ENSG00000186687 LYRM7
ENSG00000133315 MACROD1
ENSG00000156928 MALSU1
ENSG00000189221 MAOA
ENSG00000069535 MAOB
ENSG00000166986 MARS
ENSG00000247626 MARS2
ENSG00000038274 MAT2B
ENSG00000088888 MAVS
ENSG00000100294 MCAT
ENSG00000078070 MCCC1
ENSG00000131844 MCCC2
ENSG00000124370 MCEE
ENSG00000156026 MCU
ENSG00000050393 MCUR1
ENSG00000014641 MDH1
ENSG00000146701 MDH2
ENSG00000065833 ME1
ENSG00000082212 ME2
ENSG00000151376 ME3
ENSG00000116353 MECR
ENSG00000172878 METAP1D
ENSG00000169519 METTL15
ENSG00000165792 METTL17
ENSG00000123600 METTL8
ENSG00000171109 MFN1
ENSG00000116688 MFN2
ENSG00000137463 MGARP
ENSG00000125871 MGME1
ENSG00000143198 MGST3
ENSG00000107745 MICU1
ENSG00000165487 MICU2
ENSG00000100335 MIEF1
ENSG00000173436 MINOS1
ENSG00000027001 MIPEP
ENSG00000103150 MLYCD
ENSG00000139428 MMAB
ENSG00000132763 MMACHC
ENSG00000168288 MMADHC
ENSG00000168314 MOBP
ENSG00000124615 MOCS1
ENSG00000060762 MPC1
ENSG00000143158 MPC2
ENSG00000128309 MPST
ENSG00000115204 MPV17
ENSG00000254858 MPV17L2
ENSG00000278619 MRM1
ENSG00000169288 MRPL1
ENSG00000159111 MRPL10
ENSG00000174547 MRPL11
ENSG00000262814 MRPL12
ENSG00000172172 MRPL13
ENSG00000180992 MRPL14
ENSG00000137547 MRPL15
ENSG00000166902 MRPL16
ENSG00000158042 MRPL17
ENSG00000112110 MRPL18
ENSG00000115364 MRPL19
ENSG00000112651 MRPL2
ENSG00000242485 MRPL20
ENSG00000197345 MRPL21
ENSG00000082515 MRPL22
ENSG00000214026 MRPL23
ENSG00000143314 MRPL24
ENSG00000108826 MRPL27
ENSG00000086504 MRPL28
ENSG00000114686 MRPL3
ENSG00000185414 MRPL30
ENSG00000276576 MRPL30P1
ENSG00000106591 MRPL32
ENSG00000243147 MRPL33
ENSG00000130312 MRPL34
ENSG00000132313 MRPL35
ENSG00000171421 MRPL36
ENSG00000116221 MRPL37
ENSG00000204316 MRPL38
ENSG00000154719 MRPL39
ENSG00000105364 MRPL4
ENSG00000185608 MRPL40
ENSG00000182154 MRPL41
ENSG00000198015 MRPL42
ENSG00000055950 MRPL43
ENSG00000135900 MRPL44
ENSG00000278845 MRPL45
ENSG00000259494 MRPL46
ENSG00000136522 MRPL47
ENSG00000175581 MRPL48
ENSG00000149792 MRPL49
ENSG00000136897 MRPL50
ENSG00000111639 MRPL51
ENSG00000172590 MRPL52
ENSG00000204822 MRPL53
ENSG00000183617 MRPL54
ENSG00000162910 MRPL55
ENSG00000173141 MRPL57
ENSG00000143436 MRPL9
ENSG00000048544 MRPS10
ENSG00000181991 MRPS11
ENSG00000128626 MRPS12
ENSG00000120333 MRPS14
ENSG00000116898 MRPS15
ENSG00000182180 MRPS16
ENSG00000239789 MRPS17
ENSG00000096080 MRPS18A
ENSG00000203624 MRPS18B
ENSG00000163319 MRPS18C
ENSG00000122140 MRPS2
ENSG00000266472 MRPS21
ENSG00000175110 MRPS22
ENSG00000181610 MRPS23
ENSG00000062582 MRPS24
ENSG00000131368 MRPS25
ENSG00000125901 MRPS26
ENSG00000113048 MRPS27
ENSG00000147586 MRPS28
ENSG00000112996 MRPS30
ENSG00000102738 MRPS31
ENSG00000090263 MRPS33
ENSG00000074071 MRPS34
ENSG00000061794 MRPS35
ENSG00000134056 MRPS36
ENSG00000144029 MRPS5
ENSG00000243927 MRPS6
ENSG00000125445 MRPS7
ENSG00000135972 MRPS9
ENSG00000148187 MRRF
ENSG00000124532 MRS2
ENSG00000175806 MSRA
ENSG00000148450 MSRB2
ENSG00000198899 MT-ATP6
ENSG00000228253 MT-ATP8
ENSG00000137409 MTCH1
ENSG00000109919 MTCH2
ENSG00000198804 MT-CO1
ENSG00000198712 MT-CO2
ENSG00000198938 MT-CO3
ENSG00000214827 MTCP1
ENSG00000198727 MT-CYB
ENSG00000127989 MTERF1
ENSG00000120832 MTERF2
ENSG00000156469 MTERF3
ENSG00000122085 MTERF4
ENSG00000103707 MTFMT
ENSG00000242114 MTFP1
ENSG00000066855 MTFR1
ENSG00000148824 MTG1
ENSG00000101181 MTG2
ENSG00000100714 MTHFD1
ENSG00000120254 MTHFD1L
ENSG00000065911 MTHFD2
ENSG00000163738 MTHFD2L
ENSG00000136371 MTHFS
ENSG00000085760 MTIF2
ENSG00000122033 MTIF3
ENSG00000198888 MT-ND1
ENSG00000198763 MT-ND2
ENSG00000198840 MT-ND3
ENSG00000198886 MT-ND4
ENSG00000212907 MT-ND4L
ENSG00000198786 MT-ND5
ENSG00000198695 MT-ND6
ENSG00000135297 MTO1
ENSG00000107951 MTPAP
ENSG00000120662 MTRF1
ENSG00000112031 MTRF1L
ENSG00000173171 MTX1
ENSG00000128654 MTX2
ENSG00000090432 MUL1
ENSG00000146085 MUT
ENSG00000132781 MUTYH
ENSG00000106436 MYL10
ENSG00000152620 NADK2
ENSG00000161653 NAGS
ENSG00000134440 NARS
ENSG00000137513 NARS2
ENSG00000188554 NBR1
ENSG00000266412 NCOA4
ENSG00000125356 NDUFA1
ENSG00000130414 NDUFA10
ENSG00000174886 NDUFA11
ENSG00000184752 NDUFA12
ENSG00000186010 NDUFA13
ENSG00000131495 NDUFA2
ENSG00000170906 NDUFA3
ENSG00000189043 NDUFA4
ENSG00000128609 NDUFA5
ENSG00000184983 NDUFA6
ENSG00000267855 NDUFA7
ENSG00000119421 NDUFA8
ENSG00000139180 NDUFA9
ENSG00000004779 NDUFAB1
ENSG00000137806 NDUFAF1
ENSG00000164182 NDUFAF2
ENSG00000178057 NDUFAF3
ENSG00000123545 NDUFAF4
ENSG00000101247 NDUFAF5
ENSG00000156170 NDUFAF6
ENSG00000003509 NDUFAF7
ENSG00000140990 NDUFB10
ENSG00000147123 NDUFB11
ENSG00000090266 NDUFB2
ENSG00000119013 NDUFB3
ENSG00000065518 NDUFB4
ENSG00000136521 NDUFB5
ENSG00000165264 NDUFB6
ENSG00000099795 NDUFB7
ENSG00000166136 NDUFB8
ENSG00000147684 NDUFB9
ENSG00000109390 NDUFC1
ENSG00000151366 NDUFC2
ENSG00000023228 NDUFS1
ENSG00000158864 NDUFS2
ENSG00000213619 NDUFS3
ENSG00000164258 NDUFS4
ENSG00000168653 NDUFS5
ENSG00000145494 NDUFS6
ENSG00000115286 NDUFS7
ENSG00000110717 NDUFS8
ENSG00000167792 NDUFV1
ENSG00000178127 NDUFV2
ENSG00000160194 NDUFV3
ENSG00000204099 NEU4
ENSG00000244005 NFS1
ENSG00000169599 NFU1
ENSG00000170448 NFXL1
ENSG00000182768 NGRN
ENSG00000196290 NIF3L1
ENSG00000184117 NIPSNAP1
ENSG00000136783 NIPSNAP3A
ENSG00000165028 NIPSNAP3B
ENSG00000158793 NIT1
ENSG00000123213 NLN
ENSG00000160703 NLRX1
ENSG00000239672 NME1
ENSG00000243678 NME1-NME2
ENSG00000011052 NME2
ENSG00000103024 NME3
ENSG00000103202 NME4
ENSG00000172113 NME6
ENSG00000112992 NNT
ENSG00000084092 NOA1
ENSG00000078618 NRD1
ENSG00000178694 NSUN3
ENSG00000117481 NSUN4
ENSG00000125458 NT5C
ENSG00000122643 NT5C3A
ENSG00000168268 NT5DC2
ENSG00000111696 NT5DC3
ENSG00000205309 NT5M
ENSG00000065057 NTHL1
ENSG00000151413 NUBPL
ENSG00000070081 NUCB2
ENSG00000166321 NUDT13
ENSG00000213965 NUDT19
ENSG00000164978 NUDT2
ENSG00000170917 NUDT6
ENSG00000167799 NUDT8
ENSG00000170502 NUDT9
ENSG00000065154 OAT
ENSG00000109180 OCIAD1
ENSG00000105953 OGDH
ENSG00000197444 OGDHL
ENSG00000114026 OGG1
ENSG00000162600 OMA1
ENSG00000198836 OPA1
ENSG00000125741 OPA3
ENSG00000128694 OSGEPL1
ENSG00000036473 OTC
ENSG00000155463 OXA1L
ENSG00000083720 OXCT1
ENSG00000204237 OXLD1
ENSG00000154814 OXNAD1
ENSG00000164830 OXR1
ENSG00000151093 OXSM
ENSG00000185624 P4HB
ENSG00000112530 PACRG
ENSG00000128050 PAICS
ENSG00000101349 PAK7
ENSG00000217930 PAM16
ENSG00000125779 PANK2
ENSG00000116288 PARK7
ENSG00000175193 PARL
ENSG00000162396 PARS2
ENSG00000173599 PC
ENSG00000132570 PCBD2
ENSG00000175198 PCCA
ENSG00000114054 PCCB
ENSG00000100889 PCK2
ENSG00000174840 PDE12
ENSG00000258429 PDF
ENSG00000131828 PDHA1
ENSG00000163114 PDHA2
ENSG00000168291 PDHB
ENSG00000110435 PDHX
ENSG00000152256 PDK1
ENSG00000005882 PDK2
ENSG00000067992 PDK3
ENSG00000004799 PDK4
ENSG00000164951 PDP1
ENSG00000172840 PDP2
ENSG00000090857 PDPR
ENSG00000148459 PDSS1
ENSG00000182347 PDSS1P1
ENSG00000164494 PDSS2
ENSG00000131779 PEX11B
ENSG00000247077 PGAM5
ENSG00000087157 PGS1
ENSG00000167085 PHB
ENSG00000215021 PHB2
ENSG00000107537 PHYH
ENSG00000165443 PHYHIPL
ENSG00000175309 PHYKPL
ENSG00000255072 PIGY
ENSG00000158828 PINK1
ENSG00000241878 PISD
ENSG00000107959 PITRM1
ENSG00000103066 PLA2G15
ENSG00000107020 PLGRKT
ENSG00000165688 PMPCA
ENSG00000105819 PMPCB
ENSG00000127838 PNKD
ENSG00000135241 PNPLA8
ENSG00000108439 PNPO
ENSG00000138035 PNPT1
ENSG00000004142 POLDIP2
ENSG00000140521 POLG
ENSG00000256525 POLG2
ENSG00000099821 POLRMT
ENSG00000138777 PPA2
ENSG00000108179 PPIF
ENSG00000163644 PPM1K
ENSG00000143224 PPOX
ENSG00000196850 PPTC7
ENSG00000117450 PRDX1
ENSG00000167815 PRDX2
ENSG00000165672 PRDX3
ENSG00000123131 PRDX4
ENSG00000126432 PRDX5
ENSG00000117592 PRDX6
ENSG00000169230 PRELID1
ENSG00000186314 PRELID2
ENSG00000138078 PREPL
ENSG00000124593 PRICKLE4
ENSG00000100033 PRODH
ENSG00000250799 PRODH2
ENSG00000147471 PROSC
ENSG00000135362 PRR5L
ENSG00000146250 PRSS35
ENSG00000179988 PSTK
ENSG00000106246 PTCD1
ENSG00000049883 PTCD2
ENSG00000132300 PTCD3
ENSG00000148334 PTGES2
ENSG00000140043 PTGR2
ENSG00000110536 PTPMT1
ENSG00000187024 PTRH1
ENSG00000141378 PTRH2
ENSG00000150787 PTS
ENSG00000177192 PUS1
ENSG00000169972 PUSL1
ENSG00000176894 PXMP2
ENSG00000183010 PYCR1
ENSG00000143811 PYCR2
ENSG00000145337 PYURF
ENSG00000151552 QDPR
ENSG00000130348 QRSL1
ENSG00000213339 QTRT1
ENSG00000103769 RAB11A
ENSG00000185236 RAB11B
ENSG00000135631 RAB11FIP5
ENSG00000174903 RAB1B
ENSG00000169228 RAB24
ENSG00000118508 RAB32
ENSG00000111737 RAB35
ENSG00000105514 RAB3D
ENSG00000167578 RAB4B
ENSG00000166128 RAB8B
ENSG00000113643 RARS
ENSG00000146282 RARS2
ENSG00000101546 RBFA
ENSG00000117906 RCN2
ENSG00000160439 RDH13
ENSG00000240857 RDH14
ENSG00000076043 REXO2
ENSG00000135002 RFK
ENSG00000067560 RHOA
ENSG00000126858 RHOT1
ENSG00000140983 RHOT2
ENSG00000167705 RILP
ENSG00000176623 RMDN1
ENSG00000137824 RMDN3
ENSG00000155906 RMND1
ENSG00000171865 RNASEH1
ENSG00000231458 RNASEH1P2
ENSG00000171861 RNMTL1
ENSG00000125995 ROMO1
ENSG00000272844 RP11-484K9.4
ENSG00000262402 RP11-667K14.8
ENSG00000185839 RP4-592A1.2
ENSG00000153574 RPIA
ENSG00000198755 RPL10A
ENSG00000109475 RPL34
ENSG00000182899 RPL35A
ENSG00000164587 RPS14
ENSG00000134419 RPS15A
ENSG00000156990 RPUSD3
ENSG00000165526 RPUSD4
ENSG00000136444 RSAD1
ENSG00000130347 RTN4IP1
ENSG00000100347 SAMM50
ENSG00000123453 SARDH
ENSG00000031698 SARS
ENSG00000104835 SARS2
ENSG00000143653 SCCPDH
ENSG00000133028 SCO1
ENSG00000130489 SCO2
ENSG00000116171 SCP2
ENSG00000073578 SDHA
ENSG00000167985 SDHAF2
ENSG00000117118 SDHB
ENSG00000143252 SDHC
ENSG00000204370 SDHD
ENSG00000139410 SDSL
ENSG00000187742 SECISBP2
ENSG00000122335 SERAC1
ENSG00000183569 SERHL2
ENSG00000155542 SETD9
ENSG00000164466 SFXN1
ENSG00000156398 SFXN2
ENSG00000107819 SFXN3
ENSG00000183605 SFXN4
ENSG00000144040 SFXN5
ENSG00000176974 SHMT1
ENSG00000182199 SHMT2
ENSG00000142082 SIRT3
ENSG00000124523 SIRT5
ENSG00000155380 SLC16A1
ENSG00000197208 SLC22A4
ENSG00000100075 SLC25A1
ENSG00000183048 SLC25A10
ENSG00000108528 SLC25A11
ENSG00000115840 SLC25A12
ENSG00000004864 SLC25A13
ENSG00000102078 SLC25A14
ENSG00000102743 SLC25A15
ENSG00000122912 SLC25A16
ENSG00000182902 SLC25A18
ENSG00000125454 SLC25A19
ENSG00000120329 SLC25A2
ENSG00000178537 SLC25A20
ENSG00000183032 SLC25A21
ENSG00000177542 SLC25A22
ENSG00000125648 SLC25A23
ENSG00000085491 SLC25A24
ENSG00000148339 SLC25A25
ENSG00000144741 SLC25A26
ENSG00000153291 SLC25A27
ENSG00000155287 SLC25A28
ENSG00000197119 SLC25A29
ENSG00000075415 SLC25A3
ENSG00000174032 SLC25A30
ENSG00000151475 SLC25A31
ENSG00000164933 SLC25A32
ENSG00000171612 SLC25A33
ENSG00000162461 SLC25A34
ENSG00000125434 SLC25A35
ENSG00000114120 SLC25A36
ENSG00000147454 SLC25A37
ENSG00000013306 SLC25A39
ENSG00000151729 SLC25A4
ENSG00000075303 SLC25A40
ENSG00000181035 SLC25A42
ENSG00000077713 SLC25A43
ENSG00000160785 SLC25A44
ENSG00000164209 SLC25A46
ENSG00000140107 SLC25A47
ENSG00000145832 SLC25A48
ENSG00000005022 SLC25A5
ENSG00000122696 SLC25A51
ENSG00000169100 SLC25A6
ENSG00000152683 SLC30A6
ENSG00000014824 SLC30A9
ENSG00000119705 SLIRP
ENSG00000141391 SLMO1
ENSG00000101166 SLMO2
ENSG00000183172 SMDT1
ENSG00000099940 SNAP29
ENSG00000197157 SND1
ENSG00000101298 SNPH
ENSG00000142168 SOD1
ENSG00000112096 SOD2
ENSG00000006282 SPATA20
ENSG00000197912 SPG7
ENSG00000116096 SPR
ENSG00000176422 SPRYD4
ENSG00000100596 SPTLC2
ENSG00000137767 SQRDL
ENSG00000111786 SRSF9
ENSG00000106028 SSBP1
ENSG00000259332 ST20-MTHFS
ENSG00000147465 STAR
ENSG00000084090 STARD7
ENSG00000165283 STOML2
ENSG00000136874 STX17
ENSG00000136143 SUCLA2
ENSG00000163541 SUCLG1
ENSG00000172340 SUCLG2
ENSG00000175600 SUGCT
ENSG00000139531 SUOX
ENSG00000156502 SUPV3L1
ENSG00000148290 SURF1
ENSG00000213463 SYNJ2BP
ENSG00000136463 TACO1
ENSG00000144559 TAMM41
ENSG00000168394 TAP1
ENSG00000143374 TARS2
ENSG00000203705 TATDN3
ENSG00000136270 TBRG4
ENSG00000179152 TCAIM
ENSG00000110719 TCIRG1
ENSG00000182134 TDRKH
ENSG00000172171 TEFM
ENSG00000108064 TFAM
ENSG00000029639 TFB1M
ENSG00000162851 TFB2M
ENSG00000159445 THEM4
ENSG00000196407 THEM5
ENSG00000113272 THG1L
ENSG00000185875 THNSL1
ENSG00000134809 TIMM10
ENSG00000132286 TIMM10B
ENSG00000099800 TIMM13
ENSG00000134375 TIMM17A
ENSG00000126768 TIMM17B
ENSG00000075336 TIMM21
ENSG00000177370 TIMM22
ENSG00000265354 TIMM23
ENSG00000104980 TIMM44
ENSG00000105197 TIMM50
ENSG00000126953 TIMM8A
ENSG00000150779 TIMM8B
ENSG00000100575 TIMM9
ENSG00000113845 TIMMDC1
ENSG00000166548 TK2
ENSG00000178307 TMEM11
ENSG00000171202 TMEM126A
ENSG00000161558 TMEM143
ENSG00000111843 TMEM14C
ENSG00000130748 TMEM160
ENSG00000184857 TMEM186
ENSG00000168569 TMEM223
ENSG00000164983 TMEM65
ENSG00000175606 TMEM70
ENSG00000185973 TMLHE
ENSG00000133687 TMTC1
ENSG00000173726 TOMM20
ENSG00000100216 TOMM22
ENSG00000025772 TOMM34
ENSG00000130204 TOMM40
ENSG00000158882 TOMM40L
ENSG00000196683 TOMM7
ENSG00000154174 TOMM70A
ENSG00000184428 TOP1MT
ENSG00000177302 TOP3A
ENSG00000126602 TRAP1
ENSG00000170855 TRIAP1
ENSG00000043514 TRIT1
ENSG00000174173 TRMT10C
ENSG00000066651 TRMT11
ENSG00000188917 TRMT2B
ENSG00000171103 TRMT61B
ENSG00000100416 TRMU
ENSG00000072756 TRNT1
ENSG00000167112 TRUB2
ENSG00000123297 TSFM
ENSG00000121297 TSHZ3
ENSG00000100300 TSPO
ENSG00000128311 TST
ENSG00000011295 TTC19
ENSG00000178952 TUFM
ENSG00000136810 TXN
ENSG00000100348 TXN2
ENSG00000117862 TXNDC12
ENSG00000198431 TXNRD1
ENSG00000184470 TXNRD2
ENSG00000109424 UCP1
ENSG00000175567 UCP2
ENSG00000175564 UCP3
ENSG00000076248 UNG
ENSG00000101019 UQCC1
ENSG00000137288 UQCC2
ENSG00000184076 UQCR10
ENSG00000127540 UQCR11
ENSG00000156467 UQCRB
ENSG00000010256 UQCRC1
ENSG00000140740 UQCRC2
ENSG00000169021 UQCRFS1
ENSG00000173660 UQCRH
ENSG00000164405 UQCRQ
ENSG00000173915 USMG5
ENSG00000115652 UXS1
ENSG00000139190 VAMP1
ENSG00000118640 VAMP8
ENSG00000137411 VARS2
ENSG00000213585 VDAC1
ENSG00000073905 VDAC1P1
ENSG00000165637 VDAC2
ENSG00000078668 VDAC3
ENSG00000102763 VWA8
ENSG00000116874 WARS2
ENSG00000274523 WBSCR16
ENSG00000196236 XPNPEP3
ENSG00000139131 YARS2
ENSG00000182362 YBEY
ENSG00000136758 YME1L1
ENSG00000180011 ZADH2
ENSG00000236287 ZBED5

## Sheet: Sheet3
ENSG00000002330	BAD
ENSG00000002549	LAP3
ENSG00000003509	NDUFAF7
ENSG00000004142	POLDIP2
ENSG00000004455	AK2
ENSG00000004779	NDUFAB1
ENSG00000004799	PDK4
ENSG00000004864	SLC25A13
ENSG00000004961	HCCS
ENSG00000005022	SLC25A5
ENSG00000005187	ACSM3
ENSG00000005469	CROT
ENSG00000005882	PDK2
ENSG00000006282	SPATA20
ENSG00000006530	AGK
ENSG00000006695	COX10
ENSG00000006744	ELAC2
ENSG00000007923	DNAJC11
ENSG00000008311	AASS
ENSG00000008405	CRY1
ENSG00000010256	UQCRC1
ENSG00000011052	NME2
ENSG00000011295	TTC19
ENSG00000011376	LARS2
ENSG00000013306	SLC25A39
ENSG00000013583	HEBP1
ENSG00000014641	MDH1
ENSG00000014824	SLC30A9
ENSG00000014919	COX15
ENSG00000015475	BID
ENSG00000016391	CHDH
ENSG00000018510	AGPS
ENSG00000019186	CYP24A1
ENSG00000021826	CPS1
ENSG00000023228	NDUFS1
ENSG00000023330	ALAS1
ENSG00000023572	GLRX2
ENSG00000025772	TOMM34
ENSG00000027001	MIPEP
ENSG00000029639	TFB1M
ENSG00000030110	BAK1
ENSG00000031698	SARS
ENSG00000033050	ABCF2
ENSG00000035141	FAM136A
ENSG00000036473	OTC
ENSG00000038274	MAT2B
ENSG00000042062	FAM65C
ENSG00000042286	AIFM2
ENSG00000043514	TRIT1
ENSG00000047230	CTPS2
ENSG00000048544	MRPS10
ENSG00000049540	ELN
ENSG00000049883	PTCD2
ENSG00000050393	MCUR1
ENSG00000050426	LETMD1
ENSG00000053371	AKR7A2
ENSG00000054523	KIF1B
ENSG00000054983	GALC
ENSG00000055950	MRPL43
ENSG00000059573	ALDH18A1
ENSG00000059691	GATB
ENSG00000060762	MPC1
ENSG00000060971	ACAA1
ENSG00000060982	BCAT1
ENSG00000061794	MRPS35
ENSG00000062485	CS
ENSG00000062582	MRPS24
ENSG00000063241	ISOC2
ENSG00000063761	ADCK1
ENSG00000063854	HAGH
ENSG00000064012	CASP8
ENSG00000065057	NTHL1
ENSG00000065154	OAT
ENSG00000065427	KARS
ENSG00000065518	NDUFB4
ENSG00000065833	ME1
ENSG00000065911	MTHFD2
ENSG00000066651	TRMT11
ENSG00000066855	MTFR1
ENSG00000066926	FECH
ENSG00000067064	IDI1
ENSG00000067248	DHX29
ENSG00000067560	RHOA
ENSG00000067704	IARS2
ENSG00000067829	IDH3G
ENSG00000067992	PDK3
ENSG00000068120	COASY
ENSG00000068366	ACSL4
ENSG00000069535	MAOB
ENSG00000069998	CECR5
ENSG00000070081	NUCB2
ENSG00000070748	CHAT
ENSG00000072210	ALDH3A2
ENSG00000072506	HSD17B10
ENSG00000072756	TRNT1
ENSG00000072778	ACADVL
ENSG00000073578	SDHA
ENSG00000073905	VDAC1P1
ENSG00000074071	MRPS34
ENSG00000074582	BCS1L
ENSG00000075239	ACAT1
ENSG00000075303	SLC25A40
ENSG00000075336	TIMM21
ENSG00000075415	SLC25A3
ENSG00000076043	REXO2
ENSG00000076248	UNG
ENSG00000076555	ACACB
ENSG00000077713	SLC25A43
ENSG00000078070	MCCC1
ENSG00000078618	NRD1
ENSG00000078668	VDAC3
ENSG00000080819	CPOX
ENSG00000081181	ARG2
ENSG00000081791	KIAA0141
ENSG00000082212	ME2
ENSG00000082515	MRPL22
ENSG00000083099	LYRM2
ENSG00000083123	BCKDHB
ENSG00000083720	OXCT1
ENSG00000084090	STARD7
ENSG00000084092	NOA1
ENSG00000084754	HADHA
ENSG00000085491	SLC25A24
ENSG00000085760	MTIF2
ENSG00000086504	MRPL28
ENSG00000087008	ACOX3
ENSG00000087088	BAX
ENSG00000087157	PGS1
ENSG00000087299	L2HGDH
ENSG00000088682	COQ9
ENSG00000088766	CRLS1
ENSG00000088888	MAVS
ENSG00000090263	MRPS33
ENSG00000090266	NDUFB2
ENSG00000090432	MUL1
ENSG00000090857	PDPR
ENSG00000091140	DLD
ENSG00000091483	FH
ENSG00000093010	COMT
ENSG00000095321	CRAT
ENSG00000096080	MRPS18A
ENSG00000099624	ATP5D
ENSG00000099795	NDUFB7
ENSG00000099800	TIMM13
ENSG00000099821	POLRMT
ENSG00000099940	SNAP29
ENSG00000099968	BCL2L13
ENSG00000100033	PRODH
ENSG00000100075	SLC25A1
ENSG00000100116	GCAT
ENSG00000100209	HSCB
ENSG00000100216	TOMM22
ENSG00000100294	MCAT
ENSG00000100300	TSPO
ENSG00000100335	MIEF1
ENSG00000100347	SAMM50
ENSG00000100348	TXN2
ENSG00000100412	ACO2
ENSG00000100416	TRMU
ENSG00000100422	CERK
ENSG00000100575	TIMM9
ENSG00000100577	GSTZ1
ENSG00000100596	SPTLC2
ENSG00000100601	ALKBH1
ENSG00000100714	MTHFD1
ENSG00000100889	PCK2
ENSG00000100890	KIAA0391
ENSG00000101019	UQCC1
ENSG00000101084	C20orf24
ENSG00000101166	SLMO2
ENSG00000101181	MTG2
ENSG00000101247	NDUFAF5
ENSG00000101298	SNPH
ENSG00000101349	PAK7
ENSG00000101365	IDH3B
ENSG00000101546	RBFA
ENSG00000101986	ABCD1
ENSG00000102078	SLC25A14
ENSG00000102738	MRPS31
ENSG00000102743	SLC25A15
ENSG00000102763	VWA8
ENSG00000102897	LYRM1
ENSG00000102967	DHODH
ENSG00000103018	CYB5B
ENSG00000103024	NME3
ENSG00000103066	PLA2G15
ENSG00000103121	CMC2
ENSG00000103150	MLYCD
ENSG00000103160	HSDL1
ENSG00000103202	NME4
ENSG00000103356	EARS2
ENSG00000103423	DNAJA3
ENSG00000103507	BCKDK
ENSG00000103642	LACTB
ENSG00000103707	MTFMT
ENSG00000103769	RAB11A
ENSG00000104325	DECR1
ENSG00000104381	GDAP1
ENSG00000104412	EMC2
ENSG00000104442	ARMC1
ENSG00000104687	GSR
ENSG00000104823	ECH1
ENSG00000104835	SARS2
ENSG00000104980	TIMM44
ENSG00000105197	TIMM50
ENSG00000105341	ATP5SL
ENSG00000105364	MRPL4
ENSG00000105379	ETFB
ENSG00000105514	RAB3D
ENSG00000105552	BCAT2
ENSG00000105607	GCDH
ENSG00000105701	FKBP8
ENSG00000105755	ETHE1
ENSG00000105793	GTPBP10
ENSG00000105819	PMPCB
ENSG00000105953	OGDH
ENSG00000106012	IQCE
ENSG00000106028	SSBP1
ENSG00000106049	HIBADH
ENSG00000106077	ABHD11
ENSG00000106105	GARS
ENSG00000106153	CHCHD2
ENSG00000106246	PTCD1
ENSG00000106436	MYL10
ENSG00000106541	AGR2
ENSG00000106554	CHCHD3
ENSG00000106591	MRPL32
ENSG00000106603	COA1
ENSG00000107020	PLGRKT
ENSG00000107537	PHYH
ENSG00000107745	MICU1
ENSG00000107815	C10orf2
ENSG00000107819	SFXN3
ENSG00000107890	ANKRD26
ENSG00000107951	MTPAP
ENSG00000107959	PITRM1
ENSG00000108064	TFAM
ENSG00000108179	PPIF
ENSG00000108387	2015-09-04
ENSG00000108439	PNPO
ENSG00000108528	SLC25A11
ENSG00000108561	C1QBP
ENSG00000108591	DRG2
ENSG00000108599	AKAP10
ENSG00000108826	MRPL27
ENSG00000109180	OCIAD1
ENSG00000109390	NDUFC1
ENSG00000109424	UCP1
ENSG00000109475	RPL34
ENSG00000109519	GRPEL1
ENSG00000109576	AADAT
ENSG00000109919	MTCH2
ENSG00000110011	DNAJC4
ENSG00000110074	FOXRED1
ENSG00000110090	CPT1A
ENSG00000110435	PDHX
ENSG00000110536	PTPMT1
ENSG00000110717	NDUFS8
ENSG00000110719	TCIRG1
ENSG00000110871	COQ5
ENSG00000110955	ATP5B
ENSG00000111012	CYP27B1
ENSG00000111271	ACAD10
ENSG00000111275	ALDH2
ENSG00000111639	MRPL51
ENSG00000111696	NT5DC3
ENSG00000111716	LDHB
ENSG00000111737	RAB35
ENSG00000111775	COX6A1
ENSG00000111786	SRSF9
ENSG00000111843	TMEM14C
ENSG00000111906	HDDC2
ENSG00000112031	MTRF1L
ENSG00000112096	SOD2
ENSG00000112110	MRPL18
ENSG00000112294	ALDH5A1
ENSG00000112304	ACOT13
ENSG00000112474	HSD17B8
ENSG00000112530	PACRG
ENSG00000112651	MRPL2
ENSG00000112695	COX7A2
ENSG00000112855	HARS2
ENSG00000112992	NNT
ENSG00000112996	MRPS30
ENSG00000113013	HSPA9
ENSG00000113048	MRPS27
ENSG00000113272	THG1L
ENSG00000113492	AGXT2
ENSG00000113643	RARS
ENSG00000113790	EHHADH
ENSG00000113845	TIMMDC1
ENSG00000114023	FAM162A
ENSG00000114026	OGG1
ENSG00000114054	PCCB
ENSG00000114120	SLC25A36
ENSG00000114686	MRPL3
ENSG00000114735	HEMK1
ENSG00000114956	DGUOK
ENSG00000115042	FAHD2A
ENSG00000115137	DNAJC27
ENSG00000115159	GPD2
ENSG00000115204	MPV17
ENSG00000115286	NDUFS7
ENSG00000115317	HTRA2
ENSG00000115361	ACADL
ENSG00000115364	MRPL19
ENSG00000115419	GLS
ENSG00000115468	EFHD1
ENSG00000115520	COQ10B
ENSG00000115541	HSPE1
ENSG00000115652	UXS1
ENSG00000115657	ABCB6
ENSG00000115840	SLC25A12
ENSG00000115919	KYNU
ENSG00000115944	COX7A2L
ENSG00000116096	SPR
ENSG00000116171	SCP2
ENSG00000116221	MRPL37
ENSG00000116288	PARK7
ENSG00000116353	MECR
ENSG00000116459	ATP5F1
ENSG00000116688	MFN2
ENSG00000116771	AGMAT
ENSG00000116791	CRYZ
ENSG00000116874	WARS2
ENSG00000116882	HAO2
ENSG00000116898	MRPS15
ENSG00000117054	ACADM
ENSG00000117118	SDHB
ENSG00000117305	HMGCL
ENSG00000117450	PRDX1
ENSG00000117481	NSUN4
ENSG00000117528	ABCD3
ENSG00000117592	PRDX6
ENSG00000117593	DARS2
ENSG00000117791	2015-03-02
ENSG00000117862	TXNDC12
ENSG00000117906	RCN2
ENSG00000118246	FASTKD2
ENSG00000118508	RAB32
ENSG00000118640	VAMP8
ENSG00000119013	NDUFB3
ENSG00000119421	NDUFA8
ENSG00000119431	HDHD3
ENSG00000119471	HSDL2
ENSG00000119673	ACOT2
ENSG00000119689	DLST
ENSG00000119705	SLIRP
ENSG00000119711	ALDH6A1
ENSG00000119723	COQ6
ENSG00000119912	IDE
ENSG00000119927	GPAM
ENSG00000120254	MTHFD1L
ENSG00000120329	SLC25A2
ENSG00000120333	MRPS14
ENSG00000120437	ACAT2
ENSG00000120662	MTRF1
ENSG00000120675	DNAJC15
ENSG00000120832	MTERF2
ENSG00000121057	AKAP1
ENSG00000121297	TSHZ3
ENSG00000121897	LIAS
ENSG00000122033	MTIF3
ENSG00000122085	MTERF4
ENSG00000122140	MRPS2
ENSG00000122335	SERAC1
ENSG00000122378	FAM213A
ENSG00000122643	NT5C3A
ENSG00000122687	FTSJ2
ENSG00000122696	SLC25A51
ENSG00000122729	ACO1
ENSG00000122873	CISD1
ENSG00000122912	SLC25A16
ENSG00000122971	ACADS
ENSG00000123130	ACOT9
ENSG00000123131	PRDX4
ENSG00000123213	NLN
ENSG00000123297	TSFM
ENSG00000123453	SARDH
ENSG00000123472	ATPAF1
ENSG00000123545	NDUFAF4
ENSG00000123600	METTL8
ENSG00000123815	ADCK4
ENSG00000124172	ATP5E
ENSG00000124279	FASTKD3
ENSG00000124370	MCEE
ENSG00000124523	SIRT5
ENSG00000124532	MRS2
ENSG00000124593	PRICKLE4
ENSG00000124608	AARS2
ENSG00000124615	MOCS1
ENSG00000125166	GOT2
ENSG00000125246	CLYBL
ENSG00000125356	NDUFA1
ENSG00000125375	ATP5S
ENSG00000125434	SLC25A35
ENSG00000125445	MRPS7
ENSG00000125454	SLC25A19
ENSG00000125458	NT5C
ENSG00000125611	CHCHD5
ENSG00000125648	SLC25A23
ENSG00000125652	ALKBH7
ENSG00000125656	CLPP
ENSG00000125741	OPA3
ENSG00000125779	PANK2
ENSG00000125871	MGME1
ENSG00000125901	MRPS26
ENSG00000125995	ROMO1
ENSG00000126267	COX6B1
ENSG00000126432	PRDX5
ENSG00000126602	TRAP1
ENSG00000126768	TIMM17B
ENSG00000126858	RHOT1
ENSG00000126953	TIMM8A
ENSG00000127184	COX7C
ENSG00000127540	UQCR11
ENSG00000127554	GFER
ENSG00000127838	PNKD
ENSG00000127884	ECHS1
ENSG00000127989	MTERF1
ENSG00000128050	PAICS
ENSG00000128309	MPST
ENSG00000128311	TST
ENSG00000128596	CCDC136
ENSG00000128609	NDUFA5
ENSG00000128626	MRPS12
ENSG00000128654	MTX2
ENSG00000128694	OSGEPL1
ENSG00000128928	IVD
ENSG00000128951	DUT
ENSG00000129151	BBOX1
ENSG00000130159	ECSIT
ENSG00000130204	TOMM40
ENSG00000130299	GTPBP3
ENSG00000130312	MRPL34
ENSG00000130347	RTN4IP1
ENSG00000130348	QRSL1
ENSG00000130349	C6orf203
ENSG00000130414	NDUFA10
ENSG00000130489	SCO2
ENSG00000130748	TMEM160
ENSG00000130770	ATPIF1
ENSG00000131055	COX4I2
ENSG00000131143	COX4I1
ENSG00000131174	COX7B
ENSG00000131269	ABCB7
ENSG00000131368	MRPS25
ENSG00000131473	ACLY
ENSG00000131495	NDUFA2
ENSG00000131730	CKMT2
ENSG00000131779	PEX11B
ENSG00000131828	PDHA1
ENSG00000131844	MCCC2
ENSG00000132286	TIMM10B
ENSG00000132300	PTCD3
ENSG00000132305	IMMT
ENSG00000132313	MRPL35
ENSG00000132394	EEFSEC
ENSG00000132423	COQ3
ENSG00000132463	GRSF1
ENSG00000132541	HRSP12
ENSG00000132570	PCBD2
ENSG00000132591	ERAL1
ENSG00000132676	DAP3
ENSG00000132763	MMACHC
ENSG00000132781	MUTYH
ENSG00000132837	DMGDH
ENSG00000133028	SCO1
ENSG00000133315	MACROD1
ENSG00000133597	ADCK2
ENSG00000133687	TMTC1
ENSG00000133835	HSD17B4
ENSG00000133878	DUSP26
ENSG00000133943	C14orf159
ENSG00000133983	COX16
ENSG00000134056	MRPS36
ENSG00000134240	HMGCS2
ENSG00000134248	LAMTOR5
ENSG00000134333	LDHA
ENSG00000134375	TIMM17A
ENSG00000134419	RPS15A
ENSG00000134440	NARS
ENSG00000134463	ECHDC3
ENSG00000134809	TIMM10
ENSG00000134905	CARS2
ENSG00000135002	RFK
ENSG00000135070	ISCA1
ENSG00000135241	PNPLA8
ENSG00000135297	MTO1
ENSG00000135362	PRR5L
ENSG00000135390	ATP5G2
ENSG00000135423	GLS2
ENSG00000135441	BLOC1S1
ENSG00000135469	COQ10A
ENSG00000135537	LACE1
ENSG00000135624	CCT7
ENSG00000135631	RAB11FIP5
ENSG00000135776	ABCB10
ENSG00000135862	LAMC1
ENSG00000135900	MRPL44
ENSG00000135929	CYP27A1
ENSG00000135940	COX5B
ENSG00000135972	MRPS9
ENSG00000136003	ISCU
ENSG00000136010	ALDH1L2
ENSG00000136143	SUCLA2
ENSG00000136270	TBRG4
ENSG00000136371	MTHFS
ENSG00000136381	IREB2
ENSG00000136444	RSAD1
ENSG00000136463	TACO1
ENSG00000136521	NDUFB5
ENSG00000136522	MRPL47
ENSG00000136758	YME1L1
ENSG00000136783	NIPSNAP3A
ENSG00000136810	TXN
ENSG00000136874	STX17
ENSG00000136877	FPGS
ENSG00000136897	MRPL50
ENSG00000137106	GRHPR
ENSG00000137124	ALDH1B1
ENSG00000137133	HINT2
ENSG00000137274	BPHL
ENSG00000137288	UQCC2
ENSG00000137409	MTCH1
ENSG00000137411	VARS2
ENSG00000137463	MGARP
ENSG00000137500	CCDC90B
ENSG00000137513	NARS2
ENSG00000137547	MRPL15
ENSG00000137714	FDX1
ENSG00000137767	SQRDL
ENSG00000137806	NDUFAF1
ENSG00000137824	RMDN3
ENSG00000137944	CCBL2
ENSG00000137992	DBT
ENSG00000138029	HADHB
ENSG00000138035	PNPT1
ENSG00000138078	PREPL
ENSG00000138095	LRPPRC
ENSG00000138138	ATAD1
ENSG00000138363	ATIC
ENSG00000138399	FASTKD1
ENSG00000138413	IDH1
ENSG00000138495	COX17
ENSG00000138777	PPA2
ENSG00000138796	HADH
ENSG00000139131	YARS2
ENSG00000139180	NDUFA9
ENSG00000139190	VAMP1
ENSG00000139410	SDSL
ENSG00000139428	MMAB
ENSG00000139531	SUOX
ENSG00000139990	DCAF5
ENSG00000140043	PTGR2
ENSG00000140107	SLC25A47
ENSG00000140374	ETFA
ENSG00000140459	CYP11A1
ENSG00000140521	POLG
ENSG00000140740	UQCRC2
ENSG00000140798	ABCC12
ENSG00000140905	GCSH
ENSG00000140983	RHOT2
ENSG00000140990	NDUFB10
ENSG00000141378	PTRH2
ENSG00000141385	AFG3L2
ENSG00000141391	SLMO1
ENSG00000141756	FKBP10
ENSG00000142082	SIRT3
ENSG00000142168	SOD1
ENSG00000142544	CTU1
ENSG00000143149	ALDH9A1
ENSG00000143158	MPC2
ENSG00000143198	MGST3
ENSG00000143224	PPOX
ENSG00000143252	SDHC
ENSG00000143314	MRPL24
ENSG00000143374	TARS2
ENSG00000143436	MRPL9
ENSG00000143653	SCCPDH
ENSG00000143774	GUK1
ENSG00000143811	PYCR2
ENSG00000144029	MRPS5
ENSG00000144040	SFXN5
ENSG00000144182	LIPT1
ENSG00000144381	HSPD1
ENSG00000144559	TAMM41
ENSG00000144741	SLC25A26
ENSG00000144827	ABHD10
ENSG00000144908	ALDH1L1
ENSG00000145020	AMT
ENSG00000145246	ATP10D
ENSG00000145337	PYURF
ENSG00000145439	CBR4
ENSG00000145494	NDUFS6
ENSG00000145832	SLC25A48
ENSG00000145982	FARS2
ENSG00000146066	HIGD2A
ENSG00000146085	MUT
ENSG00000146250	PRSS35
ENSG00000146282	RARS2
ENSG00000146701	MDH2
ENSG00000146729	GBAS
ENSG00000147123	NDUFB11
ENSG00000147454	SLC25A37
ENSG00000147465	STAR
ENSG00000147471	PROSC
ENSG00000147576	ADHFE1
ENSG00000147586	MRPS28
ENSG00000147592	LACTB2
ENSG00000147684	NDUFB9
ENSG00000147853	AK3
ENSG00000148090	AUH
ENSG00000148187	MRRF
ENSG00000148290	SURF1
ENSG00000148334	PTGES2
ENSG00000148339	SLC25A25
ENSG00000148450	MSRB2
ENSG00000148459	PDSS1
ENSG00000148672	GLUD1
ENSG00000148824	MTG1
ENSG00000149124	GLYAT
ENSG00000149792	MRPL49
ENSG00000150768	DLAT
ENSG00000150779	TIMM8B
ENSG00000150787	PTS
ENSG00000151093	OXSM
ENSG00000151366	NDUFC2
ENSG00000151376	ME3
ENSG00000151413	NUBPL
ENSG00000151475	SLC25A31
ENSG00000151498	ACAD8
ENSG00000151552	QDPR
ENSG00000151726	ACSL1
ENSG00000151729	SLC25A4
ENSG00000151806	GUF1
ENSG00000152234	ATP5A1
ENSG00000152256	PDK1
ENSG00000152620	NADK2
ENSG00000152683	SLC30A6
ENSG00000153291	SLC25A27
ENSG00000153574	RPIA
ENSG00000153904	DDAH1
ENSG00000154079	C6orf57
ENSG00000154174	TOMM70A
ENSG00000154258	ABCA9
ENSG00000154518	ATP5G3
ENSG00000154719	MRPL39
ENSG00000154723	ATP5J
ENSG00000154814	OXNAD1
ENSG00000154930	ACSS1
ENSG00000155008	APOOL
ENSG00000155189	AGPAT5
ENSG00000155287	SLC25A28
ENSG00000155380	SLC16A1
ENSG00000155463	OXA1L
ENSG00000155542	SETD9
ENSG00000155906	RMND1
ENSG00000156026	MCU
ENSG00000156170	NDUFAF6
ENSG00000156398	SFXN2
ENSG00000156467	UQCRB
ENSG00000156469	MTERF3
ENSG00000156502	SUPV3L1
ENSG00000156515	HK1
ENSG00000156709	AIFM1
ENSG00000156885	COX6A2
ENSG00000156928	MALSU1
ENSG00000156990	RPUSD3
ENSG00000157036	EXOG
ENSG00000157184	CPT2
ENSG00000157326	DHRS4
ENSG00000157379	DHRS1
ENSG00000158042	MRPL17
ENSG00000158402	CDC25C
ENSG00000158578	ALAS2
ENSG00000158793	NIT1
ENSG00000158828	PINK1
ENSG00000158864	NDUFS2
ENSG00000158882	TOMM40L
ENSG00000159111	MRPL10
ENSG00000159199	ATP5G1
ENSG00000159348	CYB5R1
ENSG00000159399	HK2
ENSG00000159423	ALDH4A1
ENSG00000159445	THEM4
ENSG00000159685	CHCHD6
ENSG00000160072	ATAD3B
ENSG00000160124	CCDC58
ENSG00000160194	NDUFV3
ENSG00000160221	C21orf33
ENSG00000160439	RDH13
ENSG00000160471	COX6B2
ENSG00000160688	FLAD1
ENSG00000160703	NLRX1
ENSG00000160752	FDPS
ENSG00000160785	SLC25A44
ENSG00000160882	CYP11B1
ENSG00000160883	HK3
ENSG00000161267	BDH1
ENSG00000161281	COX7A1
ENSG00000161513	FDXR
ENSG00000161558	TMEM143
ENSG00000161653	NAGS
ENSG00000162129	CLPB
ENSG00000162377	COA7
ENSG00000162396	PARS2
ENSG00000162433	AK4
ENSG00000162461	SLC25A34
ENSG00000162600	OMA1
ENSG00000162836	ACP6
ENSG00000162851	TFB2M
ENSG00000162910	MRPL55
ENSG00000162972	C2orf47
ENSG00000163050	ADCK3
ENSG00000163114	PDHA2
ENSG00000163319	MRPS18C
ENSG00000163382	APOA1BP
ENSG00000163528	CHCHD4
ENSG00000163541	SUCLG1
ENSG00000163607	GTPBP8
ENSG00000163626	COX18
ENSG00000163644	PPM1K
ENSG00000163738	MTHFD2L
ENSG00000164051	CCDC51
ENSG00000164182	NDUFAF2
ENSG00000164209	SLC25A46
ENSG00000164258	NDUFS4
ENSG00000164284	GRPEL2
ENSG00000164347	GFM2
ENSG00000164366	CCDC127
ENSG00000164405	UQCRQ
ENSG00000164466	SFXN1
ENSG00000164488	DACT2
ENSG00000164494	PDSS2
ENSG00000164587	RPS14
ENSG00000164830	OXR1
ENSG00000164896	FASTK
ENSG00000164898	C7orf55
ENSG00000164904	ALDH7A1
ENSG00000164919	COX6C
ENSG00000164933	SLC25A32
ENSG00000164951	PDP1
ENSG00000164978	NUDT2
ENSG00000164983	TMEM65
ENSG00000165028	NIPSNAP3B
ENSG00000165060	FXN
ENSG00000165264	NDUFB6
ENSG00000165283	STOML2
ENSG00000165443	PHYHIPL
ENSG00000165487	MICU2
ENSG00000165507	C10orf10
ENSG00000165526	RPUSD4
ENSG00000165629	ATP5C1
ENSG00000165637	VDAC2
ENSG00000165644	COMTD1
ENSG00000165672	PRDX3
ENSG00000165678	GHITM
ENSG00000165688	PMPCA
ENSG00000165775	FUNDC2
ENSG00000165792	METTL17
ENSG00000165898	ISCA2
ENSG00000166123	GPT2
ENSG00000166128	RAB8B
ENSG00000166136	NDUFB8
ENSG00000166260	COX11
ENSG00000166321	NUDT13
ENSG00000166394	CYB5R2
ENSG00000166411	IDH3A
ENSG00000166548	TK2
ENSG00000166743	ACSM1
ENSG00000166816	LDHD
ENSG00000166855	CLPX
ENSG00000166902	MRPL16
ENSG00000166920	C15orf48
ENSG00000166986	MARS
ENSG00000167085	PHB
ENSG00000167107	ACSF2
ENSG00000167112	TRUB2
ENSG00000167113	COQ4
ENSG00000167136	ENDOG
ENSG00000167186	COQ7
ENSG00000167264	DUS2
ENSG00000167283	ATP5L
ENSG00000167315	ACAA2
ENSG00000167468	GPX4
ENSG00000167578	RAB4B
ENSG00000167588	GPD1
ENSG00000167699	GLOD4
ENSG00000167705	RILP
ENSG00000167792	NDUFV1
ENSG00000167799	NUDT8
ENSG00000167815	PRDX2
ENSG00000167862	ICT1
ENSG00000167863	ATP5H
ENSG00000167969	ECI1
ENSG00000167985	SDHAF2
ENSG00000167996	FTH1
ENSG00000168237	GLYCTK
ENSG00000168268	NT5DC2
ENSG00000168275	COA6
ENSG00000168288	MMADHC
ENSG00000168291	PDHB
ENSG00000168314	MOBP
ENSG00000168394	TAP1
ENSG00000168569	TMEM223
ENSG00000168653	NDUFS5
ENSG00000168827	GFM1
ENSG00000168924	LETM1
ENSG00000169020	ATP5I
ENSG00000169021	UQCRFS1
ENSG00000169100	SLC25A6
ENSG00000169126	ARMC4
ENSG00000169169	CPT1C
ENSG00000169188	APEX2
ENSG00000169228	RAB24
ENSG00000169230	PRELID1
ENSG00000169239	CA5B
ENSG00000169288	MRPL1
ENSG00000169504	CLIC4
ENSG00000169519	METTL15
ENSG00000169599	NFU1
ENSG00000169710	FASN
ENSG00000169738	DCXR
ENSG00000169972	PUSL1
ENSG00000170448	NFXL1
ENSG00000170502	NUDT9
ENSG00000170632	ARMC10
ENSG00000170634	ACYP2
ENSG00000170791	CHCHD7
ENSG00000170855	TRIAP1
ENSG00000170906	NDUFA3
ENSG00000170917	NUDT6
ENSG00000171103	TRMT61B
ENSG00000171109	MFN1
ENSG00000171202	TMEM126A
ENSG00000171421	MRPL36
ENSG00000171503	ETFDH
ENSG00000171612	SLC25A33
ENSG00000171766	GATM
ENSG00000171791	BCL2
ENSG00000171861	RNMTL1
ENSG00000171865	RNASEH1
ENSG00000171953	ATPAF2
ENSG00000171989	LDHAL6B
ENSG00000172113	NME6
ENSG00000172115	CYCS
ENSG00000172171	TEFM
ENSG00000172172	MRPL13
ENSG00000172340	SUCLG2
ENSG00000172482	AGXT
ENSG00000172586	CHCHD1
ENSG00000172590	MRPL52
ENSG00000172840	PDP2
ENSG00000172878	METAP1D
ENSG00000172992	DCAKD
ENSG00000173085	COQ2
ENSG00000173137	ADCK5
ENSG00000173141	MRPL57
ENSG00000173171	MTX1
ENSG00000173208	ABCD2
ENSG00000173221	GLRX
ENSG00000173436	MINOS1
ENSG00000173540	GMPPB
ENSG00000173599	PC
ENSG00000173641	HSPB7
ENSG00000173660	UQCRH
ENSG00000173726	TOMM20
ENSG00000173915	USMG5
ENSG00000174021	GNG5
ENSG00000174032	SLC25A30
ENSG00000174109	C16orf91
ENSG00000174173	TRMT10C
ENSG00000174547	MRPL11
ENSG00000174606	ANGEL2
ENSG00000174840	PDE12
ENSG00000174886	NDUFA11
ENSG00000174903	RAB1B
ENSG00000174917	C19orf70
ENSG00000174928	C3orf33
ENSG00000174990	CA5A
ENSG00000175110	MRPS22
ENSG00000175193	PARL
ENSG00000175198	PCCA
ENSG00000175309	PHYKPL
ENSG00000175536	LIPT2
ENSG00000175564	UCP3
ENSG00000175567	UCP2
ENSG00000175581	MRPL48
ENSG00000175600	SUGCT
ENSG00000175606	TMEM70
ENSG00000175730	BAK1P1
ENSG00000175756	AURKAIP1
ENSG00000175806	MSRA
ENSG00000176340	COX8A
ENSG00000176410	DNAJC30
ENSG00000176422	SPRYD4
ENSG00000176623	RMDN1
ENSG00000176715	ACSF3
ENSG00000176894	PXMP2
ENSG00000176974	SHMT1
ENSG00000177150	FAM210A
ENSG00000177192	PUS1
ENSG00000177302	TOP3A
ENSG00000177370	TIMM22
ENSG00000177542	SLC25A22
ENSG00000177646	ACAD9
ENSG00000178057	NDUFAF3
ENSG00000178074	C2orf69
ENSG00000178096	BOLA1
ENSG00000178127	NDUFV2
ENSG00000178307	TMEM11
ENSG00000178445	GLDC
ENSG00000178449	COX14
ENSG00000178537	SLC25A20
ENSG00000178605	GTPBP6
ENSG00000178694	NSUN3
ENSG00000178741	COX5A
ENSG00000178952	TUFM
ENSG00000179091	CYC1
ENSG00000179142	CYP11B2
ENSG00000179152	TCAIM
ENSG00000179271	GADD45GIP1
ENSG00000179988	PSTK
ENSG00000180011	ZADH2
ENSG00000180185	FAHD1
ENSG00000180902	D2HGDH
ENSG00000180992	MRPL14
ENSG00000181035	SLC25A42
ENSG00000181061	HIGD1A
ENSG00000181192	DHTKD1
ENSG00000181610	MRPS23
ENSG00000181867	FTMT
ENSG00000181873	IBA57
ENSG00000181915	ADO
ENSG00000181991	MRPS11
ENSG00000182054	IDH2
ENSG00000182134	TDRKH
ENSG00000182154	MRPL41
ENSG00000182180	MRPS16
ENSG00000182199	SHMT2
ENSG00000182347	PDSS1P1
ENSG00000182362	YBEY
ENSG00000182512	GLRX5
ENSG00000182768	NGRN
ENSG00000182810	DDX28
ENSG00000182899	RPL35A
ENSG00000182902	SLC25A18
ENSG00000183010	PYCR1
ENSG00000183032	SLC25A21
ENSG00000183044	ABAT
ENSG00000183048	SLC25A10
ENSG00000183172	SMDT1
ENSG00000183513	COA5
ENSG00000183549	ACSM5
ENSG00000183569	SERHL2
ENSG00000183605	SFXN4
ENSG00000183617	MRPL54
ENSG00000183747	ACSM2A
ENSG00000183773	AIFM3
ENSG00000183978	COA3
ENSG00000184047	DIABLO
ENSG00000184076	UQCR10
ENSG00000184117	NIPSNAP1
ENSG00000184428	TOP1MT
ENSG00000184470	TXNRD2
ENSG00000184752	NDUFA12
ENSG00000184831	APOO
ENSG00000184857	TMEM186
ENSG00000184903	IMMP2L
ENSG00000184983	NDUFA6
ENSG00000185236	RAB11B
ENSG00000185414	MRPL30
ENSG00000185608	MRPL40
ENSG00000185624	P4HB
ENSG00000185839	RP4-592A1.2
ENSG00000185875	THNSL1
ENSG00000185973	TMLHE
ENSG00000186010	NDUFA13
ENSG00000186081	KRT5
ENSG00000186205	2015-03-01
ENSG00000186314	PRELID2
ENSG00000186687	LYRM7
ENSG00000187024	PTRH1
ENSG00000187118	CMC1
ENSG00000187581	COX8C
ENSG00000187630	DHRS4L2
ENSG00000187742	SECISBP2
ENSG00000188554	NBR1
ENSG00000188611	ASAH2
ENSG00000188917	TRMT2B
ENSG00000189043	NDUFA4
ENSG00000189221	MAOA
ENSG00000189227	C15orf61
ENSG00000196177	ACADSB
ENSG00000196236	XPNPEP3
ENSG00000196290	NIF3L1
ENSG00000196365	LONP1
ENSG00000196407	THEM5
ENSG00000196475	GK2
ENSG00000196636	ACN9
ENSG00000196683	TOMM7
ENSG00000196850	PPTC7
ENSG00000197119	SLC25A29
ENSG00000197142	ACSL5
ENSG00000197150	ABCB8
ENSG00000197157	SND1
ENSG00000197208	SLC22A4
ENSG00000197296	FITM2
ENSG00000197345	MRPL21
ENSG00000197444	OGDHL
ENSG00000197448	GSTK1
ENSG00000197785	ATAD3A
ENSG00000197912	SPG7
ENSG00000198015	MRPL42
ENSG00000198130	HIBCH
ENSG00000198431	TXNRD1
ENSG00000198695	MT-ND6
ENSG00000198712	MT-CO2
ENSG00000198721	ECI2
ENSG00000198727	MT-CYB
ENSG00000198755	RPL10A
ENSG00000198763	MT-ND2
ENSG00000198786	MT-ND5
ENSG00000198804	MT-CO1
ENSG00000198814	GK
ENSG00000198836	OPA1
ENSG00000198840	MT-ND3
ENSG00000198886	MT-ND4
ENSG00000198888	MT-ND1
ENSG00000198899	MT-ATP6
ENSG00000198938	MT-CO3
ENSG00000203624	MRPS18B
ENSG00000203667	COX20
ENSG00000203705	TATDN3
ENSG00000203857	HSD3B1
ENSG00000204099	NEU4
ENSG00000204237	OXLD1
ENSG00000204316	MRPL38
ENSG00000204370	SDHD
ENSG00000204564	C6orf136
ENSG00000204822	MRPL53
ENSG00000205309	NT5M
ENSG00000205560	CPT1B
ENSG00000205707	LYRM5
ENSG00000205981	DNAJC19
ENSG00000212907	MT-ND4L
ENSG00000213221	DNLZ
ENSG00000213339	QTRT1
ENSG00000213463	SYNJ2BP
ENSG00000213563	C8orf82
ENSG00000213585	VDAC1
ENSG00000213619	NDUFS3
ENSG00000213965	NUDT19
ENSG00000213995	CARKD
ENSG00000214026	MRPL23
ENSG00000214113	LYRM4
ENSG00000214253	FIS1
ENSG00000214435	AS3MT
ENSG00000214827	MTCP1
ENSG00000215009	ACSM4
ENSG00000215021	PHB2
ENSG00000215251	FASTKD5
ENSG00000217930	PAM16
ENSG00000222011	FAM185A
ENSG00000223572	CKMT1A
ENSG00000224877	C17orf89
ENSG00000227471	AKR1B15
ENSG00000228253	MT-ATP8
ENSG00000231458	RNASEH1P2
ENSG00000233276	GPX1
ENSG00000236287	ZBED5
ENSG00000237289	CKMT1B
ENSG00000239672	NME1
ENSG00000239789	MRPS17
ENSG00000239900	ADSL
ENSG00000240303	ACAD11
ENSG00000240857	RDH14
ENSG00000241468	ATP5J2
ENSG00000241837	ATP5O
ENSG00000241878	PISD
ENSG00000241935	HOGA1
ENSG00000242110	AMACR
ENSG00000242114	MTFP1
ENSG00000242485	MRPL20
ENSG00000243147	MRPL33
ENSG00000243678	NME1-NME2
ENSG00000243927	MRPS6
ENSG00000244005	NFS1
ENSG00000247077	PGAM5
ENSG00000247626	MARS2
ENSG00000248098	BCKDHA
ENSG00000248919	ATP5J2-PTCD1
ENSG00000250479	CHCHD10
ENSG00000250799	PRODH2
ENSG00000254858	MPV17L2
ENSG00000255072	PIGY
ENSG00000256053	APOPT1
ENSG00000256525	POLG2
ENSG00000257218	GATC
ENSG00000258429	PDF
ENSG00000259332	ST20-MTHFS
ENSG00000259494	MRPL46
ENSG00000262402	RP11-667K14.8
ENSG00000262814	MRPL12
ENSG00000265354	TIMM23
ENSG00000266412	NCOA4
ENSG00000266472	MRPS21
ENSG00000267673	FDX1L
ENSG00000267855	NDUFA7
ENSG00000272844	RP11-484K9.4
ENSG00000273944	AC011476.1
ENSG00000274418	AC011476.2
ENSG00000274504	AC011476.3
ENSG00000274523	WBSCR16
ENSG00000274768	CISD3
ENSG00000275176	ACACA
ENSG00000275474	AC011476.4
ENSG00000276341	AC011476.5
ENSG00000276576	MRPL30P1
ENSG00000276826	AC011476.6
ENSG00000278149	AC011476.7
ENSG00000278284	AC011476.8
ENSG00000278619	MRM1
ENSG00000278760	CORO7
ENSG00000278845	MRPL45
ENSG00000280071	CH507-9B2.3
