# Supplementary material for: Transcriptome-wide co-expression analysis identifies LRRC2 as a novel mediator of mitochondrial and cardiac function
Source: PLoS One. 2017 Feb 3;12(2):e0170458. doi: 10.1371/journal.pone.0170458 (PMC5291451; doi:10.1371/journal.pone.0170458)
Supplement: S2 Table — (XLSX) [file pone.0170458.s008.xlsx]

## Sheet: Sheet1
S2 Table. Ranked master list tables derived from co-expression analysis for major sub-cellular compartments.
Mitochondrion			Nucleus			Golgi apparatus			Endoplasmic reticulum			Plasma membrane
Gene	# occurrences	Seed	Gene	# occurrences	Seed	Gene	# occurrences	Seed	Gene	# occurrences	Seed	Gene	# occurrences	Seed
MRPL12	292	1	MCM5	564	1	SLC22A17	13	0	P4HB	89	1	PLEK	134	0
MRPS28	278	1	MCM7	527	1	TCEAL2	13	0	SLC31A1	78	0	CTSS	131	0
GOT2	261	1	USP1	527	1	ARNT2	12	0	FBP1	70	0	CD53	128	1
CYC1	241	1	MCM3	509	1	CA11	11	0	PRDX4	70	0	ITGB2	127	0
POLDIP2	233	1	MSH2	497	1	MAPK10	11	0	TM9SF1	70	0	NCF4	125	0
ATP5G1	224	1	DNMT1	491	1	PCDHGB4,PCDHGA10,PCDHGA5,PCDHGA4,PCDHGA11,PCDHGB3,PCDHGC3,PCDHGA3,PCDHGA7,PCDHGC4,PCDHGB2,PCDHGA12,PCDHGA6,PCDHGB1,PCDHGA1,PCDHGC5,PCDHGB7,PCDHGA8,PCDHGB6,PCDHGA9,PCDHGA2,PCDHGB5	11	0	GGCX	66	1	HCLS1	124	0
ECHS1	220	1	PRIM1	487	0	STXBP1	11	0	XBP1	66	0	RAC2	124	0
MRPL15	220	1	NASP	484	1	ARHGEF9	10	0	KRT18	63	0	ARHGDIB	122	0
MRPL46	220	1	MSH6	474	1	CPE	10	0	PCK2	63	0	HCK	122	0
NDUFS8	217	1	MCM6	464	1	FAIM2	10	0	RNASE4	63	0	IL10RA	121	0
ETFA	213	1	MCM2	462	1	FBXL2	10	0	RRBP1	62	1	AIF1	120	0
MRPS12	213	1	HMGB2	454	1	GRIA2	10	0	TST	61	0	CST7	120	0
UQCRC1	212	1	EZH2	451	1	LPHN3	10	0	FMO5	59	1	IL2RG	120	1
GOT1	205	0	TMPO	451	1	NAP1L3	10	0	SLC2A2	59	0	CD48	119	1
MRPS7	204	1	TOPBP1	441	1	NFASC	10	0	AADAC	58	1	LAPTM5	119	1
NDUFAB1	203	1	LIG1	438	1	THRA	10	0	CPT2	58	0	SELPLG	119	1
NDUFS7	202	1	MAD2L1	438	1	WDR47	10	0	HSD17B2	58	1	ITGAL	118	0
DLAT	197	1	RAD54L	433	1	AP3B2	9	0	PCTP	58	0	PTPN6	118	0
PHYH	193	1	TACC3	432	0	BAI3	9	0	ABCC3	57	0	GPSM3	117	0
PRDX3	189	1	RACGAP1	431	1	C16ORF45	9	0	C19ORF10	57	0	LCP2	117	0
MRPS18B	187	1	KIF22	429	1	CD48	9	0	PCK1	57	0	TNFRSF1B	116	0
TRAP1	184	1	VRK1	429	0	CHST1	9	0	RPN2	56	1	CD52	115	1
MRPS33	181	1	ATAD2	426	0	GNAO1	9	0	SLC27A2	56	1	FCER1G	115	1
MRPL40	180	1	CSE1L	425	1	GPM6A	9	0	ALG5	55	1	ADAM8	114	1
ACAT1	179	1	ECT2	422	0	IL10RA	9	0	PPIB	55	1	CADPS	114	0
ACADM	177	1	BIRC5	420	1	LTBR	9	0	AGXT	54	0	LCP1	114	0
PHB	177	1	MCM4	420	1	MAPK8IP1	9	0	AKR1C4	54	0	LY86	114	0
COX5B	176	1	CDC7	416	1	MCM5	9	0	ASL	54	0	SH3GL2	114	0
NDUFB5	176	1	BUB1	414	1	NCAM1	9	0	CYP2C9	54	1	TYROBP	114	1
ETFB	175	1	FEN1	411	1	PCDHA13,PCDHA12,PCDHA2,PCDHA11,PCDHA9,PCDHAC2,PCDHA10,PCDHA1,PCDHA8,PCDHAC1,PCDHA7,PCDHA5,PCDHA6,PCDHA4,PCDHA3	9	0	KDELR2	54	1	FYB	113	0
NDUFA6	174	1	KIF11	411	0	PKNOX2	9	0	MTHFS	54	0	IL16	113	0
MRPL35	173	1	TIMELESS	409	1	SH3GL2	9	0	PLG	54	0	NCF2	113	0
MRPL13	172	1	H2AFX	408	1	STX1A	9	0	RAB17	54	0	PLCB2	113	0
IVD	171	1	CCNB2	407	1	SYT1	9	0	TM4SF5	54	0	CD300A	112	0
NDUFA7	170	1	CCNB1	404	1	TCEAL3	9	0	ADH6	53	0	DOCK2	112	0
ATP5G3	169	1	CKAP2	404	0	TMEM35	9	0	ANPEP	53	0	GPR65	112	1
MDH2	168	1	POLA2	404	1	UCHL1	9	0	FAH	53	0	MYO1F	112	0
MRPS2	168	1	KIF20A	402	0	ACCN2	8	0	MST1	53	0	SNAP91	112	0
UQCRFS1	168	1	NUSAP1	401	1	ADAM8	8	0	SDF2L1	53	1	CASP1	111	0
MRPL17	167	1	MELK	400	0	APBB1	8	0	SLC25A13	53	0	EVI2B	111	1
MRPS25	167	1	UBE2C	397	0	APLP1	8	0	AFM	52	0	GMFG	111	0
DLD	163	1	NUP107	396	1	ATP1B1	8	0	G6PC	52	1	SULT4A1	111	0
ETFDH	163	1	NUP155	396	1	B3GNT3	8	0	HRG	52	0	ALOX5AP	110	0
PDHX	163	1	TDP1	396	1	BACE1	8	1	ABCG5	51	0	ARHGAP25	110	0
BRP44L	162	1	CENPH	395	0	BSN	8	0	ADH1A	51	0	CCL5	110	0
NDUFS1	161	1	EXOSC8	395	1	C1QTNF4	8	0	CYP3A5	51	1	CD37	110	1
SUCLG2	161	1	PLK4	395	0	CADPS	8	0	DPYS	51	0	MT3	110	0
HIBADH	160	1	RAD51	393	1	CHN1	8	0	EHHADH	51	0	PTPRC	110	1
COX5A	159	1	ITGB3BP	392	1	CRMP1	8	0	FABP1	51	0	GNAO1	109	0
ACO2	157	1	LMNB1	392	1	DCAMKL2	8	0	PAH	51	0	INPP5D	109	0
SUCLG1	156	1	PLK1	392	1	DOCK3	8	0	SSR1	51	1	BIN2	108	0
AKAP1	155	1	PBK	391	0	DUSP8	8	0	SURF4	51	0	STXBP1	108	0
NDUFS2	155	1	SHCBP1	391	0	EPS8L2	8	0	TDO2	51	0	VAV1	108	0
PDHB	155	1	FBXO5	390	0	FLJ11196	8	0	UGT2B28	51	1	ATP6V1G2	107	0
IMMT	154	1	PCNA	390	1	FLRT1	8	0	ANGPTL3	50	0	GRIA2	107	0
NDUFA8	154	1	TOP2A	390	1	FMN2	8	0	AZGP1	50	0	LYN	107	0
MRPL19	152	1	GMNN	389	0	GABBR1	8	0	BHMT2	50	0	PARVG	107	0
NDUFB9	151	1	SKP2	389	0	GABRG2	8	0	CIDEB	50	0	RASSF5	107	0
NDUFAF1	150	1	CAD	388	0	GAD2	8	0	NNMT	50	0	LILRB2	106	1
STOML2	150	1	HELLS	385	0	GDAP1L1	8	0	PMM2	50	0	LTB	106	0
ATPAF1	149	1	HAT1	384	1	GRM3	8	0	RBP4	50	0	PPP2R2B	106	0
MRPL41	148	1	LBR	384	1	HCLS1	8	0	SSR4	50	1	SLC22A17	106	0
ATP5D	147	1	RANBP1	383	1	HDAC11	8	0	CYP3A7	49	1	BAI3	105	0
NDUFC1	146	1	LSM2	382	1	ITGB2	8	0	F12	49	0	IL2RB	105	1
GCSH	145	0*	CHEK1	380	1	KIF3C	8	0	HPD	49	0	PCSK2	105	0
RTN4IP1	145	1	CDC6	376	1	LGI1	8	0	MCFD2	49	1	APLP1	104	0
HIBCH	144	1	TTK	376	0	MAP1B	8	0	PROS1	49	0	CABP1	104	0
IFRD2	144	0	RRM1	375	0	MAPRE3	8	0	SEPHS2	49	0	CLEC4A	104	1
MRPS35	144	1	POLE2	374	1	MARVELD3	8	0	SERPINA6	49	0	CYBB	104	1
PDHA1	144	1	CCNA2	373	1	NPAS3	8	0	SERPINF2	49	0	FLI1	104	0
ACADVL	143	1	CKS1B	371	0	NRXN1	8	0	SLC22A1	49	0	TUBG2	104	0
SLC25A11	143	1	BUB3	370	1	NTRK2	8	0	SLC38A4	49	0	UCHL1	104	0
NDUFB7	142	1	NUP93	368	1	PALM	8	0	TM4SF4	49	0	URP2	104	0
ECH1	141	1	MLF1IP	367	1	PCDH8	8	0	TRAM1	49	1	CORO1A	103	0
ATP5A1	140	1	SPAG5	366	0	PCSK1N	8	0	ALDOB	48	0	GAD2	103	0
HADHB	140	1	ANP32E	364	1	PHYHIP	8	0	C8A	48	0	IL7R	103	0
NDUFA9	140	1	TPX2	364	1	PMM2	8	0	CYP2B6	48	0	IRF8	103	0
SDHB	140	1	CDCA8	361	1	RAB17	8	0	CYP4F2	48	1	SCG3	103	0
ATP5B	139	1	DDX39	361	1	RIMS2	8	0	DIO1	48	1	ARNT2	102	0
KIAA0664	139	0*	DEK	361	1	SCAMP5	8	0	ECHS1	48	0	CAMK2B	102	0
DNAJA3	138	1	PPIH	359	1	SKP2	8	0	FMO3	48	1	GZMA	102	0
MRPL39	138	1	KIF23	358	1	SLCO1C1	8	0	HMGCS2	48	0	HCST	102	0
MRPS24	138	1	KPNA2	358	1	SNAP91	8	0	KNG1	48	0	MAPT	102	0
MTHFD1	138	1	ASPM	356	1	SORCS3	8	0	MAT1A	48	0	NCF1	102	0
CLYBL	137	1	NPM1	356	1	STMN4	8	0	NR1H4	48	0	RUNX3	102	0
MRPS18A	137	1	EXO1	354	1	SYT11	8	0	ALDH8A1	47	0	CLEC7A	101	0
NDUFA4	137	1	SNRPA	354	1	TCIRG1	8	0	APOF	47	0	LILRB3	101	0
SUCLA2	137	1	BUB1B	353	1	TUBG2	8	0	ARSE	47	0	NAP1L3	101	0
TIMM13	136	1	PRC1	353	1	USP11	8	0	FKBP11	47	0	NEFL	101	0
NDUFS4	135	1	CHTF18	352	0	ADCY1	7	0	GJB1	47	0	SP110	101	0
COX7B	134	1	SMARCA5	351	1	ALDH18A1	7	0	HABP2	47	0	ADCY7	100	1
HSPE1	133	1	ASF1B	348	0	AMPH	7	0	LTBR	47	0	CD86	100	0
NIT2	133	0	AURKB	347	1	ANK2	7	0	OTC	47	0	GNG3	100	0
PPARGC1A	133	0	RRM2	343	0	ARL3	7	0	PCBD1	47	0	INA	100	0
MLYCD	132	1	STMN1	343	0	ATP6V1G2	7	0	PROC	47	0	SLA	100	0
MRPL11	132	1	DUT	341	1	B3GAT1	7	0	SEC61A1	47	1	VNN2	100	0
NDUFV2	132	1	NUP37	341	1	B3GNT6	7	0	SERP1	47	1	DPEP2	99	0
LSM4	131	0	TRIM28	340	1	CACNA1G	7	0	SERPINC1	47	0	LILRB1	99	0
HAX1	129	0	CKS2	339	0	CACNG2	7	0	VKORC1	47	1	PSTPIP1	99	0
PGM1	129	0	CENPA	336	1	CACNG3	7	0	C8B	46	0	SELL	99	1
ACAA2	128	1	SLBP	336	1	CAMK2B	7	0	CYP2C8	46	1	AP3B2	98	0
MDH1	128	1	SSB	336	1	CCKBR	7	0	CYP3A4	46	1	APBB1IP	98	0
PCCB	128	1	MRE11A	332	1	CDH8	7	0	FGB	46	0	C1ORF38	98	0
DECR1	127	1	CDC20	330	0	CELSR2	7	0	HAO1	46	0	MYO1G	98	0
MOCS2	127	0	HMMR	330	0	CHST10	7	1	IDH1	46	0	PSMB9	98	0
FXN	126	1	NEK2	330	1	CLSTN1	7	0	KDELR3	46	1	AMPH	97	0
NDUFV1	126	1	ZWINT	328	1	CNIH2	7	0	PIPOX	46	0	APBB1	97	0
SLC25A4	125	1	BRCA1	327	1	COMTD1	7	0	PON3	46	0	ARPC1B	97	0
SPR	125	1	PNN	327	1	CORO1B	7	0	RARRES2	46	0	CD2	97	1
TBRG4	125	1	CDCA7	325	0	CPNE6	7	0	SAA4	46	0	FMNL1	97	0
TIMM8B	125	1	RIF1	325	1	CPT1C	7	0	DAP	45	0	GABRG2	97	1
VDAC1	125	1	PTTG1	322	1	CTNNA2	7	0	EBP	45	1	GRM3	97	1
NDUFA3	124	1	ILF2	321	1	DCAMKL1	7	0	ITIH2	45	0	IFI30	97	0
NNT	124	1	PSIP1	320	1	DNALI1	7	0	MPST	45	0	SV2B	97	0
PFKM	124	0	CDT1	319	1	DNM3	7	0	NAT2	45	0	SYT1	97	0
MRPL33	123	1	NUDT1	319	0	DOCK2	7	0	SERPINA10	45	0	AOAH	96	0
NDUFB2	123	1	SPC25	319	0	DPP6	7	0	TMED3	45	0	ARHGEF9	96	0
AFG3L2	121	1	TK1	319	0	ERBB3	7	0	ACOX2	44	0	BTK	96	0
CYCS	121	1	H2AFZ	318	1	ETHE1	7	0	APOH	44	0	DOCK3	96	0
ACADS	120	1	CEBPZ	317	1	FAM19A5	7	0	CPB2	44	0	FGR	96	0
MRPL34	120	1	NUP54	317	1	FBXO44	7	0	EPS8L2	44	0	IGSF6	96	1
HAT1	119	0	SSRP1	317	1	FLJ11017	7	0	F11	44	0	ITK	96	0
SHMT2	119	1	POLD1	316	1	FLJ21736	7	0	GCH1	44	0	NAP1L2	96	0
COX8A	118	1	RUVBL1	316	1	FREQ	7	0	GPX2	44	0	PYCARD	96	0
LDHD	118	1	CDCA5	315	0	FUT6	7	1	HMGCL	44	0	SLC15A3	96	0
UQCRC2	118	1	SAE1	315	1	FXYD6	7	0	KHK	44	0	SLCO1C1	96	0
ATP5O	117	1	RECQL	314	1	GAP43	7	0	KLKB1	44	1	SNAP25	96	0
CLPP	116	1	UHRF1	314	0	GARNL3	7	0	MBL2	44	0	STMN2	96	0
NDUFB10	116	1	MYBL2	309	1	GDI1	7	0	NR0B2	44	0	STMN4	96	0
PPIF	116	1	TCERG1	309	1	GNAZ	7	0	PXMP2	44	0	LGI1	95	0
TPI1	116	0	KNTC1	308	1	GNG3	7	0	SHMT1	44	0	MAPK10	95	0
ATP2A2	115	0	ARHGAP11A	307	0	GNG4	7	0	SLC37A4	44	1	PLAC8	95	0
C21ORF33	115	0	CASP8AP2	304	1	GPRASP1	7	0	SULT2A1	44	0	ARHGAP4	94	0
COX17	115	1	DCK	303	1	GPRASP2	7	0	UPB1	44	0	CPNE6	94	0
NDUFB6	115	1	KIF18A	303	0	HCK	7	0	ANG	43	0	DOCK8	94	0
SDHD	115	1	THUMPD1	303	0	HEXB	7	0	APCS	43	0	EMR1	94	1
ALDOA	114	0	CENPE	301	1	HPCA	7	0	CYP4F12	43	1	MS4A1	94	1
CHCHD3	114	1	MATR3	301	1	INA	7	0	EPHX1	43	1	PIK3CD	94	0
HADHA	113	1	TOP2B	301	1	ITGAL	7	0	F13B	43	0	PRG1	94	0
MRPL37	113	1	DONSON	300	1	KCNJ6	7	0	FTCD	43	0	SCAMP5	94	0
NDUFS6	113	1	LMNB2	300	1	KCNMB4	7	0	GFPT1	43	0	STK17B	94	0
NDUFV3	113	1	SNRPD1	297	1	KIFAP3	7	0	ITIH1	43	0	SYT11	94	0
ADSSL1	112	0	SUZ12	297	1	KRTCAP3	7	0	LMAN2	43	1	ARHGAP9	93	0
COX6C	112	1	ZNF43	297	1	LIN7B	7	0	PON1	43	0	ATP1A3	93	1
DCI	112	1	RPA3	296	1	LOC157567	7	0	SEC24D	43	1	CTNND2	93	0
GHITM	112	1	NOL8	294	1	LRFN5	7	0	SERPINA4	43	0	CXCR4	93	0
PSMB5	112	0	CDCA3	293	0	LY6H	7	0	SLC17A2	43	0	DOK2	93	0
QDPR	112	1	CHAF1B	293	1	LYZ	7	0	TMED5	43	1	FCN1	93	0
BOP1	111	0	STAG2	293	1	MAP1A	7	0	TMEM45A	43	0	MNDA	93	0
CHCHD4	111	1	MCM10	292	0	MAP2	7	0	AMBP	42	0	PILRA	93	1
GBAS	111	1	KPNB1	290	1	MPP2	7	0	ATF5	42	0	SERPINI1	93	0
GRHPR	111	0	UBE2S	290	0	MT3	7	0	BAAT	42	0	TAGLN3	93	0
C22ORF16	110	0	MCM8	288	0	NAP1L2	7	0	ECHDC3	42	0	CTNNA2	92	0
CFL2	110	0	MYB	288	1	NBEA	7	0	FETUB	42	0	CTSW	92	0
GFM1	110	1	NARG2	288	0	NCF2	7	0	GLYCTK	42	0	GNAZ	92	0
PTGES2	110	1	TIPIN	288	0	NCF4	7	0	GMPPA	42	0	GZMK	92	0
ATIC	109	1	ZNF430	288	1	NDRG4	7	0	GSTA1	42	0	HLA-F	92	0
NDUFA5	109	1	ZNF184	286	1	NMNAT2	7	0	LIPC	42	0	ICAM3	92	1
SFXN4	109	1	TRIM33	285	1	NOL4	7	0	MGST1	42	0	LPXN	92	0
ACY1	108	0	MYNN	284	1	NRXN3	7	0	SERPING1	42	0	NOL4	92	0
GADD45GIP1	108	1	ARID4B	283	1	P4HB	7	0	SLC10A1	42	0	RGS19	92	0
SLC25A20	108	1	CHAF1A	283	1	PAK3	7	0	SLC2A10	42	0	S100A12	92	0
MTIF2	107	1	DDX46	282	1	PCDHB16	7	0	VNN1	42	0	SLC17A6	92	0
WDR12	107	0	PMS1	282	1	PGBD5	7	0	ACAA1	41	0	SYNPR	92	0
MRPL3	106	1	ZNF638	282	1	PPP2R2B	7	0	AGPAT2	41	1	DAPP1	91	0
NDUFB1	106	0	RUVBL2	277	1	PRICKLE2	7	0	CFH	41	0	GABRB1	91	1
MRPS23	105	1	CENPJ	275	0	PTBP1	7	0	CRHBP	41	0	INPP5F	91	0
GEMIN6	104	0	POT1	275	1	PTPN6	7	0	DECR2	41	0	ISG20	91	0
IDH3A	104	1	ZBTB11	275	1	PTPRN2	7	0	ETFA	41	0	KIF3C	91	0
MRPS15	104	1	BRCA2	274	1	RAC2	7	0	GCHFR	41	0	PSCDBP	91	0
PACSIN3	104	0	NUP50	274	1	RPRM	7	0	GLYAT	41	0	RHOG	91	0
PECI	104	1	SENP6	274	0	RRBP1	7	0	HGD	41	0	SIPA1	91	0
QP-C	104	0	FBL	273	1	SCG2	7	0	HRSP12	41	0	SLA2	91	0
TIMM44	104	1	PRPF39	273	0	SCRG1	7	0	NIT2	41	0	AMICA1	90	0
AGL	103	0	COPS2	272	1	SCRN1	7	0	PNPO	41	0	B3GAT1	90	0
SRM	103	0	ZWILCH	272	0	SHC3	7	0	SLC22A18	41	0	BCAN	90	0
UNG	103	1	BCLAF1	271	1	SHKBP1	7	0	SLC33A1	41	1	BSN	90	0
SLC25A3	102	1	KIAA0101	271	1	SLC17A6	7	0	ABCC2	40	0	GPM6A	90	1
SMPX	102	0	KIAA0528	271	0	SLC39A5	7	0	ACAA2	40	0	HEM1	90	0
TST	102	1	CHD1	270	1	SNAP25	7	0	APOC2	40	0	HLA-E	90	0
AUH	101	1	THOC1	270	1	SNCB	7	0	ASGR2	40	0	LILRA3	90	0
IDH2	101	1	PAICS	269	0	SNPH	7	0	ATRN	40	0	LY9	90	0
IMP4	101	0	PTBP1	269	1	SST	7	0	BHMT	40	0	MAP1B	90	0
NFE2L1	101	0	FAM54A	268	0	ST14	7	0	C8G	40	0	ARHGEF4	89	0
NUDT8	101	1	FIGNL1	268	0	SULT4A1	7	0	DDC	40	0	ELAVL4	89	0
PDK2	101	1	NCAPD2	268	0	SUOX	7	0	FGL1	40	0	FAIM2	89	0
POLD2	101	0	XPO1	268	1	TACC3	7	0	FMO4	40	1	GDAP1L1	89	0
ATP5I	100	1	DTYMK	266	0	TAGLN3	7	0	GYS2	40	0	GLIPR1	89	0
RUVBL1	100	0	WDHD1	266	1	TMPO	7	0	HAAO	40	0	MFNG	89	0
TMEM38B	100	0	RECQL4	265	1	TNFRSF1B	7	0	HPR	40	0	S100A9	89	0
UQCRB	100	1	GART	264	0	VAMP2	7	0	ITIH4	40	0	T3JAM	89	0
AK2	99	1	RNASEH2A	264	0	ZNF536	7	0	PIK3C2G	40	0	CACNG2	88	0
ATP5H	99	1	CREB1	263	1	ACTL6B	6	0	SERPINA1	40	0	FLJ23467	88	0
CDK4	99	0	NAP1L1	263	1	ANPEP	6	0	SIL1	40	1	GABBR1	88	1
ENO3	99	0	DDX18	261	0	APBA2	6	0	SLC22A7	40	0	IL8RB	88	1
PCBD1	99	0	GEMIN4	261	1	ARHGAP25	6	0	SLC27A5	40	1	MS4A7	88	0
MRPL16	98	1	PRPF4B	260	1	ARHGEF4	6	0	SRPRB	40	1	NFASC	88	0
DKFZP434K046	97	0	KIF2C	259	1	ARPC1B	6	0	SUCLG2	40	0	NMNAT2	88	0
PPP1R1A	97	0	NCL	259	1	ASL	6	0	ACO1	39	0	TLR2	88	1
PRKAA2	97	0	ANKRD32	258	0	ATP1A2	6	0	ACY1	39	0	WASPIP	88	0
THEM2	97	1	ATR	258	1	ATP1A3	6	0	AKR1C1	39	0	ALOX5	87	0
C6ORF125	96	0	CRLF3	258	0	ATP2A3	6	0	ANXA10	39	0	ARHGAP15	87	0
PXMP2	96	1	DEPDC1B	258	0	BAI1	6	0	C10ORF125	39	0	CD244	87	0
DCTPP1	95	0	GSG2	258	0	BAI2	6	0	CYP2A7	39	0	CD97	87	1
LOC154761,FLJ40722	95	0	RFC5	258	1	BAIAP2L1	6	0	CYP2C18	39	1	CHN1	87	0
LRP16	95	0	CASP2	257	0	BCAN	6	0	CYP4F11	39	1	KCNMB4	87	1
MRPL36	95	1	LSM5	257	1	BIN2	6	0	DPAGT1	39	1	LILRA2	87	0
SHMT1	95	1	CDC25B	256	0	BOK	6	0	ENTPD5	39	1	LYZ	87	0
C7ORF30	94	0	MPHOSPH10	256	1	BTRC	6	0	EPHX2	39	0	MAP1A	87	0
CCT3	94	0	MBD4	255	1	BUB1	6	0	FCN3	39	0	NPAS3	87	0
COQ7	94	1	UNG	255	1	C11ORF8	6	0	FGG	39	0	TTYH1	87	0
COX7C	94	1	C6ORF111	254	0	C14ORF37	6	0	HPN	39	0	CA10	86	0
EEF1A2	94	0	CROP	254	1	C3ORF14	6	0	LBP	39	0	CD96	86	1
LRPPRC	94	1	HIRIP3	253	1	C3ORF18	6	0	LPA	39	0	CORO2B	86	0
PHPT1	94	0	CCNF	251	1	CABP1	6	0	MT1F	39	0	ENO2	86	0
PSMB6	94	0	FANCA	251	1	CACNA2D3	6	0	PKLR	39	0	GAP43	86	0
TIMM50	94	1	FANCG	251	1	CAMTA1	6	0	PROZ	39	0	KLRD1	86	0
ATP5G2	93	1	MAP3K7	251	0	CASP1	6	0	RNF128	39	0	PCDH8	86	1
CKMT2	93	1	2014-03-07	251	0	CASP8	6	0	SDS	39	0	RIMS2	86	0
CPT2	93	1	POLD3	251	1	CBR1	6	0	SGK2	39	0	SH3GL3	86	0
CRYZ	93	0	FRG1	250	1	CD2AP	6	0	SPP2	39	0	SYK	86	0
MTX2	93	1	HMGB3	250	1	CD37	6	0	TMED9	39	1	DNM3	85	0
NDUFA1	93	1	AURKA	249	1	CD53	6	0	AKR1D1	38	0	FAM31C	85	0
PDCD8	93	0	CDK2	249	1	CDCP1	6	0	ALDH18A1	38	0	GLRB	85	1
ZFP106	93	0	HN1	249	1	CDH1	6	0	ARG1	38	0	HA-1	85	0
HRSP12	92	1	PPP1R12A	249	0	CDS1	6	0	CRP	38	0	KLRB1	85	0
IDH3B	92	1	ZDHHC17	249	0	CGN	6	0	CYP2A6	38	1	MAPK8IP1	85	0
MSRB2	92	1	CWF19L2	248	0	CHCHD6	6	0	FKBP2	38	1	ZNFN1A1	85	0
NUP37	92	0	PHF14	248	0	CHGA	6	0	FLJ20699	38	0	CDH8	84	0
TPM1	92	0	TRIP13	248	1	CLDN7	6	0	FNDC3B	38	0	DEF6	84	0
UQCR	92	1	HSPA14	247	0	CLIC1	6	0	GBA3	38	0	EMR2	84	0
VDAC2	92	1	TOPORS	247	1	CSPG5	6	1	GOT1	38	0	FPR1	84	0
PPIL1	91	0	CCNT2	246	1	CTNND2	6	0	GRHPR	38	0	FXYD5	84	0
RG9MTD1	91	1	LRPPRC	246	1	DDX25	6	0	HPX	38	0	GBP5	84	0
ALDH6A1	90	1	OFD1	244	0	DEAF1	6	0	HYAL1	38	0	GZMB	84	0
C10ORF70	90	0	SBNO1	242	0	DGKA	6	0	KRT8	38	0	IL21R	84	0
C6ORF66	90	0	CCDC99	241	0	DLG4	6	0	LASS2	38	1	NDRG4	84	0
KIF1C	90	0	DHX36	241	0	DMBT1	6	0	POR	38	1	PACSIN1	84	0
MRPS22	90	1	OIP5	241	0	DPEP2	6	0	SERPIND1	38	0	PCSK1N	84	0
MRPS9	90	1	RFC2	241	1	DPF1	6	0	TAT	38	0	TNFAIP3	84	0
PAICS	90	0	CDK4	240	0	DPYSL2	6	0	TTR	38	0	CA11	83	0
PNPO	90	0	CDKN3	240	0	DPYSL4	6	0	ABCB11	37	0	CSPG5	83	1
UBE2D4	90	0	ZNF180	239	1	DSCAML1	6	0	ALB	37	0	HLA-G	83	0
AHCY	89	0	KIAA1333	238	0	ECGF1	6	0	APOA4	37	0	IFNAR2	83	1
AK3L1	89	0	NEIL3	238	1	EHF	6	0	APOB	37	1	KCNIP1	83	0
CSRP3	89	0	RBM14	238	1	EMX2	6	0	APOM	37	0	KCNJ3	83	0
FUNDC2	89	1	CBX5	237	1	ENO2	6	0	C4BPA	37	0	KIF1A	83	0
HRC	89	0	NMD3	237	0	FLJ10781	6	0	CLEC1B	37	0	MS4A6A	83	0
MTCH2	89	1	NUP133	237	1	FLJ20273	6	0	CYP2E1	37	1	SORCS3	83	0
PTER	89	0	PHF3	237	0	FLJ23033	6	0	CYP4F3	37	1	SP140	83	0
TAF9	89	0	POLE	237	1	FLRT2	6	0	DERL2	37	1	SYT4	83	0
TIMM23	89	1	RAD51AP1	236	1	FUT2	6	1	DNASE1L3	37	0	ACTL6B	82	0
KRTAP3-1	88	0	SGOL2	236	0	FUT3	6	0	ETFDH	37	0	ATP2B2	82	0
MYL2	88	0	CCT3	235	0	FYB	6	0	F10	37	0	C16ORF45	82	0
C1QBP	87	1	SFRS11	235	1	GAS1	6	0	FGA	37	0	CD7	82	0
KIAA0564	87	0	DNAJC9	234	0	GCG	6	0	INHBE	37	0	ITGA4	82	0
MRPL42	87	1	RFC3	234	1	GFPT1	6	0	LECT2	37	0	LAIR1	82	0
NHP2	87	0	GNL2	233	1	GJB1	6	0	LMAN1	37	1	LCK	82	0
OGDH	87	1	BLM	232	1	GLRB	6	0	LTB4DH	37	0	LPHN3	82	0
PNPLA4	87	0	CSTF2	232	1	GMDS	6	0	MASP2	37	0	LY6H	82	1
TIMM17A	87	1	DNM1L	232	0	GMPPB	6	0	MT1G	37	0	MMP9	82	0
VDAC3	87	1	RANGAP1	231	0	GPSM3	6	0	NPC1L1	37	0	NCAM1	82	0
ISOC2	86	1	SMARCA4	231	1	GPX2	6	0	NR1I3	37	0	PEA15	82	0
MUT	85	1	ZNF595	231	0	GSTM3	6	0	PGM3	37	0	PLCG2	82	0
UGP2	85	0	ARID1A	230	1	GZMA	6	0	PRAP1	37	0	POU2AF1	82	0
ACOX2	84	0	C15ORF15	230	0	HMP19	6	0	RBKS	37	0	PTPRCAP	82	1
ATP5F1	84	1	CHORDC1	230	0	HSD17B2	6	0	RGN	37	0	RGS7	82	0
BCS1L	84	1	ATRX	229	1	IGFBP4	6	0	SDC1	37	0	RHOH	82	0
CKM	84	0	DBF4	229	1	IL1RAPL1	6	0	SERPINA7	37	0	RNASE6	82	0
FLJ32452	84	0	RAD21	229	1	IL7R	6	0	UGDH	37	0	SLC17A7	82	0
GAMT	84	0	STXBP3	229	0	INPP5F	6	0	ACADS	36	0	TPPP	82	0
KARS	84	1	UBE3A	228	1	JPH3	6	0	BAIAP2L1	36	0	TRIM9	82	0
MYL3	84	0	FAM29A	227	0	KCNK1	6	0	CXCL2	36	0	ACCN1	81	1
PPID	84	0	JARID2	227	1	KCNQ2	6	0	CYP2C19	36	1	ADCY1	81	0
SNTA1	84	0	NIPBL	227	1	KDELR2	6	1	HAMP	36	0	APBA2	81	0
ACAS2	83	0	PPIL4	227	0	KDELR3	6	0	PHYH	36	0	CCR7	81	1
ACYP2	83	1	AGGF1	226	0	KIAA0934	6	0	SC4MOL	36	1	CD3G	81	1
ALDH1B1	83	1	ATIC	226	0	KRT3	6	0	SCP2	36	0	CELSR2	81	0
MIPEP	83	1	TROAP	226	0	LCK	6	0	SLC39A14	36	0	FLJ22573	81	0
MYOM1	83	0	ZNF277	226	1	LPHN1	6	0	SPINK1	36	0	NAP1L5	81	0
TIPIN	83	0	H2AFV	225	1	LRP10	6	0	UGT2B15	36	1	NRXN1	81	1
FNDC5	82	0	RAE1	225	1	LRP1B	6	0	ARF4	35	0	RASGRP2	81	0
ICT1	82	1	SGOL1	225	0	MAGED2	6	0	C3F	35	0	RIT2	81	0
MRPL4	82	1	TAX1BP1	225	0	MAL2	6	0	CES2	35	1	TBX21	81	0
MYBBP1A	82	0	CENPF	224	1	MAP6	6	0	CPN1	35	0	THRA	81	0
NA,MGC43036	82	0	PIK3CA	224	0	MAPT	6	0	CPS1	35	0	TMEM35	81	0
ALDH1L1	81	1	PPAT	224	0	MARVELD2	6	0	CYP39A1	35	1	WBSCR5	81	0
BNIP3	81	0	ABCE1	223	0	MGC11242	6	0	GCGR	35	0	ARHGEF1	80	0
CDC37L1	81	0	ZNF654	223	1	MYO1F	6	0	GSTK1	35	0	ATP1A2	80	1
COX6A2	81	1	BRIP1	222	1	NAP1L5	6	0	HEXB	35	0	BCL2A1	80	0
DDX1	81	0	C13ORF10	222	0	NCDN	6	0	INSIG1	35	0	CRLF3	80	0
HSPB7	81	1	PPIG	222	1	NEFL	6	0	KMO	35	0	ECGF1	80	0
MYH7	81	0	FBXO11	221	0	NELL2	6	0	LRG1	35	0	ELAVL3	80	0
MYLC2PL	81	1	PUM2	221	0	NLGN3	6	0	MOCOS	35	0	GABRA2	80	1
PRMT5	81	0	ZNF83	221	1	NOVA1	6	0	ORM1	35	0	LILRB4	80	0
RPA3	81	0	GEMIN6	220	1	NPM2	6	0	P2RX4	35	0	NRXN3	80	1
ACO1	80	1	USP47	220	0	NPTXR	6	0	PLA2G12B	35	0	PF4	80	0
ACTA1	80	0	ZNF429	219	0	OLIG2	6	0	SHMT2	35	0	SH2D2A	80	0
COX6B1	80	1	PHIP	218	0	PAK7	6	0	SLC25A15	35	0	TNFSF13B	80	0
MRPL38	80	1	CCDC2	217	0	PCDH9	6	0	TXNDC5	35	1	CD3D	79	0
PGPEP1	80	0	FBXL3	217	0	PCDHB14	6	0	ACADSB	34	0	CD79A	79	0
POP5	80	0	LYAR	217	0	PCSK2	6	1	ANXA4	34	0	COPL	79	0
PRKACA	80	0	PCM1	217	1	PEA15	6	0	C1S	34	0	CYBA	79	0
SLC16A1	80	1	ZNF281	217	1	PGPEP1	6	0	C4BPB	34	0	LY96	79	0
SNRPD1	80	0	DHFR	216	0	PLEK	6	0	COLEC11	34	0	PPFIA2	79	0
ZAP128	80	0	ERCC5	216	1	PNMA1	6	0	CYP2J2	34	1	RGS20	79	0
DEXI	79	0	SNX2	216	0	PPFIA2	6	0	FCN2	34	0	RIMS3	79	0
FKBP3	79	0	BAZ1A	215	1	PPP2R1A	6	0	GCKR	34	0	SNCB	79	0
MKKS	79	0	DDX21	215	1	PPP2R2C	6	0	GNMT	34	0	SNPH	79	0
NDUFB11	79	1	MKI67	215	1	PRSS8	6	0	HSD17B4	34	0	SPTBN4	79	0
SLC25A12	79	1	RAD50	215	1	PSMB9	6	0	ITIH3	34	0	XCL1,XCL2	79	0
SNRPG	79	0	WHSC1	215	1	PTN	6	0	MT1H	34	0	ZNF536	79	0
FLJ43339	78	0	DCLRE1C	214	1	PTPRCAP	6	0	PTBP1	34	0	AQP9	78	1
HFE2	78	0	THOC2	214	1	PYCARD	6	0	SLC25A20	34	0	CD8A	78	1
LOC134147	78	0	CIR	213	1	RECQL	6	0	SLCO1B1	34	0	DBC1	78	0
MRPL24	78	1	POLD2	213	1	RGS20	6	0	ALDH6A1	33	0	FLJ00332	78	0
MYOZ2	78	0	ROCK1	213	0	RIMS3	6	0	AOX1	33	0	FLJ32028	78	0
NDUFC2	78	1	SNRPG	213	1	RIT2	6	0	CLDN1	33	0	HPCAL4	78	0
C14ORF2	77	0	DMTF1	212	1	RPS6KA2	6	0	ECHDC2	33	0	IKBKE	78	0
C18ORF55	77	0	ILF3	212	1	RRM2	6	0	GLB1	33	0	MK2S4	78	0
DERA	77	0	RANBP2	212	1	RUSC2	6	0	HAO2	33	0	OLIG2	78	0
FAHD2A	77	1	SDCCAG1	212	1	S100A11	6	0	HM13	33	0	PAX6	78	0
FHOD3	77	0	VRK2	212	0	SCG3	6	0	LEPR	33	0	PTPN7	78	0
MRPL47	77	1	CDCA2	211	0	SCNN1A	6	0	SEC61B	33	1	SLC32A1	78	0
PCCA	77	1	CEP55	211	0	SDCBP2	6	0	SLC25A1	33	0	CAMTA1	77	0
SDHC	77	1	DKFZP761C169	211	0	SEL1L	6	0	SLC35D2	33	0	CD69	77	1
SYNPO2L	77	0	METAP2	211	0	SELPLG	6	0	ACF	32	0	CD79B	77	1
TNNC1	77	0	ZNF268	211	1	SERPINI1	6	0	ACP2	32	0	COTL1	77	0
USP13	77	0	CEP72	210	0	SIPA1	6	0	BPHL	32	0	CRMP1	77	0
CSE1L	76	0	FOXM1	210	1	SLC15A3	6	0	C1R	32	0	DPP6	77	0
DBI	76	0	RNF138	210	0	SLC4A3	6	0	COLEC10	32	0	FBXL2	77	0
DHODH	76	1	RPA2	210	1	SLC5A1	6	0	CYB5	32	0	GAS7	77	0
GYS1	76	0	TAF5	210	1	SLITRK5	6	0	ENPP1	32	0	IRF1	77	0
HSPD1	76	1	TRIM23	210	0	SPAG5	6	0	GMPPB	32	0	MAP2	77	0
MRPS27	76	1	EPM2AIP1	209	0	SPINT1	6	0	SLC7A9	32	0	NLGN3	77	0
NRAP	76	0	SMC4	209	1	SPIRE1	6	0	SLCO1B3	32	0	PCDH9	77	0
PHB2	76	1	SP3	209	1	SPTAN1	6	0	VTN	32	0	PLEKHB1	77	0
PSMA7	76	0	NFATC2IP	208	1	ST8SIA1	6	0	ADH1B	31	0	PSCD4	77	0
TCEA3	76	0	C13ORF22	207	0	ST8SIA5	6	0	ADH1C	31	0	PTN	77	0
DDX18	75	0	CDC5L	207	1	SV2B	6	0	AKR1A1	31	0	S100A8	77	0
NMD3	75	0	CDCA4	207	0	SYT4	6	0	BLNK	31	0	TNFAIP8	77	0
NUDT6	75	0	SETDB2	207	0	TACSTD1	6	0	CALR	31	1	WDR47	77	0
PHKB	75	0	TYMS	207	0	TAIP-2	6	0	CCL16	31	0	CD68	76	0
VARS2	75	0	CHEK2	206	1	TCEAL7	6	0	CLDN7	31	0	HLA-B	76	1
ART3	74	0	ORC3L	206	1	TGFB1	6	0	CLEC4M	31	0	ITGAX	76	0
C2ORF7	74	0	PKMYT1	206	0	TM4SF3	6	0	CTH	31	0	LAX	76	0
MYH6	74	0	PRPS1	206	0	TMC4	6	0	DCXR	31	0	MLC1	76	0
PPP1R3C	74	0	TFAM	206	0	TRIM3	6	0	DNAJC10	31	1	PPBP	76	0
RPP40	74	0	KIAA0776	205	0	TYROBP	6	0	EDEM1	31	1	PTPRE	76	1
GART	73	0	MAP4K5	205	0	VASP	6	0	ELF3	31	0	2014-09-04	75	0
GFM2	73	1	RPS6KB1	205	0	WASF1	6	0	IGFBP4	31	0	ABI3	75	0
GNL3	73	0	TDRD3	205	0	WFS1	6	0	IQGAP2	31	0	C6ORF32	75	0
NDUFS3	73	1	BOP1	204	1	XBP1	6	0	NANS	31	0	CENTB1	75	0
RGN	73	0	CUL2	204	0	YAP1	6	0	NAT8	31	0	CHST1	75	0
ACADSB	72	1	DCTPP1	204	0	ZNF179	6	0	PCCB	31	0	FEZ1	75	0
AMACR	72	1	EIF2A	204	0	ABR	5	0	PDIR	31	0	FMN2	75	0
ATP5C1	72	1	KIAA1604	204	0	ACCN1	5	0	PGPEP1	31	0	GIMAP2	75	0
DERL1	72	0	MTR	204	0	ACF	5	0	SC5DL	31	1	LILRB5	75	0
EHHADH	72	1	PSMA4	204	0	ACO1	5	0	SLC30A10	31	0	LSP1	75	0
LACTB2	72	1	RG9MTD1	204	0	ADCY7	5	0	ST6GAL1	31	0	NEF3	75	0
MAPKAPK3	72	0	SMC2	204	1	ADH6	5	0	TFR2	31	0	NTRK2	75	1
NDUFB4	72	1	CAPN7	203	1	AF1Q	5	0	UGT2A1	31	1	PAK3	75	0
POPDC2	72	0	DSCC1	203	0	AGPAT2	5	0	ALDH1B1	30	0	2014-09-01	74	0
RPP14	72	0	EME1	203	0	AGR2	5	0	ASS	30	0	CARD11	74	0
SCP2	72	1	MPHOSPH9	203	0	AKR1B10	5	0	CAT	30	0	CCL4	74	0
ACTN2	71	0	TBRG4	203	0	ALOX5	5	0	CRYZ	30	0	CD3Z	74	0
ECHDC3	71	1	TMEM48	203	1	ALOX5AP	5	0	GOLT1A	30	0	CKLFSF7	74	0
EPM2A	71	0	MSH3	202	0	AMOTL2	5	0	HAL	30	0	EVER1	74	0
SEPW1	71	0	NA,ZNF15L1	202	0	ANTXR1	5	0	LISCH7	30	0	GFI1	74	0
TCAP	71	0	PSMC6	202	1	ANXA13	5	0	LR8	30	0	HLA-DMB	74	0
ZADH1	71	1	SF3B1	202	1	ANXA4	5	0	QPRT	30	0	KCNJ6	74	0
AGT	70	0	TMF1	202	0	AP3M2	5	0	RETSAT	30	1	MX2	74	0
HPN	70	0	USP11	202	1	APBB1IP	5	0	SEL1L	30	0	PLAUR	74	0
KEAP1	70	0	CCNL1	201	1	APC	5	0	TSTA3	30	0	RAB17	74	0
LDB3	70	0	NDC80	201	0	ARHGDIB	5	0	ABAT	29	0	SAMSN1	74	0
MGST3	70	0	SCFD1	201	0	ARHGEF16	5	0	ACSL1	29	0	SCRG1	74	0
PSMA4	70	0	ZNF195	201	1	ARHGEF17	5	0	AGT	29	0	UBASH3A	74	0
TOMM70A	70	1	ACTL6A	200	1	ARHGEF7	5	0	AKR7A3	29	0	UCP2	74	0
BHMT2	69	0	DNAJC10	200	1	ARMCX1	5	0	CPN2	29	0	CCND3	73	0
C14ORF156	69	0	ELYS	200	0	ARSE	5	0	CRYL1	29	0	CD72	73	1
CASQ2	69	0	KIF4A	200	1	ASS	5	0	DNAJC3	29	0	DKK3	73	0
FAH	69	0	POLA1	200	0	ATCAY	5	0	FLJ20273	29	0	EPSTI1	73	0
GPHN	69	0	CLK1	199	1	ATR	5	0	FNDC4	29	0	GABRA1	73	1
LSM5	69	0	FANCI	198	0	AXL	5	0	GATM	29	0	GPR171	73	0
MGC14288	69	0	FLJ12519	198	0	BACE2	5	0	MGST2	29	1	HPCA	73	0
MSH2	69	0	HDCMA18P	198	1	BCL2L1	5	0	OSTALPHA	29	0	LY75	73	1
MYOM2	69	0	H-PLK	198	0	BEX1	5	0	PLA2G2A	29	0	NRIP3	73	0
POPDC3	69	0	IFI16	198	1	C13ORF21	5	0	RAB27A	29	0	PALM	73	1
PTPN3	69	0	LOC375748	198	0	C19ORF10	5	0	SEMA4G	29	0	PPP2R2C	73	0
SPAG7	69	0	ZNF451	198	1	C19ORF21	5	0	SLC17A4	29	0	RIN3	73	0
TBL3	69	0	BARD1	197	1	C19ORF33	5	0	SLC38A3	29	0	TCEAL2	73	0
TXN2	69	1	BIRC2	197	0	C2ORF23	5	0	SSR2	29	1	BAI2	72	0
DCPS	68	0	GMPS	197	0	C3F	5	0	TM9SF2	29	0	CCK	72	0
EBP	68	0	LSM4	197	1	C5ORF19	5	0	UGT2B11	29	0	CHL1	72	0
FABP3	68	0	ZNF227	197	1	C7ORF21	5	0	ABCB4	28	0	DCAMKL2	72	0
G6PC	68	0	ERBP	196	0	CACNA1I	5	0	ALDH1A1	28	0	DPYSL2	72	0
PGAM2	68	0	PTPN2	196	0	CACNB4	5	0	ALDH3A2	28	1	FGL2	72	0
POLR3K	68	0	RAD51C	196	1	CALD1	5	0	APOA2	28	0	LOC64744	72	0
RPL3L	68	0	CCM1	195	0	CAMK1G	5	0	ARMET	28	0	PAQR6	72	0
SLC30A9	68	0	DHX29	195	0	CAP1	5	0	BET1	28	1	PGBD5	72	0
TIMM10	68	1	KIAA1704	195	0	CASP7	5	0	BTD	28	0	PHYHIP	72	0
TRIM54	68	0	SFRS2IP	195	1	CCK	5	0	CEACAM1	28	0	RTN1	72	0
ACSL1	67	1	YEATS4	195	1	CCNA2	5	0	CES1	28	1	SIT	72	0
CAP2	67	0	CCT2	194	0	CCNB1	5	0	CHST4	28	0	SLC4A3	72	1
CAV3	67	0	CEP70	194	0	CD151	5	0	CYP27A1	28	0	VSNL1	72	0
COPS2	67	0	CETN3	194	0	CDC42BPB	5	0	DDOST	28	1	BTN3A2	71	0
DRG1	67	0	NOLC1	194	1	CDKL2	5	0	DHCR7	28	1	CAP2	71	0
EEF1E1	67	0	POLK	194	0	CEACAM1	5	0	F11R	28	0	CCL3	71	0
EMG1	67	0	XRCC5	194	1	CELSR3	5	0	FAHD1	28	0	CD28	71	1
HSPA9B	67	0	CPSF2	193	0	CFTR	5	0	HDHD3	28	0	DSCAML1	71	0
MAOB	67	1	M96	193	0	CKB	5	0	HGFAC	28	0	FXYD7	71	0
MCEE	67	1	UPF3B	193	1	CKLFSF8	5	0	HNF4A	28	0	GIMAP4	71	0
MGC15416	67	0	FLJ90430	192	0	CKMT1	5	0	HYOU1	28	1	GP1BA	71	1
NOP56	67	0	NUP62	192	1	CKS2	5	0	MGP	28	0	HLA-DQB1	71	0
SLC2A4	67	0	CDK1	191	0	CLDN3	5	0	MMAB	28	0	LRMP	71	1
C6ORF203	66	0	CEP152	191	0	CLEC7A	5	0	MT1B	28	0	NBEA	71	0
COX7A1	66	1	PAPD4	191	0	CLIPR-59	5	0	NR5A2	28	0	NKX2-2	71	0
FEN1	66	0	RBBP4	191	1	CLU	5	0	NSDHL	28	0	OMG	71	1
GSTZ1	66	0	RFC4	191	1	CNN3	5	0	PEPD	28	0	PSMB8	71	0
HSPB3	66	0	THUMPD2	191	0	COL4A2	5	0	PRSS8	28	0	PTPRZ1	71	1
KBTBD10	66	0	TPP2	191	0	COL6A1	5	0	RIPK4	28	0	SLC9A6	71	0
LOC161247	66	0	MTRF1	190	0	CORO1A	5	0	SLC28A1	28	0	ANK2	70	0
MMAB	66	1	PKN2	190	0	CORO2B	5	0	SLC39A5	28	0	CECR1	70	0
NCL	66	0	SDCCAG10	190	0	CRYBB3	5	0	ST14	28	0	CRYAB	70	0
RANBP1	66	0	ZCCHC10	190	0	CRYL1	5	0	TIMP1	28	0	DLG4	70	0
SGCG	66	0	ZNF253	190	1	CSE1L	5	0	TNFSF14	28	0	GDI1	70	0
EIF4EBP1	65	0	ITGA4	189	0	CSPG3	5	0	ABCA6	27	0	GRAP2	70	0
GLRX2	65	1	PRMT5	189	0	CST7	5	0	AHSG	27	0	LAT	70	0
HABP2	65	0	SSA2	189	0	CTSS	5	0	ALDH1L1	27	0	MAPRE3	70	0
LOC51204	65	0	C14ORF135	188	0	CXCR4	5	0	APOE	27	0	MGC2463	70	0
MG29	65	0	PA2G4	188	0	CXX1	5	0	ARPC1B	27	0	MPP2	70	1
MRPL1	65	1	LCK	187	0	CYLN2	5	0	CORO1B	27	0	NOVA1	70	0
MTIF3	65	1	SEC3L1	187	0	CYP51A1	5	0	CTBS	27	0	NRCAM	70	1
PA2G4	65	0	CLK4	186	1	DAPP1	5	0	DHODH	27	0	PNMA1	70	0
PCK1	65	0	CPSF1	186	1	DBC1	5	0	GLUD1	27	0	SIRPB2	70	0
POLR2I	65	0	FIP1L1	186	1	DCK	5	0	INHBC	27	0	SLC1A2	70	0
PRMT7	65	0	KIAA1033	186	0	DCX	5	0	LCAT	27	0	SLITRK5	70	0
PTP4A3	65	0	TRIM37	186	0	DFNA5	5	0	LDLR	27	0	TGFB1	70	0
S100A1	65	0	ZNF302	186	1	DIRAS1	5	0	LEPRE1	27	1	TRIM36	70	0
TARS	65	0	ARID3B	184	1	DISP2	5	0	MAN1A1	27	1	TXK	70	0
UQCRQ	65	1	COMMD8	184	0	DKFZP586D0919	5	0	MAOA	27	0	ADCY2	69	0
CCT7	64	1	FLJ20530	184	0	DLGAP1	5	0	MIF	27	0	CASKIN1	69	0
FAHD1	64	1	EIF3S6	183	0	DNAJC10	5	0	MMAA	27	0	CD5	69	1
GAR1	64	0	OXR1	183	0	DNER	5	0	MT1E	27	0	CKB	69	0
GPT	64	0	RAC2	183	0	DOC2A	5	0	MTP	27	0	CSK	69	0
IARS	64	0	TAF9	183	1	DOK6	5	0	MUT	27	0	FLJ33069	69	0
MFN2	64	1	C20ORF6	182	0	DSTN	5	0	NA,APOC3	27	0	GNLY	69	0
MRPS10	64	1	CEP192	182	0	EFEMP2	5	0	NAGLU	27	0	JPH3	69	0
PANK1	64	0	CSNK1G3	182	0	EFS	5	0	NMD3	27	0	KLRK1	69	1
PPP1R3A	64	0	KIAA1012	182	0	EIF4E2	5	0	NR1H3	27	0	LRFN5	69	0
SEPHS1	64	0	PIK3CG	182	0	ELAVL3	5	0	PCCA	27	0	MARVELD3	69	0
SLC37A4	64	0	PMAIP1	182	0	ELAVL4	5	0	PTE2B	27	0	MGC24133	69	0
TRIM55	64	0	ZNF21	182	0	ELF3	5	0	RPN1	27	1	OASL	69	0
UBE2G1	64	0	ZNF354A	182	1	ELMOD1	5	0	SERPINA3	27	0	OSTF1	69	0
UGT2B28	64	0	KARS	181	0	ENTPD3	5	0	SLC25A10	27	0	PIK3CG	69	0
C9ORF67	63	0	NOP56	181	0	EPB41L1	5	0	SLC43A1	27	0	PTAFR	69	1
CDCA3	63	0	ORC4L	181	1	EPHA5	5	0	SNTB1	27	0	PTPN22	69	0
HSPB6	63	0	POLI	181	1	EPHX2	5	0	STXBP1	27	0	SIGLEC5	69	0
HYAL1	63	0	RAD17	181	1	EPN2	5	0	TOM1L1	27	0	BACE1	68	1
ITGB1BP2	63	0	SLU7	181	0	ERBB2	5	0	ACADVL	26	0	C5R1	68	0
ITGB1BP3	63	0	XRCC4	181	1	EVI2B	5	0	ADAMTS2	26	0	CASP8	68	0
MCM3	63	0	C21ORF66	180	0	EVI5L	5	0	ADH4	26	0	CD3E	68	1
MRPL50	63	1	CD2AP	180	0	EZH2	5	0	ANXA13	26	0	CLC	68	0
MRPS34	63	1	CENPC1	180	1	FABP1	5	0	APOC1	26	0	ELF3	68	0
MRTO4	63	0	EFHA1	180	0	FARP1	5	0	ASGR1	26	0	FBP1	68	0
NUP155	63	0	FGFR1OP2	180	0	FBP1	5	0	BRP44L	26	0	GPM6B	68	0
PYGM	63	0	HERC4	180	0	FCER1G	5	0	CDH1	26	0	KCNQ2	68	0
RRP15	63	0	NCAPG2	180	0	FCN1	5	0	CEBPA	26	0	KIF1B	68	0
TIM14	63	0	REL	180	1	FGF14	5	0	COPZ2	26	0	LMO3	68	0
BANF1	62	0	SETDB1	180	1	FHOD3	5	0	DEFB1	26	0	PCP4	68	0
BCKDHB	62	1	DCP2	179	1	FKBP10	5	0	EIF4EBP1	26	0	PTPRD	68	1
C6ORF142	62	0	EIF4A1	179	0	FLJ11078	5	0	EXT1	26	1	REL	68	0
CABC1	62	1	EPC2	179	0	FLJ21918	5	0	FLJ13236	26	0	SAMHD1	68	0
COQ6	62	1	CDC45	178	0	FLJ22573	5	0	FLJ16237	26	0	TAGAP	68	0
EPHX2	62	0	LOC58486	178	0	FLJ22761	5	0	FLJ21934	26	0	TNFRSF7	68	1
FLJ39378	62	0	PIG8	178	0	FLJ25477	5	0	GALE	26	0	AQP4	67	1
GRPEL1	62	1	ASK	177	0	FLJ30934	5	0	GGH	26	0	CD1D	67	1
MGC40214	62	0	CCAR1	177	0	FMNL1	5	0	GHR	26	0	CD6	67	1
POP7	62	0	NKTR	177	0	FN1	5	0	HCA112	26	0	CPE	67	0
PRIM1	62	0	SHMT2	177	0	FZD3	5	0	HIBCH	26	0	CXORF21	67	0
PSMD14	62	0	ZNF644	177	0	GABRB3	5	0	LPIN2	26	0	ELMOD1	67	0
SARA2	62	0	C14ORF10	176	0	GABRD	5	0	ORM2	26	0	FGF14	67	0
SLC25A13	62	1	CENPM	176	1	GATM	5	0	RECQL	26	0	GABRB3	67	1
SNAPC5	62	0	CEP63	176	0	GCNT3	5	0	SDC2	26	0	IL8RA	67	0
TRIM63	62	0	FLJ11046	176	0	GLT25D2	5	0	SLC35D1	26	1	IRF7	67	0
TTC27	62	0	MGC42415	176	0	GNE	5	0	STARD10	26	0	NALP1	67	0
APOBEC2	61	0	SACM1L	176	0	GPM6B	5	0	TIMP3	26	0	OLFM3	67	0
BCKDHA	61	1	ZNF208	176	1	GPR160	5	0	TRIB3	26	0	PCBD1	67	0
C9ORF100	61	0	CCDC5	175	0	GPRC5B	5	0	TRIM15	26	0	SHKBP1	67	0
GBE1	61	0	ELF2	175	1	GRB7	5	0	WBSCR14	26	0	SYNGR3	67	1
GSTK1	61	1	PFAAP5	175	0	GRCA	5	0	ABCG8	25	0	TREM1	67	0
GSTM4	61	0	CD69	174	0	GRM1	5	0	AGTR1	25	0	WASF1	67	0
HSD17B4	61	1	CDC25C	174	1	GRTP1	5	0	AGXT2	25	0	BLK	66	0
IQWD1	61	0	CNOT6	174	1	GSTO2	5	0	ALG2	25	0	CAMK1G	66	0
PPP2R3A	61	0	CSPG6	174	0	GZMB	5	0	ATP7B	25	0	CLEC4E	66	0
RUVBL2	61	0	FMR1	174	1	GZMK	5	0	CANX	25	1	CSF1R	66	1
SDHA	61	1	POLR2D	174	1	HA-1	5	0	CD302	25	0	ETS1	66	0
SLC22A7	61	0	GTF3C3	173	1	HABP4	5	0	COL18A1	25	0	FBXO44	66	0
VEGFB	61	0	HBXAP	173	1	HLA-E	5	0	COL6A1	25	0	GIMAP7	66	0
ATAD1	60	1	JAK2	173	0	HLA-F	5	0	CYP1A2	25	1	GPRC5B	66	0
BCAT2	60	1	LIN9	173	0	HLA-G	5	0	DCN	25	0	HLA-DOB	66	0
BPHL	60	1	RHOH	173	0	ICAM3	5	0	DCPS	25	0	NCDN	66	0
BZW2	60	0	SAP30	173	1	IL17D	5	0	DHCR24	25	1	NELL2	66	0
DKFZP451A211	60	0	USP8	173	0	IL2RB	5	0	ERBB3	25	0	NTRK3	66	1
GMNN	60	0	CXCR4	172	0	IRF8	5	0	ERP70	25	0	PAK7	66	0
GRSF1	60	1	EEF1E1	172	1	ITGB5	5	0	FLJ11017	25	0	PLP1	66	0
HPD	60	0	MSH5	172	0	KCNIP1	5	0	GSTZ1	25	0	RAB37	66	0
LSM2	60	0	PAK1IP1	172	1	KCTD1	5	0	IFI30	25	0	SLAMF7	66	0
MSH6	60	0	QTRTD1	172	0	KHDRBS2	5	0	LACTB2	25	0	STX1A	66	0
PRDX4	60	0	ZNF148	172	1	KHDRBS3	5	0	MFAP2	25	0	USP11	66	0
SIRT5	60	1	ARHGAP5	171	0	KHK	5	0	MGC17301	25	0	APOBEC3A	65	0
SLC29A1	60	0	CDC2	171	1	KIAA0408	5	0	MT1X	25	0	CACNA2D3	65	0
BYSL	59	0	CENPN	171	0	KIAA0427	5	0	MUCDHL	25	0	CACNG3	65	0
CEBPZ	59	0	JMJD1C	171	1	KIAA0513	5	0	NIPSNAP1	25	0	CLCN4	65	1
HADHSC	59	0	NFATC3	171	1	KIAA0776	5	0	SHAX3	25	0	CSF2RA	65	1
IMPDH2	59	0	PPP4C	171	1	KIF11	5	0	SLC35C1	25	0	DNCI1	65	0
ITGA7	59	0	VARS	171	0	KIF1A	5	0	TNFRSF12A	25	0	HK3	65	0
KHK	59	0	WDR9	171	0	KIF1B	5	0	UGT2B7	25	0	IL1R2	65	0
LIAS	59	1	FLJ14281	170	0	KNS2	5	0	ACAT1	24	0	LILRA1	65	0
LTB4DH	59	0	FLJ22028	170	0	LAD1	5	0	ACAT2	24	0	PSD3	65	0
PPARA	59	0	RCC1	170	1	LAMB2	5	0	ACMSD	24	0	RNF125	65	0
RIOK2	59	0	TTF2	170	1	LBR	5	0	AKR1B10	24	0	S100A4	65	0
WWP1	59	0	FLJ13611	169	0	LCN2	5	0	AMACR	24	0	TAP1	65	0
ZNF593	59	0	SHPRH	169	1	LCP1	5	0	ANTXR1	24	0	TNFRSF10C	65	1
ASL	58	0	SOX4	169	1	LGALS2	5	0	BDH	24	0	TRIM38	65	0
ATP1B1	58	0	TTF1	169	1	LILRB1	5	0	CGN	24	0	VAMP2	65	0
COX7A2	58	1	WDR36	169	0	LILRB2	5	0	CLIC1	24	0	VASP	65	0
CUEDC2	58	0	GABPA	168	1	LOC151835	5	0	CYP3A43	24	1	CARD15	64	0
GEMIN4	58	0	IMPDH2	168	0	LOC388886	5	0	CYP4A22,CYP4A11	24	0	CD1C	64	1
MGAT5B	58	0	KIF3A	168	0	LRG1	5	0	DHTKD1	24	0	CLDN7	64	0
NOLC1	58	0	PTPN6	168	0	LRRC27	5	0	EMP1	24	0	DGKA	64	0
PEX3	58	0	APITD1	167	0	LST1	5	1	FLJ13391	24	0	DPYSL4	64	0
PHKA1	58	0	EXOSC2	167	1	LTB4DH	5	0	FNDC3A	24	0	EBI2	64	1
PLN	58	0	NFYA	167	1	LTBP1	5	0	GLUD2	24	0	HMP19	64	0
SH3BGR	58	0	NHP2	167	0	LYN	5	0	GMDS	24	0	ICOS	64	0
AASDHPPT	57	0	PPM1G	167	1	MAGED1	5	0	GSTO1	24	0	KIAA0125	64	0
ASB8	57	0	SEPHS1	167	0	MAGED4	5	0	HIST1H2BK	24	0	LOC91526	64	0
BTBD1	57	0	SMARCB1	167	1	MAGEE1	5	0	LAMB2	24	0	NELL1	64	0
C20ORF44	57	0	SRP72	167	0	MAGEH1	5	0	MARVELD3	24	0	P2RY10	64	0
C6ORF108	57	0	THOP1	167	0	MANBAL	5	0	MAWBP	24	0	PTPRR	64	0
CAPZA2	57	0	VDP	167	0	MAOB	5	0	MT4	24	0	SCG2	64	0
DES	57	0	WDR12	167	1	MAPK4	5	0	NCLN	24	1	ST6GALNAC5	64	0
ESRRG	57	0	ASF1A	166	1	MCM7	5	0	ONECUT1	24	0	ZNF101	64	0
HMGCL	57	1	BBX	166	0	MEIS2	5	0	OXT	24	0	ATP1B1	63	0
LOC205251	57	0	C10ORF118	166	0	MFAP2	5	0	PAICS	24	0	CACNA1G	63	0
MRPS11	57	1	CLSPN	166	1	MGC17299	5	0	PON2	24	0	CD163	63	0
MT1G	57	0	GTF2H1	166	1	MGC3040	5	0	PRODH2	24	0	CD84	63	1
NKIRAS1	57	0	SRM	166	0	MGC39325	5	0	PRRX1	24	0	CNIH2	63	0
PAH	57	0	ZNF271	166	1	MGC45474	5	0	PZP	24	0	DUSP8	63	0
POLR2L	57	0	ACSL3	165	0	MGC8407	5	0	SCARB1	24	0	FLJ25477	63	0
PSMA2	57	0	CACYBP	165	1	MID2	5	0	SHBG	24	0	FXYD6	63	0
PTS	57	1	CKLF	165	0	MS4A8B	5	0	SLC17A3	24	0	IGSF4D	63	0
RETSAT	57	0	FALZ	165	1	MSH6	5	0	SLC39A7	24	0	KIAA0408	63	0
THOP1	57	0	FLJ36090	165	0	MT1E	5	0	SRPR	24	1	MBP	63	0
TUBA8	57	0	FLJ36754	165	0	MUC13	5	0	SSR3	24	1	PIK3AP1	63	0
ATP1A2	56	0	FUBP1	165	1	MUCDHL	5	0	STEAP	24	0	SLC11A1	63	1
CKS1B	56	0	HDAC1	165	1	MVP	5	0	TDE2L	24	0	TOSO	63	0
DECR2	56	0	ING3	165	1	MYD88	5	0	TFPI	24	0	BANK1	62	0
EIF5B	56	0	POLQ	165	0	MYH9	5	0	TMED2	24	0	CACNB4	62	0
HMGCS2	56	1	ZNF578	165	0	NA,ARHGEF5	5	0	TPM2	24	0	CCKBR	62	1
MNAT1	56	0	CD96	164	0	NEF3	5	0	WWTR1	24	0	CDH10	62	0
MRPL23	56	1	DDX26	164	0	NELF	5	0	ABCB1	23	0	DDC	62	0
NPM1	56	0	FANCL	164	1	NEU4	5	0	ACTA2	23	0	DLG2	62	0
PINK1	56	1	KIAA0372	164	0	NGL-1	5	0	ACTG2	23	0	EPS8L2	62	0
PSMC6	56	0	MDM1	164	1	NIPSNAP1	5	0	ARNT2	23	0	GIMAP5	62	0
PTD015	56	0	MRPL3	164	0	NRCAM	5	0	CALD1	23	0	HLA-DQA1	62	1
RAD50	56	0	UPF2	164	1	NRIP3	5	0	CAMK2B	23	0	IL4R	62	1
RARS	56	1	CBX1	163	1	NSE1	5	0	CANT1	23	1	ITGAM	62	0
TNNC2	56	0	DLGAP5	163	0	NUDT11	5	0	CCPG1	23	0	KIAA0513	62	0
UCHL5	56	0	GTPBP4	163	1	NUP155	5	0	CDK4	23	0	KNS2	62	0
VARS	56	0	LEREPO4	163	0	NUSAP1	5	0	CREB3L2	23	0	LRRC3B	62	0
ASB2	55	0	MRPL42	163	0	OLFM1	5	0	CYP2D6,CYP2D7P1	23	0	PTPRN2	62	1
ATAD3A	55	1	NCAPH	163	0	OMG	5	0	DERA	23	0	PTPRT	62	1
ATP5L	55	1	STAG3	163	1	OPCML	5	0	DHRS3	23	0	SH3BP2	62	0
BCDO2	55	0	SENP7	162	1	PARVA	5	0	DMGDH	23	0	TCIRG1	62	1
BHMT	55	0	SUV39H1	162	1	PARVG	5	0	EBPL	23	0	TIMP3	62	0
C20ORF46	55	0	TOP1	162	0	PCK1	5	0	EFNA1	23	0	TRIM22	62	0
DEFB118	55	0	ZC3HDC8	162	0	PCP4	5	0	FLJ21918	23	0	VGF	62	0
GAS2	55	0	CDC45L	161	1	PEPD	5	0	ITGB5	23	0	ZNF179	62	0
GLO1	55	0	CNAP1	161	1	PFKM	5	0	KDELR1	23	1	ABCA7	61	0
ITGB3BP	55	0	PPID	161	0	PHF21B	5	0	LGALS4	23	0	ATP2B3	61	0
KIAA1737	55	0	PRPS2	161	0	PHIP	5	0	LOC55974	23	0	CCL3L1	61	0
MCM2	55	0	RBBP8	161	1	PHLDA2	5	0	LPAL2	23	0	CD302	61	0
MRPL9	55	1	RBM25	161	0	PLAT	5	0	MANEA	23	0	CDKL2	61	0
MRS2L	55	1	TAF1B	161	1	PLAUR	5	0	MAPT	23	0	CTGF	61	0
NDUFB3	55	1	APRIN	160	1	PLK4	5	0	NUCB2	23	0	CXORF9	61	0
PCNA	55	0	FPGT	160	0	POU3F2	5	0	PFKM	23	0	GPRASP1	61	0
RCC1	55	0	H1FX	160	1	PPAP2C	5	0	PLOD1	23	1	LIN7B	61	0
SNRPD3	55	0	PHB2	160	1	PRAP1	5	0	PPIC	23	0	LIX1	61	0
TPD52L1	55	0	RAD1	160	1	PRIM1	5	0	PPP1R1A	23	0	LOC348645	61	0
ZNF651	55	0	TAF7	160	1	PRKCD	5	0	PWP1	23	0	LRP1B	61	0
ANKRD2	54	0	TIA1	160	0	PRKD1	5	1	SEC63	23	1	MAN2B1	61	0
AVEN	54	0	ZNF84	160	1	PROM1	5	0	SLC17A1	23	0	NDP	61	0
EIF2A	54	0	C1QBP	159	0	PRPH	5	0	SLC9A3R1	23	0	OLFM1	61	0
FLJ10922	54	0	CORO1A	159	0	PSD2	5	0	SOAT1	23	1	PSD2	61	0
FMO5	54	0	FLJ20364	159	0	PSD3	5	0	SPR	23	0	PYGL	61	0
FXYD1	54	0	HCFC1	159	1	PTPRF	5	0	SRPX2	23	0	SERPING1	61	0
FYCO1	54	0	KIAA1387	159	0	PTPRN	5	0	TMEM45B	23	0	SH2D1A	61	0
GGCX	54	0	TARDBP	159	1	PX19	5	0	UGT2B4	23	1	SLC38A3	61	1
GPRC5C	54	0	TCF8	159	1	RAB26	5	0	VAMP8	23	0	STK4	61	0
LOC339483	54	0	TUBB	159	1	RAB40B	5	0	ABHD6	22	0	TLR8	61	0
LOC56181	54	0	WDR5	159	0	RAB9B	5	0	AGMAT	22	0	TNFRSF9	61	1
MCCC2	54	1	C6ORF93	158	0	RACGAP1	5	0	ANXA2	22	0	B3GNT6	60	0
MCM7	54	0	CD48	158	0	RAMP1	5	0	ANXA5	22	0	BEX1	60	0
MRPS31	54	1	DLEU2	158	0	RASSF5	5	0	ASPN	22	0	BST1	60	0
MYPN	54	0	FKSG14	158	0	RBM9	5	0	C20ORF31	22	0	C1QL1	60	0
NDUFA11	54	1	RB1CC1	158	1	RBP1	5	0	CAD	22	0	CBLN2	60	0
NOP16	54	0	SH2D1A	158	0	REG1A	5	0	CAP2	22	0	CD4	60	0
PADI2	54	0	ZNF146	158	1	REG4	5	0	CLYBL	22	0	CDC42SE1	60	0
PCYOX1	54	0	ATXN3	157	1	RGN	5	0	CML2	22	0	CENTG2	60	0
PSMD12	54	0	CPSF3	157	0	RGS10	5	0	COPS2	22	0	COL6A1	60	0
RAB17	54	0	FLJ20035	157	0	RGS7	5	0	CREB3L3	22	0	CROC4	60	0
ADSL	53	1	FNBP4	157	0	RIPK4	5	0	ENOSF1	22	0	DCX	60	0
ANAPC11	53	0	LOC168850	157	0	RLN3R2	5	0	FSTL1	22	0	DLGAP1	60	0
C18ORF19	53	0	PTPN7	157	0	RNASE6	5	0	GSTA3	22	0	DTNA	60	0
CAD	53	0	WDR54	157	0	RRAS	5	0	GUSB	22	0	EFEMP2	60	0
CRYAB	53	0	CCT5	156	0	RRM1	5	0	HAT1	22	0	EOMES	60	0
CYP39A1	53	0	CD3D	156	0	RUNX1T1	5	0	HFE2	22	0	FGD3	60	0
DPYS	53	0	FLJ10652	156	0	RUNX3	5	0	HPGD	22	0	GJB1	60	0
FBP1	53	0	LCP1	156	0	S100A9	5	0	HSPA5	22	1	GPR18	60	0
FBXO40	53	0	MTERF	156	0	SALL2	5	0	IGFBP1	22	0	GRM1	60	1
FLNC	53	0	MYO1G	156	0	SDC2	5	0	LAMP2	22	0	GZMH	60	0
FXR1	53	0	PARP1	156	1	SDF2L1	5	0	LOX	22	0	HLA-DMA	60	0
GTPBP4	53	0	RBL1	156	0	2014-09-04	5	0	LYPLA1	22	0	HLA-DQA2	60	0
HCCS	53	1	RPIA	156	0	SERPINB1	5	0	MIG-6	22	0	MAGEE1	60	0
LRRC20	53	0	TNFAIP8	156	0	SERPINE1	5	0	MT1A	22	0	MCOLN2	60	0
LRRC2	53	0	ZNF14	156	1	SEZ6	5	0	MT3	22	0	MGC10986	60	0
MAPKAP1	53	0	KIAA1799	155	0	SGNE1	5	0	MTCH2	22	0	OPCML	60	1
NA,FLNC	53	0	LSM3	155	1	SH2D3A	5	0	MYO1C	22	0	PHYH	60	0
RAD23A	53	0	NY-SAR-48	155	0	SH3BP4	5	0	NA,ARHGEF5	22	0	PRSS8	60	0
RBKS	53	0	ORC6	155	0	SLC25A10	5	0	OSMR	22	0	PYHIN1	60	0
SERBP1	53	0	SYNCRIP	155	1	SLC2A5	5	0	PDZK1	22	0	RAB6B	60	0
SITPEC	53	0	C13ORF24	154	0	SLC31A1	5	0	RBPMS	22	0	RASGRF1	60	0
TARSL2	53	0	CD3G	154	0	SLC32A1	5	0	RCN1	22	1	ABR	59	0
TSFM	53	1	CDC25A	154	0	SLC37A4	5	0	RFT1	22	0	AIM2	59	0
TTN	53	0	KIAA0433	154	0	SLC38A5	5	0	RHBDF1	22	0	APC2	59	0
WDR18	53	0	PRPF18	154	1	SLC9A6	5	0	SEC23B	22	1	BAI1	59	1
ACAA1	52	1	SEH1L	154	0	SMARCD3	5	0	SEPW1	22	0	BATF	59	0
ALDOB	52	0	STK4	154	1	SNRPA	5	0	SERPINE1	22	0	C10ORF35	59	0
ANKRD9	52	0	TCTE1L	154	0	SNX2	5	0	TAGLN	22	0	CASP4	59	0
ASS	52	0	ARID4A	153	1	SP110	5	0	TRAM2	22	0	CHGB	59	0
BTNL2	52	0	DTL	153	0	SPTBN4	5	0	TXNDC11	22	0	CLIPR-59	59	0
CCNG1	52	0	ERBB2IP	153	1	SQLE	5	0	XPNPEP2	22	0	COL4A2	59	0
COPS5	52	0	DOCK2	152	0	SRGAP1	5	0	XYLB	22	0	CSF3R	59	1
EXOSC2	52	0	NRIP1	152	1	SRPRB	5	0	ZAP128	22	0	CYSLTR1	59	1
GPD1L	52	0	RNF19	152	0	STMN1	5	0	ACAS2	21	0	EMP3	59	0
GTF3A	52	0	SRPK2	152	1	STMN2	5	0	AKR1C2	21	0	FCAR	59	1
HSF1	52	0	TERF1	152	1	STMN3	5	0	APBB1	21	0	GRAP	59	0
HSPC051	52	0	DDX58	151	0	STXBP3	5	0	APRT	21	0	HDAC11	59	0
KNG1	52	0	DHX9	151	1	SYK	5	0	ATP1A2	21	0	HPN	59	1
MAD2L1	52	0	FLJ23518	151	0	SYNPR	5	0	CARKL	21	0	KRT8	59	0
MGC14816	52	0	MYCBP2	151	1	SYT13	5	0	CASP4	21	0	PCDHA13,PCDHA12,PCDHA2,PCDHA11,PCDHA9,PCDHAC2,PCDHA10,PCDHA1,PCDHA8,PCDHAC1,PCDHA7,PCDHA5,PCDHA6,PCDHA4,PCDHA3	59	0
NOL3	52	0	TATDN1	151	0	TCEA3	5	0	CDO1	21	0	RNASE3	59	0
NR1H4	52	0	ARPC1B	150	0	TCF4	5	0	COL1A2	21	0	SHC3	59	0
PUS1	52	0	CENPI	150	0	TDE2L	5	0	COL6A2	21	0	SLAMF8	59	0
RPP30	52	0	CSTF1	150	1	TDP1	5	0	COMMD8	21	0	SLC7A7	59	1
RRAGD	52	0	DOCK11	150	0	TFAP4	5	0	COX7A1	21	0	TCF7	59	0
SCOC	52	0	ITK	150	0	THAP10	5	0	CRYAB	21	0	TST	59	0
SLC31A1	52	0	NOP5/NOP58	150	0	TIMP1	5	0	CTGF	21	0	ZAP70	59	0
SMYD2	52	0	PWP1	150	1	TM4SF5	5	0	DNAJC1	21	1	ADCY8	58	0
WDR46	52	0	RNPS1	150	1	TM4SF6	5	0	DSTN	21	0	BID	58	0
ALAS1	51	1	SKA1	150	0	TM9SF1	5	0	ENPEP	21	0	BTN3A3	58	0
AZGP1	51	0	ZNF101	150	0	TMEM45B	5	0	FAIM2	21	0	CHGA	58	0
BCKDK	51	1	ZNF198	150	0	TMPRSS2	5	0	FANCC	21	0	CLEC4M	58	1
BCL2L13	51	1	CD28	149	0	TNFRSF17	5	0	FBLN5	21	0	ERBB3	58	1
CASQ1	51	0	GAR1	149	0	TOM1L1	5	0	FKBP10	21	1	FBXO2	58	0
CCT5	51	0	ISG20	149	1	TOP2B	5	0	FMOD	21	0	FUT6	58	0
CHRNB1	51	0	MRPL12	149	0	TOPBP1	5	0	FOXA3	21	0	GRM7	58	1
CUTC	51	0	MUM1	149	0	TPM2	5	0	FUCA1	21	0	LAIR2	58	0
CYP2B6	51	0	PHF20L1	149	0	TPPP	5	0	GBA	21	0	LAMB2	58	0
EXOSC8	51	0	2014-09-06	149	0	TRAM2	5	0	HDLBP	21	0	MGC8407	58	0
FLJ20605	51	0	ZMAT1	149	0	TRHDE	5	0	LAMA4	21	0	MOBKL2A	58	0
GGTLA1	51	0	DKFZP762E1312	148	0	TRIM9	5	0	LOXL1	21	0	RAB33A	58	0
HNRNPAB	51	0	FLJ10719	148	0	TST	5	0	LRPPRC	21	0	SIGLEC9	58	1
MRPL51	51	1	GRAP2	148	0	TTYH1	5	0	MAPRE3	21	0	TMPRSS2	58	1
NCBP2	51	0	IREB2	148	0	TU3A	5	0	MGC15937	21	0	UGT2B28	58	0
RECQL	51	0	MAP3K2	148	1	TUSC1	5	0	MMP2	21	0	AGXT2L1	57	0
RNF128	51	0	PAFAH1B3	148	0	TUSC3	5	0	MRPL17	21	0	CNTN1	57	0
SCRN3	51	0	PHF19	148	0	TXNDC6	5	0	NAP1L3	21	0	CYP4F3	57	0
SLN	51	0	BAZ2B	147	1	UBD	5	0	NPM1	21	0	EPHA5	57	0
TCOF1	51	0	CD52	147	0	UBE2L3	5	0	NR1I2	21	0	FCGR2B	57	0
TFAM	51	1	GMFG	147	0	UGT2B7	5	0	OCLN	21	0	FLJ20647	57	0
TNNI1	51	0	IPLA2(GAMMA)	147	0	VAMP8	5	0	PCSK2	21	0	FLJ37478	57	0
ALDH3A2	50	1	PNMA1	147	1	VDR	5	0	PDZRN3	21	0	FLRT1	57	1
ASB14	50	0	TEX10	147	1	VGF	5	0	PECR	21	0	GATM	57	0
C10ORF65	50	0	XPO5	147	0	VIP	5	0	PGM1	21	0	HLA-DRA	57	1
CEP70	50	0	ARHGDIB	146	0	VNN2	5	0	PRSS23	21	0	IL18RAP	57	0
CETN3	50	0	FXR1	146	0	VRK1	5	0	RRAS	21	0	KHK	57	0
CLPX	50	1	IL2RB	146	0	WFDC2	5	0	SLC23A1	21	0	KLRG1	57	0
CTPS	50	0	LOC132321	146	0	WSB2	5	0	SNTA1	21	0	LOC93349	57	0
DEK	50	0	NDE1	146	0	WWTR1	5	0	SOD2	21	0	P2RY13	57	0
EXOSC5	50	0	SNRPE	146	1	YWHAG	5	0	TMPRSS2	21	0	PKLR	57	0
GHR	50	0	TCF7	146	1	ZCCHC12	5	0	VNN3	21	0	PMP2	57	0
GNPAT	50	0	ADAM8	145	0	ZNF454	5	0	ZGPAT	21	0	PPP1R1A	57	0
HSPA14	50	0	BRIX	145	0	ABCA2	4	0	ACSL5	20	0	PROM1	57	1
MCM5	50	0	DKFZP434I116	145	0	ABCA3	4	0	ADAM10	20	0	RNF166	57	0
MGC2744	50	0	HIF1A	145	1	ABCC3	4	0	ADAM9	20	0	RPIP8	57	0
MRPS17	50	1	SUV39H2	145	1	ABCC8	4	0	ADAMTS1	20	0	SECTM1	57	0
MRPS30	50	1	UBE2V2	145	1	ACY1	4	0	AGA	20	0	SIGLEC7	57	1
PPAT	50	0	UCP2	145	0	ACY3	4	0	ARL1	20	0	SLC1A3	57	0
SLC2A2	50	0	ZNF258	145	0	ADAM10	4	1	ATR	20	0	SNTA1	57	0
STARD7	50	0	APOBEC3B	144	0	ADAMTS1	4	0	B3GNT3	20	0	TTR	57	0
TAX1BP1	50	0	BRWD3	144	0	ADCY6	4	0	BZW1	20	0	ZIC1	57	0
C14ORF159	49	0	CCT7	144	0	AGMAT	4	0	C1GALT1C1	20	0	ADAMTS1	56	0
C3ORF18	49	0	CDC40	144	1	AGRN	4	0	C3ORF18	20	0	APOBEC3G	56	0
C3ORF3	49	0	CEP1	144	0	AGTPBP1	4	0	CACH-1	20	0	ARHGEF16	56	0
DDC	49	0	LOC163223	144	0	AIF1	4	0	CALU	20	1	ARHGEF7	56	0
DDO	49	0	PPP4R2	144	0	AIM2	4	0	CD151	20	0	ARPC3	56	0
FKBP4	49	0	PRKD2	144	0	AKAP12	4	0	CD68	20	0	CCR5	56	1
MPHOSPH10	49	0	GTSE1	143	0	AKR1A1	4	0	CKLFSF8	20	0	FLJ00012	56	0
MT1F	49	0	HNRNPAB	143	0	AKR7A3	4	0	COL6A3	20	0	GABRA3	56	1
NEXN	49	0	LTB	143	0	ALCAM	4	0	COMT	20	0	GAD1	56	0
OR10H5	49	0	MKI67IP	143	0	ALDH3B1	4	0	CTSK	20	0	LRRTM4	56	0
OR8A1	49	0	TBL3	143	1	ALG5	4	0	CYP2A13	20	1	PCK1	56	0
P4HB	49	0	ZC3HAV1	143	1	AMICA1	4	0	DBI	20	0	PLA2G7	56	0
PSMD8	49	0	ARMC1	142	0	AMN	4	0	EEF1A2	20	0	PMP22	56	1
PTRH2	49	1	CBX3	142	1	ANKRD22	4	0	EFEMP2	20	0	PSMB10	56	0
RAD1	49	0	INCENP	142	1	AOAH	4	0	FASN	20	0	RAB40B	56	0
RAD54L	49	0	NA,ZNF66	142	0	AP3B1	4	1	FDX1	20	0	RUSC2	56	0
THUMPD1	49	0	RSBN1L	142	0	APOB	4	0	FGFR4	20	0	TCBA1	56	0
TMEM97	49	0	SNRPA1	142	1	APOC2	4	0	FLJ38819	20	0	ZBP1	56	0
UNC5CL	49	0	ZNF217	142	1	ARFIP2	4	0	GAL3ST1	20	0	ABCA2	55	1
UQCRH	49	1	AHCY	141	0	ARHGAP15	4	0	GALM	20	0	ACCN2	55	1
USMG5	49	1	DEF6	141	0	ARHGAP4	4	0	GAMT	20	0	ALDOB	55	0
VBP1	49	0	GFI1	141	1	ARHGAP5	4	0	GCLC	20	0	BTG1	55	0
WDR3	49	0	HAUS6	141	0	ARK5	4	0	GDF15	20	0	C6ORF150	55	0
CHST6	48	0	HJURP	141	0	ARMCX2	4	0	GLDC	20	0	CELSR3	55	0
COPS8	48	0	NEDD1	141	0	ARRB2	4	0	GSTA5	20	0	CHD5	55	0
CPEB3	48	0	SPC24	141	0	ARSD	4	0	IL10RB	20	0	CIDEB	55	0
CRYL1	48	0	STK17B	141	1	ART3	4	0	LEPREL2	20	1	CKAP1	55	0
EFHA1	48	1	CCND3	140	1	ASPM	4	0	LLGL2	20	0	CXXC4	55	0
EIF2S1	48	0	CCNE2	140	1	ASTN	4	0	LOC388335	20	0	DCAMKL1	55	1
IDE	48	1	CFL1	140	1	ATAD2	4	0	LOC55908	20	0	DDX25	55	0
LDOC1	48	0	FANCB	140	0	ATP2B2	4	0	LOC91614	20	0	DKFZP761L1417	55	0
MRPL22	48	1	FYB	140	1	ATP2B3	4	0	LRP10	20	0	DRD2	55	1
NCLN	48	0	MBNL1	140	1	ATP8B1	4	0	LTBP1	20	0	FLJ23033	55	0
NDUFB8	48	1	NARG1	140	1	AURKB	4	0	MAPK8IP1	20	0	FSTL1	55	0
NFIC	48	0	SP110	140	1	AZGP1	4	0	MARVELD2	20	0	HLA-DPA1	55	1
PARP1	48	0	ZNF23	140	0	B3GALT5	4	0	MCM5	20	0	HSD17B2	55	0
PCK2	48	1	EXOSC9	139	1	B4GALT2	4	0	MGAT4B	20	0	LGALS2	55	0
PET112L	48	1	FLJ22794	139	0	BBS1	4	0	MGMT	20	0	MAP3K8	55	0
PSMA3	48	0	HIST1H2BH	139	1	BCL9	4	0	MRPL12	20	0	MMP25	55	0
PSMB3	48	0	LSM7	139	1	BDH	4	0	MRPL3	20	0	OAS2	55	0
SERPINA6	48	0	DDX20	138	0	BEX2	4	0	NMI	20	0	PIPOX	55	0
SLC6A12	48	0	HSPA4	138	0	BHMT	4	0	OLFML3	20	0	PLEKHA6	55	0
SNRPA1	48	0	PARVG	138	0	BICD1	4	0	PACSIN3	20	0	POU3F2	55	0
SNRPA	48	0	PPAN	138	1	BID	4	0	PGRMC1	20	1	RGR	55	1
THAP4	48	0	TANK	138	0	BLK	4	0	PLA1A	20	0	SCHIP1	55	0
AKR1C4	47	0	ARNT2	137	1	BLNK	4	0	PLS1	20	0	SCNN1A	55	1
AKT2	47	0	C1ORF25	137	0	BPHL	4	0	PROX1	20	0	SPIB	55	0
ATP5E	47	1	EMG1	137	1	BSCL2	4	0	PTER	20	0	ADH1A	54	0
BRIX1	47	0	FAM64A	137	0	BSPRY	4	0	SH3GL2	20	0	ADH6	54	0
CDC25C	47	0	FLJ10330	137	0	BUB3	4	0	SHC1	20	0	ANPEP	54	1
ECHDC2	47	0	IL7R	137	0	C10ORF125	4	0	SLC35A3	20	0	C1QTNF4	54	0
EFTUD2	47	0	KIAA0117	137	0	C10ORF35	4	0	SLCO2B1	20	0	C2ORF23	54	0
FABP1	47	0	MXD3	137	1	C14ORF105	4	0	SMPDL3A	20	0	C3ORF14	54	0
GFER	47	1	NONO	137	1	C14ORF114	4	0	SRP72	20	0	CD160	54	0
GTF2H5	47	0	NUP43	137	1	C14ORF132	4	0	STARD5	20	0	CDH15	54	0
HELLS	47	0	RAB3-GAP150	137	0	C19ORF4	4	0	SULT4A1	20	0	CHST10	54	0
HINT2	47	1	THAP1	137	1	C1ORF21	4	0	TBL2	20	0	CNTNAP4	54	0
KPNA3	47	0	AASDHPPT	136	0	C1ORF38	4	0	TCIRG1	20	0	DNM1	54	0
NLE1	47	0	BRRN1	136	1	C20ORF114	4	0	TGFB3	20	0	FLJ11017	54	0
NQO2	47	0	HDAC2	136	1	C2ORF32	4	0	THUMPD1	20	0	GOT1	54	0
PECR	47	0	IL2RG	136	0	C6ORF29	4	0	TMCO1	20	1	GP1BB	54	1
PKM2	47	0	2014-09-07	136	1	C6ORF32	4	0	TMEM33	20	0	GPR109A	54	0
PLG	47	0	TNFAIP3	136	1	C9ORF125	4	0	TPM1	20	0	GPR37	54	1
RABGGTB	47	0	TTC21B	136	0	CA10	4	0	UGT1A10	20	1	MLKL	54	0
RAN	47	0	CCNG1	135	1	CAD	4	0	UGT1A8,UGT1A7,UGT1A4,UGT1A6,UGT1A3,UGT1A5,UGT1A1,UGT1A10,UGT1A9	20	0	MYD88	54	0
SEPHS2	47	0	CENPQ	135	0	CALML4	4	0	A2M	19	0	NEUROD1	54	0
UBE3A	47	0	CSNK1G2	135	0	CAMSAP1	4	0	ACADM	19	0	PCDHGB4,PCDHGA10,PCDHGA5,PCDHGA4,PCDHGA11,PCDHGB3,PCDHGC3,PCDHGA3,PCDHGA7,PCDHGC4,PCDHGB2,PCDHGA12,PCDHGA6,PCDHGB1,PCDHGA1,PCDHGC5,PCDHGB7,PCDHGA8,PCDHGB6,PCDHGA9,PCDHGA2,PCDHGB5	54	0
ADH1A	46	0	CTPS	135	0	CAPN7	4	0	ACLY	19	0	PCK2	54	0
ADHFE1	46	1	HCLS1	135	1	CARD15	4	0	ACO2	19	0	PRKCH	54	0
APEX1	46	0	LUC7L	135	0	CASKIN1	4	0	AK2	19	0	RGS10	54	0
AS3MT	46	1	MNS1	135	0	CASP5	4	0	AP3B2	19	0	RGS18	54	0
ASB11	46	0	NA,MGC40405	135	0	CBLN1	4	0	AQP9	19	0	SGNE1	54	0
ATP5J2	46	1	TOP3A	135	1	CCL24	4	0	ARFIP2	19	0	SLITRK2	54	0
CIRH1A	46	0	CSNK1G1	134	0	CCL5	4	0	ATP2A2	19	1	SPTAN1	54	0
DCTD	46	0	FLJ10980	134	0	CCND3	4	0	C10ORF47	19	0	TMEFF2	54	0
EBNA1BP2	46	0	HMGB1	134	1	CCNG1	4	0	C14ORF105	19	0	ABCB9	53	0
ERH	46	0	IL21R	134	0	CCRK	4	0	C4B,C4A	19	0	ACY1	53	0
ILF2	46	0	LOC348645	134	0	CD14	4	0	CA11	19	0	ALDH1L1	53	0
INHBE	46	0	MFN1	134	0	CD2	4	0	CD164	19	0	C13ORF21	53	0
MCCC1	46	1	NPM3	134	1	CD300A	4	0	CFHL3	19	0	CARD8	53	0
MRPL2	46	1	PTPN22	134	0	CD3D	4	0	CLN3	19	0	CD40LG	53	1
MT1E	46	0	RAD18	134	0	CD69	4	0	COBLL1	19	0	CGN	53	0
NARG2	46	0	RRP15	134	0	CD79B	4	0	COX6A2	19	0	COL1A2	53	0
OLA1	46	0	SET	134	1	CDC7	4	0	CPD	19	0	CR2	53	0
PCSK4	46	0	VAV1	134	1	CDCA5	4	0	CYP7B1	19	1	DCN	53	0
PDK4	46	1	CPNE1	133	1	CDH10	4	0	CYR61	19	0	FAM19A5	53	0
PHKG1	46	0	CRNKL1	133	1	CDH11	4	0	DDT	19	0	FLJ22457	53	0
PIPOX	46	0	DSN1	133	0	CDH4	4	0	EGFR	19	0	FLJ30934	53	0
PKIA	46	0	EIF3S10	133	0	CDT1	4	0	EIF2A	19	0	GLT25D2	53	0
PRPF31	46	0	HMGN1	133	1	CENPE	4	0	ETFB	19	0	GPX2	53	0
PSMG1	46	0	INPP5D	133	0	CENTG2	4	0	FOXA1	19	0	HLA-DRB1	53	1
TATDN1	46	0	LOC159090	133	0	CHAF1B	4	0	FURIN	19	0	HMOX1	53	0
ABCD3	45	1	NR2C1	133	1	CHN2	4	0	GNG3	19	0	HPD	53	0
ADH6	45	0	OSBPL9	133	0	CIDEB	4	0	GSN	19	0	HTR2C	53	1
COMMD10	45	0	RPP30	133	1	CKAP1	4	0	HFE	19	0	IL6R	53	1
DIO1	45	0	SUPT16H	133	1	CKAP2	4	0	HMGCS1	19	0	KCNV1	53	1
DMN	45	0	USP25	133	0	CLCN4	4	0	IRAK1	19	0	MAGED4	53	0
DUSP3	45	0	APAF1	132	0	CLDN10	4	0	ITGBL1	19	0	MHC2TA	53	0
ECHDC1	45	0	CP110	132	0	CLDN15	4	0	KCNQ2	19	0	NEUGRIN	53	0
GJB1	45	0	HCAP-G	132	1	CLEC4A	4	0	LAMB1	19	0	NR0B2	53	0
HRG	45	0	ITGAL	132	0	CML2	4	0	LMNA	19	0	PDGFRB	53	0
LOC388962	45	0	NPAT	132	1	CNIH3	4	0	MAPK10	19	0	PSD	53	0
LYAR	45	0	NUP160	132	1	CNTN1	4	0	NCAM1	19	0	SLC37A4	53	0
LYPLAL1	45	0	SNRPF	132	1	COL16A1	4	0	NOL4	19	0	AF1Q	52	0
MRP63	45	1	TUBG1	132	0	COL1A2	4	0	NUCB1	19	0	ARL7	52	0
MT1A	45	0	ZNF92	132	0	COPL	4	0	PANK1	19	0	BLNK	52	0
MYH7B	45	0	ZNFN1A1	132	1	COPS2	4	0	PC-LKC	19	0	CD74	52	0
PARP2	45	0	ABCF2	131	0	COX6A2	4	0	PDGFRB	19	0	CDH12	52	0
PRDX2	45	1	BAZ1B	131	1	CPEB1	4	0	PHB	19	0	CRB1	52	0
SMARCD3	45	0	CLPX	131	0	CRLF3	4	0	PIGO	19	1	CSTA	52	0
TK1	45	0	IL16	131	0	CRTAC1	4	0	PLA2G4C	19	0	EHHADH	52	0
UBE2V2	45	0	LOC153222	131	0	CRYAB	4	0	PLOD3	19	1	FBLN5	52	0
ABCE1	44	0	MGC5306	131	0	CSNK1E	4	0	PRKCDBP	19	0	FLJ11196	52	0
ALPK2	44	0	PRKRIR	131	0	CTGF	4	0	PSMA4	19	0	FLJ25530	52	0
ASB10	44	0	SEC24B	131	0	CX3CL1	4	0	PSME2	19	0	FLT3LG	52	0
CTH	44	0	SERBP1	131	1	CXORF6	4	0	PTGFRN	19	0	G6PC	52	0
DBT	44	1	T3JAM	131	0	CXXC4	4	0	PTPN6	19	0	GUCY1B3	52	0
DDX21	44	0	TBC1D15	131	0	CYP2B6	4	0	PVRL2	19	0	HABP2	52	0
DHCR7	44	0	BIN2	130	0	CYP2C18	4	0	RAB25	19	0	HAL	52	0
DNM1L	44	0	CLEC2B	130	0	CYP2C9	4	0	S100A16	19	0	IL1RAPL1	52	0
HGD	44	0	DAPP1	130	0	CYP2J2	4	0	SAA1	19	0	KIAA1409	52	0
LAPTM4B	44	0	LAT	130	0	CYP39A1	4	0	SCG3	19	0	KIR2DL3	52	1
LDHA	44	1	MRTO4	130	0	CYP3A4	4	0	SMARCA5	19	0	LDB3	52	0
MCM6	44	0	MTHFD1	130	0	CYP3A7	4	0	SQLE	19	0	LLGL2	52	0
MFN1	44	1	NMI	130	0	CYR61	4	0	SRM	19	0	MT1G	52	0
MGC4825	44	0	ODF2	130	0	DAG1	4	0	SUMF1	19	0	OGDHL	52	0
MLX	44	0	PTTG2	130	1	DBN1	4	0	TRA1	19	0	PCBP4	52	0
MRPS26	44	1	RAMP	130	0	DDC	4	0	TTPA	19	0	PIK3R5	52	0
MST1	44	0	SAMD9	130	0	DDX18	4	0	TXNDC7	19	0	PRKCB1	52	0
NDUFA10	44	1	SIPA1	130	1	DDX46	4	0	UGT1A8	19	1	SCRN1	52	0
PPIH	44	0	SLC39A10	130	0	DEFB1	4	0	UQCRC1	19	0	SORCS1	52	0
PTPLA	44	0	TLE3	130	1	DERL2	4	0	YIF1	19	0	SPARCL1	52	0
RIF1	44	0	CRBN	129	0	DES	4	0	ZNF536	19	0	STX11	52	0
SLC38A4	44	0	DDX56	129	1	DHX30	4	0	ACTN2	18	0	TBXAS1	52	0
TRIM37	44	0	FLJ20323	129	0	DKFZP564J102	4	0	ACYP2	18	0	TU3A	52	0
ADPRHL1	43	0	KPNA3	129	1	DKFZP564K1964	4	0	ADK	18	0	VTN	52	0
AGMAT	43	1	LOC400986	129	0	DKFZP762K222	4	0	AEBP1	18	0	ANTXR1	51	0
AKR1C1	43	0	LYST	129	0	DKK3	4	0	AIG1	18	0	ASL	51	0
COL19A1	43	0	PAK2	129	0	DLGAP2	4	0	APLP1	18	0	B3GNT3	51	1
DUT	43	1	RPP40	129	1	DNAJC3	4	0	ATP5D	18	0	C3ORF18	51	0
EGLN1	43	0	TTC27	129	0	DNCH1	4	0	AXL	18	0	CALD1	51	0
EIF2B3	43	0	UBASH3A	129	0	DNCI1	4	0	BACE2	18	0	CD14	51	0
FLJ30294	43	0	ZNF177	129	1	DNM1	4	0	BAI3	18	0	CDH4	51	0
GLUD1	43	1	ZNF493	129	1	DNM1L	4	0	CABP1	18	0	CLEC10A	51	0
GNL2	43	0	ARHGAP15	128	0	DNMT1	4	0	CAPN7	18	0	CLEC1B	51	1
GPX4	43	1	ERH	128	0	DOK2	4	0	CD2AP	18	0	EMP2	51	0
KLKB1	43	0	FBXL2	128	0	DOK4	4	0	COL3A1	18	0	ENTPD3	51	0
LOC441438,LOC375719,LOC441432	43	0	GNL3	128	1	DPM3	4	0	COL4A2	18	0	FCN2	51	0
LSM3	43	0	GPSM3	128	0	DPP10	4	0	COL5A1	18	0	FHL1	51	0
MCM4	43	0	HDGFRP3	128	1	DPYSL3	4	0	CTNNA2	18	0	KCND2	51	0
METAP2	43	0	HIST1H4F	128	1	DQX1	4	0	CTSC	18	0	KIR3DL2	51	1
MTHFS	43	1	MGC2463	128	0	DRD2	4	0	CYC1	18	0	LHFP	51	0
NFS1	43	1	MX2	128	1	DYX1C1	4	0	CYP51A1	18	0	MGC42105	51	0
NIPSNAP3B	43	1	ORC1	128	0	ECT2	4	0	DDX46	18	0	NMI	51	0
NUDT12	43	0	RIOK1	128	0	ELMO3	4	0	DEK	18	0	NR1H4	51	0
OGDHL	43	1	SNRPD3	128	1	EMP3	4	0	ECM1	18	0	PDZRN3	51	0
PCTK1	43	0	ANLN	127	0	ERBP	4	0	ELAVL4	18	0	PKP3	51	0
RACGAP1	43	0	C10ORF37,C6ORF182	127	0	EVA1	4	0	ELOVL6	18	0	RHBDF1	51	0
SLC39A14	43	0	C20ORF19	127	0	EXOSC8	4	0	EMP2	18	0	SERPINA1	51	0
TMEM48	43	0	CASP8	127	0	EXTL3	4	0	ESPN	18	0	SLC43A1	51	1
TNNT3	43	0	CD37	127	0	F11R	4	0	EXOSC4	18	0	TAGLN	51	0
ARSE	42	0	HNRPH1	127	1	F2RL1	4	1	EXT2	18	1	TCEAL3	51	0
CART1	42	0	MRPL1	127	0	FADS3	4	0	FAM3B	18	0	TNFRSF14	51	1
CLIC5	42	0	MRPS2	127	0	FAM31C	4	0	FKBP7	18	0	TREML2	51	0
DCXR	42	0	PIK3C3	127	0	FAM3B	4	0	FLJ20605	18	0	TRIM15	51	0
DNAJB5	42	0	RNF6	127	0	FBXL7	4	0	FNDC5	18	0	TRPC1	51	1
ELOVL6	42	0	SUHW4	127	1	FBXO21	4	0	FZD7	18	0	VMP	51	0
FTCD	42	0	WRN	127	1	FBXW5	4	0	GPD1	18	0	AADAC	50	0
GCDH	42	1	CUL5	126	0	FCGBP	4	0	HIF1A	18	0	ACADS	50	0
HDHD3	42	0	DDX50	126	1	FEN1	4	0	HSD11B1	18	1	ACTG2	50	0
HMBS	42	0	GADD45GIP1	126	1	FEZ1	4	0	IGFBP2	18	0	APOL3	50	0
HMGA1	42	0	HMGA1	126	1	FGFR4	4	0	INA	18	0	C19ORF4	50	0
HSD17B10	42	1	ITGB2	126	0	FJX1	4	0	INSIG2	18	0	C3AR1	50	1
IBTK	42	0	KIAA1229	126	0	FKBP11	4	0	ITGAV	18	0	CD44	50	1
MOCS1	42	0	NCBP2	126	1	FLJ00332	4	0	KRT7	18	0	CLDN3	50	1
MT1B	42	0	RAB11FIP2	126	0	FLJ10901	4	0	LAMP1	18	0	COL3A1	50	0
NIPSNAP1	42	1	RASSF5	126	0	FLJ12681	4	0	LTBP2	18	0	COL5A2	50	0
NR0B2	42	0	RGS10	126	0	FLJ12895	4	0	MAPK13	18	0	CRTAM	50	0
PPAN	42	0	TRAP1	126	0	FLJ12975	4	0	MFAP4	18	0	DISP2	50	0
RRS1	42	0	VPS13A	126	0	FLJ13236	4	0	MPP2	18	0	DNER	50	0
SAE1	42	0	ZNF431	126	0	FLJ14566	4	0	MTCBP-1	18	0	DPF3	50	0
SLC27A2	42	0	FMNL1	125	0	FLJ14624	4	0	NA,CES1	18	0	DPYSL3	50	0
SSRP1	42	0	MGC40405	125	0	FLJ20171	4	0	NAP1L2	18	0	ELF1	50	0
TOMM40	42	1	MTB	125	0	FLJ20200	4	0	NAT1	18	0	F11	50	0
TSR1	42	0	PHB	125	1	FLJ20366	4	0	NDUFS7	18	0	FABP1	50	0
VDP	42	0	PTX1	125	0	FLJ20647	4	0	NEFL	18	0	GGCX	50	0
WBSCR14	42	0	RNF44	125	1	FLJ20699	4	0	NOL8	18	0	GPR19	50	1
AGGF1	41	0	TCF3	125	1	FLJ21127	4	0	OGDHL	18	0	KNG1	50	0
AGXT	41	1	VAMP2	125	0	FLJ21827	4	0	PAPSS2	18	0	LPHN1	50	0
APOM	41	0	YTHDC2	125	0	FLJ25555	4	0	PCOLCE	18	0	MGC33926	50	0
ATP5J	41	1	ZNF658	125	0	FLJ31952	4	0	PDIA5	18	1	MST1	50	0
ATP6V1D	41	0	ZNF85	125	1	FLJ32332	4	0	PERP	18	0	NELF	50	0
BCAP29	41	0	DGKA	124	0	FLJ36754	4	0	PIK3C2A	18	0	OLFML3	50	0
C10ORF71	41	0	ETAA16	124	0	FLJ37266	4	0	PMP22	18	0	OXT	50	0
CRAT	41	1	FLJ20582	124	0	FLJ38359	4	0	PRLR	18	0	PREX1	50	0
DNAJC12	41	0	HIST1H2BM	124	1	FLJ38819	4	0	PTP4A3	18	0	SCAP1	50	0
FILIP1	41	0	HMGN2	124	1	FNDC4	4	0	PYCR1	18	0	SEPX1	50	0
FLJ34960	41	0	MAPK10	124	0	FOLH1	4	0	RGS7	18	0	SGK2	50	0
GALM	41	0	MGC10067	124	0	FOXA3	4	0	SCFD1	18	1	SST	50	0
HAGH	41	1	MRPL17	124	0	FXYD3	4	0	SEC14L2	18	0	TBXA2R	50	1
HIRIP3	41	0	PRPF3	124	1	FXYD7	4	0	SERPINI1	18	0	TMC4	50	0
IDH1	41	1	RAPGEF6	124	0	G6PC	4	0	SLC25A4	18	0	VNN3	50	0
MT1H	41	0	SCC-112	124	0	GABRA1	4	0	SLC39A11	18	0	YWHAH	50	0
MTCBP-1	41	0	APG4C	123	0	GABRA2	4	0	SLC3A1	18	0	ZC3HAV1	50	0
NAT10	41	0	ARHGEF1	123	0	GABRA3	4	0	SNAP91	18	0	AGXT	49	0
NDRG2	41	0	AZI2	123	0	GAL3ST1	4	1	SPARC	18	0	ALDH6A1	49	0
QPRT	41	0	CAP350	123	0	GALGT	4	0	SPINT2	18	0	APOB48R	49	1
RASSF3	41	0	CD53	123	0	GAS7	4	0	SSB	18	0	ARRB2	49	0
RNMTL1	41	1	EXOSC3	123	0	GCGR	4	0	ST8SIA5	18	0	ARSE	49	0
STIP1	41	0	WASF1	123	0	GEMIN6	4	0	TAX1BP1	18	0	BHMT2	49	0
STUB1	41	0	ZNF585B	123	0	GGCX	4	0	TBX3	18	0	C14ORF162	49	0
TBC1D4	41	0	CAPZA1	122	0	GIT2	4	0	TGFB1I1	18	0	C1ORF21	49	0
WRB	41	0	FLI1	122	1	GLIPR1	4	0	TSAP6	18	0	CARD12	49	0
AARS	40	0	GABPB2	122	1	GLUD1	4	0	USP47	18	0	CD226	49	1
ABCA5	40	0	HIST1H1D	122	1	GLYCTK	4	0	VDP	18	0	CDH11	49	0
AGXT2L1	40	0	HIST1H2BB	122	1	GMFB	4	0	ZNF277	18	0	CLCN6	49	0
ALDH8A1	40	0	HPRT1	122	0	GMFG	4	0	ABCE1	17	0	CYP2J2	49	0
ANGPTL3	40	0	MGEA5	122	0	GMIP	4	0	ALG8	17	1	DAB2	49	1
APEH	40	0	MTF2	122	1	GMNN	4	0	ANGPTL6	17	0	DEFB1	49	0
COX10	40	1	MTIF2	122	0	GMPS	4	0	ANTXR2	17	0	DOK6	49	0
DSCR1L1	40	0	RASA2	122	0	GNA15	4	0	APOA5	17	0	FLJ37538	49	0
ECT2	40	0	ZNF12	122	1	GOLT1A	4	0	ARHGEF16	17	0	GABRD	49	1
ENTPD5	40	0	CCNE1	121	1	GOLT1B	4	0	ARSD	17	0	GPC5	49	1
FLJ20152	40	0	DDX25	121	0	GPR51	4	0	BSN	17	0	GRCA	49	0
GLYAT	40	1	DKC1	121	1	GPR7	4	0	C20ORF155	17	0	HABP4	49	0
HAUS1	40	0	EIF2AK2	121	0	GPRC5C	4	0	C22ORF16	17	0	HLA-DOA	49	0
HIG1	40	0	FLJ20647	121	0	GRN	4	0	C9ORF88	17	0	HMGCS2	49	0
KIAA0971	40	0	GMEB1	121	1	GULP1	4	0	CBS	17	0	HS3ST2	49	0
LIN7B	40	0	GTF3C2	121	1	HAPIP	4	0	CCNG1	17	0	IRAK3	49	0
MPST	40	1	LCP2	121	0	HAPLN1	4	0	CEBPG	17	0	KIFAP3	49	0
MT1X	40	0	LOC51315	121	0	HAT1	4	0	CNN1	17	0	KRT18	49	0
NASP	40	0	MAD2L2	121	0	HCFC1R1	4	0	DAB2	17	0	LAMB1	49	0
NSDHL	40	0	RCOR1	121	1	HCST	4	0	DDX18	17	0	LOC401494	49	0
PAK1IP1	40	0	SLD5	121	0	HDAC1	4	0	DERL1	17	1	LRG1	49	0
PLA2G4C	40	0	SNRPB2	121	1	HDCMA18P	4	0	DGAT2	17	0	MAP4K2	49	0
PMF1	40	0	TBL1XR1	121	1	HDHD3	4	0	DHX29	17	0	MAP6	49	0
POLE2	40	0	TDG	121	1	HEM1	4	0	DOCK3	17	0	MGC17301	49	0
PSMC3	40	0	THOC4	121	0	HIST1H2AC	4	0	DPP6	17	0	MGC26690	49	0
PSORS1C2	40	0	UBE2N	121	1	HLA-B	4	0	F2RL1	17	0	NPY	49	0
RAB40B	40	0	UCK2	121	0	HLA-DMA	4	0	FABP3	17	0	S100B	49	0
RPS6KB1	40	0	ZNF262	121	0	HLA-DMB	4	0	FBN1	17	0	SPARC	49	0
RRM1	40	0	ALCAM	120	0	HLA-DQB2	4	0	FBXL2	17	0	SPINT1	49	0
TFB1M	40	1	ANP32B	120	1	HLA-DRB1	4	0	FN1	17	0	SPN	49	1
TLK1	40	0	APBB1	120	1	HMGB2	4	0	FXYD1	17	0	SPOCK	49	0
USP47	40	0	CD3Z	120	0	HMGCS2	4	0	GALNT4	17	0	STAB1	49	1
WDR5	40	0	COG6	120	0	HN1	4	0	GFRA1	17	1	TUBA3	49	0
ZWILCH	40	0	COH1	120	0	HNT	4	0	GLS2	17	0	TYRO3	49	1
AFM	39	0	DDX10	120	0	HRMT1L1	4	0	GNL2	17	0	YWHAG	49	0
AIG1	39	0	ELF1	120	1	HSA272196	4	0	GNS	17	0	ARG1	48	0
ALDH4A1	39	1	LAPTM5	120	0	HSD11B2	4	0	GOLT1B	17	0	ATF5	48	0
APOH	39	0	LIPT1	120	0	HSPC121	4	0	GPR124	17	0	CDH1	48	0
C13ORF17	39	0	MAPK6	120	0	ICAM1	4	0	GPR126	17	0	CLEC4D	48	0
C20ORF155	39	0	MRPS7	120	0	IFI30	4	0	GRB14	17	0	CNTNAP2	48	0
GCGR	39	0	POLG2	120	0	IGFBPL1	4	0	GRTP1	17	0	CRYL1	48	0
MBD4	39	0	PPIL1	120	0	IGSF4D	4	0	HDAC11	17	0	CRYM	48	0
MRPL27	39	1	PRMT7	120	1	IL10RB	4	0	HOOK1	17	0	CX3CL1	48	0
MTUS1	39	0	ROCK2	120	0	IL21R	4	0	HPCA	17	0	CYLN2	48	0
NARS	39	1	TWISTNB	120	0	IL8RB	4	0	HSD17B12	17	0	DUSP2	48	0
NOC4L	39	0	DRG1	119	0	INPP5D	4	0	HSPB1	17	0	ENC1	48	0
NOP2	39	0	FLJ11029	119	0	IRF1	4	0	HSPB7	17	0	FES	48	0
POLRMT	39	1	GPRASP1	119	0	IRF2BP1	4	0	IL15RA	17	1	FMO5	48	0
PROS1	39	0	HIST1H2BL	119	1	IRF5	4	0	IL6ST	17	0	FREB	48	0
RAB21	39	0	NLE1	119	1	IRS2	4	0	KIAA0776	17	0	FZD3	48	1
RQCD1	39	0	NOL11	119	1	ISG20	4	0	LGI1	17	0	GLDC	48	0
SC4MOL	39	0	NUP88	119	1	ITGA4	4	0	LHFP	17	0	GPR51	48	0
SLC22A18	39	0	PPIL5	119	0	ITGAX	4	0	LOC255104	17	0	HFE2	48	0
SLMAP	39	0	RAD54B	119	1	ITK	4	0	LRRC19	17	0	HLA-DRB3	48	0
STK23	39	0	SMC4L1	119	0	ITPK1	4	0	MAGED1	17	0	ICAM2	48	1
TRIM50C	39	0	STXBP1	119	0	JAM2	4	0	MAP3K7	17	0	KCNC2	48	0
TUBG1	39	0	TARS	119	0	JAM3	4	0	MGAT2	17	0	KCNE3	48	0
TUFM	39	1	TCF19	119	0	KARCA1	4	0	MGC14839	17	0	LTA	48	0
TYMS	39	0	CD2	118	0	KCNC2	4	0	MIA2	17	0	MAOB	48	0
UCK2	39	0	CEP290	118	0	KCNJ3	4	0	MMPL1	17	0	MASP2	48	0
ADAM9	38	0	CKLFSF7	118	0	KCNN1	4	0	MPHOSPH10	17	0	NKG7	48	1
ALB	38	0	EFTUD2	118	0	KDELR1	4	0	MSRA	17	0	OAS1	48	0
ARAF	38	0	GNAZ	118	0	KIAA0101	4	0	MVP	17	0	PRKCDBP	48	0
ARL1	38	0	KIAA0103	118	1	KIAA0408,C6ORF174	4	0	MYNN	17	0	PRKD2	48	0
ASB15	38	0	MANEA	118	0	KIAA0528	4	0	NDRG4	17	0	RUNX1T1	48	0
ATPIF1	38	1	MARCKSL1	118	0	KIAA0703	4	0	NUP37	17	0	SEPW1	48	0
AURKA	38	0	NUDT11	118	0	KIAA0746	4	0	PGLS	17	0	ST14	48	1
C20ORF166	38	0	TIMM50	118	1	KIAA1036	4	0	PINK1	17	0	SYN3	48	0
C3ORF1	38	0	ZFP36L2	118	1	KIAA1115	4	0	PNPLA4	17	0	SYTL3	48	0
C7ORF10	38	0	ZNF585A	118	0	KIAA1573	4	0	PPAP2A	17	0	TCEAL7	48	0
CMYA1	38	0	ZNF611	118	1	KIAA1604	4	0	PPARA	17	0	TMEM27	48	0
COX15	38	1	BANF1	117	1	KIF18A	4	0	PPP2R1B	17	0	ZCCHC12	48	0
CTNNA3	38	0	FLJ20125	117	0	KLK1	4	0	PRG4	17	0	ACTA2	47	0
CYP2C9	38	0	GRK6	117	0	KRT18	4	0	PRPF4B	17	0	ADAMTS2	47	0
DDX46	38	0	HIST1H2BG	117	1	KRT8	4	0	PYGL	17	0	ALDH8A1	47	0
DTYMK	38	0	HIST1H4B	117	1	LAMA4	4	0	PYGM	17	0	ALDOC	47	0
FLJ36888	38	0	IRF1	117	1	LAMB1	4	0	RANBP1	17	0	BAALC	47	0
FLJ38359,LOC440894	38	0	LRMP	117	0	LAMC1	4	0	RANGAP1	17	0	CAV1	47	1
GRWD1	38	0	NCAM1	117	0	LARGE	4	0	RBP1	17	0	CNP	47	0
HSPA9	38	1	PIM2	117	0	LAX	4	0	RDH11	17	1	COL6A2	47	0
IMMP2L	38	1	PPP2R5E	117	0	LCE2B	4	0	SCRG1	17	0	CRTAC1	47	0
IPO13	38	0	STIP1	117	1	LCP2	4	0	SDC4	17	0	CYP4F12	47	0
KIAA0103	38	0	TFRC	117	0	LDB2	4	0	SEPX1	17	0	DIRAS1	47	0
MAWBP	38	0	UCHL1	117	0	LGALS1	4	0	SLC19A1	17	0	DNASE1L3	47	0
MRPL14	38	1	VASP	117	0	LHFP	4	0	SLC22A17	17	0	ECHS1	47	0
MTRF1	38	1	ZNF440	117	1	LILRA3	4	0	SMARCD3	17	0	EEF1A2	47	0
NUP85	38	0	FLJ10706	116	0	LILRB3	4	0	SNAP25	17	0	ELOVL4	47	0
PARK7	38	1	HIST1H2AK	116	1	LIPF	4	0	SNX2	17	0	EMILIN2	47	0
PAX1	38	0	ICAM3	116	1	LISCH7	4	0	STAG2	17	0	EMR3	47	0
POLA1	38	0	MGC24665	116	0	LIX1	4	0	SYMPK	17	0	FBLN1	47	0
POLR1B	38	0	MKLN1	116	0	LLGL2	4	0	TAGLN3	17	0	FCGR2A,FCGR2C	47	0
PROC	38	0	STK6	116	0	LMNB1	4	0	TMC4	17	0	FLJ37266	47	0
RANBP6	38	0	ZFR	116	1	LMNB2	4	0	TPBG	17	0	FXYD2	47	0
SDHAL2,SDHA	38	0	ZNF265	116	0	LOC138046	4	0	VIL1	17	0	HGFAC	47	0
SEH1L	38	0	ZNF266	116	1	LOC196394	4	0	YIF1A	17	1	HNT	47	1
SERPINF2	38	0	ARL6IP6	115	0	LOC255104	4	0	ACTL6A	16	0	HYAL1	47	0
SGCA	38	0	CDCA1	115	0	LOC255743	4	0	ACY3	16	0	IGSF4B	47	0
SPAG5	38	0	DNAJA5	115	0	LOC389458	4	0	AGXT2L1	16	0	KIAA0870	47	0
SSBP1	38	1	EPSTI1	115	0	LOC93349	4	0	AHCY	16	0	LOC253982	47	0
STARD10	38	0	FZR1	115	0	LOXL1	4	0	AHR	16	0	MX1	47	0
TCEB1	38	0	GLMN	115	0	LRP6	4	0	ALAS1	16	0	MYLK	47	0
TMED5	38	0	HEL308	115	0	LRRC20	4	0	ALCAM	16	0	PAH	47	0
ACACB	37	1	HT007	115	0	LRRC3B	4	0	ALDH4A1	16	0	PIP5K2A	47	0
ACF	37	0	MTBP	115	0	LTB	4	0	AMOTL2	16	0	PRKCZ	47	0
ACSL3	37	0	NCAPD3	115	0	LY86	4	0	AMPH	16	0	PSTPIP2	47	0
ALS2	37	0	NUP85	115	0	MAD2L1	4	0	ANXA1	16	0	RASGRP1	47	0
AMBP	37	0	PDCD10	115	0	MADD	4	0	ANXA9	16	0	RASSF2	47	0
APRT	37	0	PSMB9	115	0	MANEA	4	0	ATP1A3	16	0	RGN	47	0
CASP8AP2	37	0	RGS19	115	0	MAOA	4	0	CA5A	16	0	RNASE2	47	0
COX4I1	37	1	SLA2	115	0	MAP17	4	0	CDH11	16	0	SERPINA4	47	0
DNASE1L1	37	0	ADAM10	114	1	MAP3K7	4	0	CEBPZ	16	0	SEZ6	47	0
DPAGT1	37	0	DR1	114	1	MCM3	4	0	CHD1	16	0	SH2D3C	47	0
F11	37	0	GOT2	114	0	MCM4	4	0	CHGA	16	0	SLC27A2	47	0
GPT2	37	1	H2BFS	114	1	MECP2	4	0	CHGB	16	0	SLC2A2	47	1
KIF20A	37	0	LOC85865	114	0	MGC15429	4	0	CHN1	16	0	SLC39A5	47	0
LIPC	37	0	NAP1L3	114	1	MGC15937	4	0	CKMT2	16	0	TFR2	47	1
LOC123722	37	0	NOL4	114	1	MGC16384	4	0	COL1A1	16	0	THAP10	47	0
MAPK12	37	0	NS3TP1	114	0	MGC21644	4	0	COL8A1	16	0	ZDHHC14	47	0
MRLC2	37	0	PFS2	114	0	MGC2463	4	0	COLEC12	16	0	ACAA2	46	0
MRPL20	37	1	PIK3CD	114	0	MGC26690	4	0	CSPG4	16	0	AK5	46	0
NHP2L1	37	0	PNPT1	114	0	MGC33962	4	0	CTNND2	16	0	BCAS1	46	0
NOP10	37	0	PPP1R8	114	1	MGC34830	4	0	CYBA	16	0	BHMT	46	0
NUDC	37	0	PRMT1	114	1	MICAL1	4	0	DAO	16	0	BTN3A1	46	0
PAIP1	37	0	SLC30A9	114	1	MID1	4	0	DDX21	16	0	C13ORF18	46	0
PDSS1	37	1	TRRAP	114	1	MLF1IP	4	0	DKK3	16	0	CDCP1	46	0
PPP1R3B	37	0	WHSC2	114	1	MLPH	4	0	DLD	16	0	CDKN2D	46	0
RFC4	37	0	FKBP4	113	1	MMP9	4	0	DNAJB5	16	0	CHN2	46	0
SLC25A10	37	1	FLJ20331	113	0	MN1	4	0	DNAJB9	16	0	CLDN10	46	1
SSB	37	0	HIST1H4D	113	0	MNDA	4	0	EFEMP1	16	0	CTSK	46	0
TOMM20	37	1	HSPH1	113	0	MOBKL2A	4	0	EMILIN1	16	0	CYP2B6	46	0
UGT2B11	37	0	PHF6	113	0	MS4A1	4	0	ETNK2	16	0	CYP3A4	46	0
UTP6	37	0	POLR3K	113	1	MS4A6A	4	0	EXOSC5	16	0	CYR61	46	0
WDR77	37	0	PTPRC	113	0	MSH2	4	0	FBLN1	16	0	EMP1	46	0
AADAC	36	0	RCC2	113	0	MST1	4	0	FLJ10986	16	0	FCN3	46	0
ADH1C	36	0	RNPC2	113	0	MT1B	4	0	FLJ20254	16	0	FLJ40142	46	0
BSG	36	0	SF3A1	113	1	MT1J	4	0	FLJ21963	16	0	GIMAP1	46	0
CAT	36	0	SFRS12	113	1	MTP	4	0	FLJ22875	16	0	GPR88	46	0
CCDC86	36	0	TCOF1	113	1	MYB	4	0	FLJ30596	16	0	GPX3	46	0
CCT2	36	0	ANAPC4	112	0	MYO1G	4	0	FLJ34658	16	0	GRB7	46	0
CDC7	36	0	C21ORF45	112	0	MYO7B	4	0	FLNC	16	0	HPR	46	0
CHEK1	36	0	DDX26B	112	0	NA,APOC3	4	0	FUT6	16	0	IRF5	46	0
DDX56	36	0	DHX30	112	0	NA,FLJ45445	4	0	GADD45G	16	0	KIAA1446	46	0
DKFZP313N0621	36	0	FAS	112	0	NAG6	4	0	GAS6	16	0	MGC45474	46	0
DKFZP566K0524	36	0	JMJD1A	112	1	NA,PX19	4	0	GCDH	16	0	MGP	46	0
DNAJC10	36	0	MGC9084	112	0	NASP	4	0	GDAP1L1	16	0	MICAL1	46	0
ENOSF1	36	0	PNRC2	112	1	NCAPD2	4	0	GENX-3414	16	0	MMP2	46	0
FLJ20920	36	1	PSMD14	112	0	NDRG3	4	0	GNAO1	16	0	MYOM1	46	0
FLJ33977	36	0	SAMSN1	112	0	NDUFB3	4	0	GNPNAT1	16	0	PMAIP1	46	0
GATM	36	1	SMS	112	0	NEO1	4	0	GPC1	16	0	PPIC	46	0
GENX-3414	36	0	TP53	112	1	NEUGRIN	4	0	GPR26	16	0	PTPRN	46	1
HDAC11	36	0	TRPM7	112	0	NEUROD1	4	0	GRIA2	16	0	RAB26	46	0
HT007	36	0	APEX1	111	1	NGEF	4	0	HERPUD1	16	1	RAB27A	46	0
IPO7	36	0	BTG1	111	1	NGFRAP1	4	0	HSPB6	16	0	RETN	46	0
JTV1	36	0	BYSL	111	0	NID2	4	0	HSPD1	16	0	SCN8A	46	0
LMAN1	36	0	C20ORF172	111	0	NKX2-2	4	0	IL1R1	16	0	SHAX3	46	0
MT1J	36	0	CD6	111	0	NLGN4Y	4	0	IL4R	16	0	SIDT1	46	0
MTR	36	0	CDC42SE1	111	0	NME5	4	0	INPP5F	16	0	SLC4A4	46	0
NSUN5	36	0	DCPS	111	1	NOL8	4	0	KCNMB4	16	0	SLCO1A2	46	0
NUP133	36	0	EIF5B	111	0	NPC1L1	4	0	LAD1	16	0	SOX10	46	0
OR5B21	36	0	FLJ10287	111	0	NPY	4	0	LAMA2	16	0	SPOCK2	46	0
PALMD	36	0	INPP5F	111	0	NR1H4	4	0	LAMC1	16	0	SYN2	46	0
PCM1	36	0	LOC148213	111	0	NR5A2	4	0	LRP1	16	0	SYT13	46	0
POLR2D	36	0	MFNG	111	0	NTRK3	4	0	LRRC2	16	0	TM4SF5	46	1
PRMT3	36	0	MGC15912	111	0	NUCB2	4	0	LUM	16	0	TSPAN1	46	0
RCL1	36	0	MGC45866	111	0	NUDT8	4	0	MAN2B1	16	0	VNN1	46	0
RNASE4	36	0	SLC22A17	111	0	NUP210	4	0	MAOB	16	0	ACTN2	45	0
RPS27L	36	0	SMARCC1	111	1	NUP50	4	0	MARCO	16	0	ACYP2	45	0
RTN2	36	0	TIP120A	111	0	OCRL	4	0	MBD4	16	0	AMACR	45	0
SLC17A3	36	0	UBA2	111	0	OLFM3	4	0	MGC10993	16	0	ARL3	45	0
SLC25A15	36	1	ZNF350	111	1	OLFML3	4	0	MSH3	16	0	C1QB	45	0
SNX26	36	0	ZNF518	111	1	P2RX1	4	0	MT1J	16	0	CAMP	45	0
SYNGR2	36	0	ATF2	110	1	P2RY5	4	0	MYLK	16	0	CCR1	45	1
TCEB2	36	0	C14ORF106	110	0	P4HA2	4	0	MYOM1	16	0	CFTR	45	0
TM4SF5	36	0	CBWD1,CBWD2,LOC220869	110	0	PACS2	4	0	MYOZ1	16	0	CHST4	45	0
USP1	36	0	DPP8	110	0	PACSIN1	4	0	NA,APOA1	16	0	COL8A1	45	0
ZNF302	36	0	E2F2	110	1	PAFAH1B1	4	0	NRXN1	16	0	CSPG3	45	0
APOC2	35	0	FGIF	110	0	PAK6	4	0	NXN	16	0	CSPG4	45	0
ASNA1	35	0	FLJ00332	110	0	PAX6	4	0	PCSK9	16	0	CYP3A7	45	0
C15ORF2	35	0	GINS3	110	0	PBK	4	0	PDCD8	16	0	EGF	45	0
C20ORF7	35	0	HIST1H3H	110	1	PCBP4	4	0	PHLDA2	16	0	ERBB2	45	0
C6ORF211	35	0	HIST1H4J,HIST1H4K	110	0	PCDH19	4	0	PKIA	16	0	FNDC5	45	0
CACNB1	35	0	HYPB	110	0	PCDHB10	4	0	PNLIPRP2	16	0	FUT3	45	0
CACYBP	35	0	IKBKE	110	0	PCDHB4	4	0	POLD4	16	0	GCGR	45	0
CCT4	35	0	MAPK1	110	0	PCK2	4	0	POSTN	16	0	GRK6	45	0
CES2	35	0	NISCH	110	0	PC-LKC	4	0	PPAP2B	16	0	HSD11B2	45	0
CIAPIN1	35	0	POU2AF1	110	1	PCTP	4	0	PPARGC1A	16	0	ITIH4	45	0
CYB5	35	0	RASGRP2	110	0	PDF	4	0	PRKCZ	16	0	KCNK10	45	1
CYP1A1	35	0	2014-09-01	110	0	PDZRN3	4	0	RAI14	16	0	LST1	45	0
EBAG9	35	0	BICD1	109	0	PGAM2	4	0	RIMS2	16	0	PEX5L	45	0
EPHX1	35	0	CST7	109	0	PHB	4	0	RODH-4	16	0	PHEMX	45	0
EXO1	35	0	ESPL1	109	1	PHLDB1	4	0	RPL13A	16	0	PINK1	45	0
MCM10	35	0	HIST1H2AB	109	1	PIGR	4	0	SERPINF1	16	0	PKNOX2	45	0
MKI67IP	35	0	JRKL	109	1	PIK3C2A	4	0	SHC3	16	0	PPARGC1A	45	0
MRPL48	35	1	NPAS3	109	1	PIK3CA	4	0	SLC4A3	16	0	PRDM1	45	0
MYNN	35	0	NUF2	109	0	PILRA	4	0	SLC6A12	16	0	PRG-3	45	0
NCAPD2	35	0	PIK3C2A	109	1	PINK1	4	0	SNPH	16	0	PROS1	45	0
NOA1	35	0	PPP2R1A	109	1	PIP5K1B	4	0	SPCS3	16	1	PTGDR	45	0
NOL11	35	0	PSPC1	109	0	PJA1	4	0	SPINT1	16	0	PVALB	45	0
NUP107	35	0	PTBP2	109	1	PKLR	4	0	SPRY1	16	0	RAB25	45	0
OSGEPL1	35	1	RNGTT	109	1	PLA2G12B	4	0	SREBF1	16	1	SALL2	45	0
POLD1	35	0	RPS6KC1	109	0	PLCB2	4	0	SRPK2	16	0	SCNN1B	45	1
PTBP1	35	0	TGFB1	109	0	PLEKHA6	4	0	STMN4	16	0	SLC22A7	45	1
RAD51AP1	35	0	URP2	109	0	PLK1	4	0	STXBP3	16	0	SLC7A9	45	1
RANGAP1	35	0	ZNF136	109	1	PLP1	4	0	SULF1	16	1	ST18	45	0
RTKN	35	0	C10ORF3	108	0	PLS1	4	0	SYT1	16	0	TPM2	45	0
SENP6	35	0	C12ORF11	108	0	PLXNB1	4	0	TCEA2	16	0	TUB	45	0
SERPINC1	35	0	CD7	108	0	PODXL2	4	0	TCEA3	16	0	UNC13D	45	0
SNRPE	35	0	CHST10	108	0	POLK	4	0	TCEAL2	16	0	WFDC2	45	0
SRPRB	35	0	CIAPIN1	108	0	POLR2I	4	0	THBS2	16	0	ABCC8	44	0
TPP2	35	0	FLJ10781	108	0	POSTN	4	0	TMEM35	16	0	ACSL6	44	0
TRDN	35	0	FLJ13150	108	0	POU2AF1	4	0	TNNI1	16	0	AMBP	44	0
UTP15	35	0	GNRH1	108	0	PP3856	4	0	USP1	16	0	AMOTL2	44	0
WDR36	35	0	HSPC128	108	0	PPP1R12A	4	0	WNT5A	16	0	APOM	44	1
ACAT2	34	1	IARS	108	0	PPP1R14D	4	0	ZNF638	16	0	ATRNL1	44	0
ACTL6A	34	0	KIAA0565,FLJ36492	108	0	PPP1R1B	4	0	ABCC6	15	0	BCL11B	44	0
ASCL2	34	0	PPM1D	108	1	PPP1R3C	4	0	ABLIM3	15	0	CALB1	44	0
ASPH	34	0	SLA	108	0	PPP3CA	4	0	ACOX1	15	0	CD19	44	1
BIRC5	34	0	BRAP	107	0	PPP3CB	4	0	ADFP	15	1	COL4A1	44	0
BUB1	34	0	C13ORF7	107	0	PRC1	4	0	AGL	15	0	COL6A3	44	0
CAMK2B	34	0	CSTF3	107	1	PRDX4	4	0	AK1	15	0	CXCR6	44	1
CCNB1	34	0	DCTN1	107	0	PRG1	4	0	ALDOA	15	0	DHRS3	44	0
COMMD8	34	0	DEAF1	107	1	PRKCZ	4	0	ALPL	15	0	DOC2A	44	0
CUL2	34	0	KIAA0635	107	0	PRSS3	4	0	AP3B1	15	0	DOCK10	44	0
DAP13	34	0	NFKBIE	107	0	PSCD4	4	0	APOL1	15	0	DPP10	44	0
ELAC2	34	1	PUS1	107	1	PSCDBP	4	0	ASB2	15	0	DPYS	44	0
EZH2	34	0	SUCLA2	107	0	PSD	4	0	ATP6AP2	15	0	EFEMP1	44	0
FGB	34	0	TBPL1	107	1	PSIP1	4	0	BAI2	15	0	ENTPD5	44	0
GMPPA	34	0	ZNF567	107	0	PSMB8	4	0	BCHE	15	0	FAM49A	44	0
GOLGA4	34	0	ALYREF	106	0	PSTPIP1	4	0	BGN	15	0	FETUB	44	0
HRASLS	34	0	ARHGAP9	106	0	PTPN11	4	0	BNC2	15	0	FKBP10	44	0
HSD17B2	34	0	DKFZP434I1610	106	0	PTPN5	4	0	C15ORF15	15	0	FLJ30046	44	0
KPNB1	34	0	FLJ12973	106	0	PTPN7	4	0	CFHL4	15	0	GABRA5	44	1
NUTF2	34	0	FLJ38564	106	0	PTPRG	4	0	CFL2	15	0	GPRC5C	44	1
PBK	34	0	GNG3	106	0	PTPRT	4	0	CIB1	15	1	HIST1H1B	44	0
POLA2	34	0	IFRD2	106	0	PTPRZ1	4	0	CLDN2	15	0	HLA-DRB4	44	1
RRP1B	34	0	INTS7	106	0	RAB25	4	0	COMMD10	15	0	HRG	44	0
SCFD1	34	0	KIAA1238	106	0	RAB27A	4	0	CPE	15	0	HSH2D	44	0
SET	34	0	TCEAL2	106	1	RAB33A	4	0	CRLF1	15	0	IGFBP4	44	0
SLC19A2	34	0	TFDP1	106	1	RAB6B	4	1	CYP8B1	15	0	ITIH1	44	0
SPC24	34	0	ZFYVE16	106	0	RABL5	4	0	DCTD	15	0	KDELR3	44	0
SYNCRIP	34	0	AASDH	105	0	RAD54L	4	0	DDX25	15	0	LAD1	44	0
TDRD3	34	0	ANKRD12	105	1	RAI14	4	0	DEAF1	15	0	LAMA4	44	0
TIMELESS	34	0	C14ORF150	105	0	RAI2	4	0	DECR1	15	0	LBP	44	0
TOPBP1	34	0	C6ORF32	105	0	RASGRP2	4	0	DES	15	0	LDHD	44	0
VPS18	34	0	CDKN2D	105	1	RASL11B	4	0	DKFZP586A0522	15	0	LNK	44	0
ACP1	33	0	COIL	105	1	RASSF2	4	0	DNAJB11	15	0	MAOA	44	0
AGPAT2	33	0	EIF4E	105	0	RBPMS	4	0	DNM3	15	0	MAT1A	44	0
AKR1A1	33	0	FZD3	105	0	RCN1	4	0	DPT	15	0	MGC34830	44	0
AKR7A3	33	0	HSPD1	105	0	REG3A	4	0	DTNA	15	0	MOBP	44	0
ALDH5A1	33	1	IMP4	105	1	RESP18	4	0	ECH1	15	0	NGL-1	44	0
APITD1	33	0	ITGAV	105	0	RGMA	4	0	ENO2	15	0	NPTX1	44	0
ASF1A	33	0	PSME4	105	0	RGS19	4	1	FAP	15	0	NPTXR	44	0
BDH	33	0	RBM7	105	0	RHOG	4	0	FBXL3	15	0	PCDH10	44	0
C10ORF110	33	0	RHOG	105	0	RHOH	4	0	FCGRT	15	0	PHLDB1	44	0
CCDC99	33	0	RPA1	105	1	RNASET2	4	0	FHL1	15	0	PPAP2B	44	0
CHAF1B	33	0	RUNX3	105	1	RNF150	4	0	FLJ11046	15	0	PTGER2	44	1
COLEC11	33	0	SFPQ	105	1	ROCK1	4	0	FLJ12592	15	0	SCN1B	44	0
DUS1L	33	0	TRIP11	105	0	RPP25	4	0	FLJ22353	15	0	SDC1	44	1
EIF3S12	33	0	WDR46	105	0	RTN1	4	0	GABRB1	15	0	SERPINA6	44	0
FARSA	33	0	ASH2L	104	1	RTN3	4	0	GABRG2	15	0	SGCA	44	0
FLJ20699	33	0	FLJ13215	104	0	RUSC1	4	0	GALK2	15	0	SLC38A4	44	0
FLJ30313	33	0	GIT2	104	0	RUTBC1	4	0	GANAB	15	1	SORBS1	44	0
FMO4	33	0	HBS1L	104	0	S100A12	4	0	GAP43	15	0	ST8SIA1	44	0
FUNDC1	33	0	HIST1H2BJ	104	1	S100A14	4	0	GAS2	15	0	TAIP-2	44	0
HCFC1R1	33	0	LOC151194	104	0	S100A8	4	0	GBP3	15	0	TPM1	44	0
HSD17B8	33	1	LY9	104	0	SAP30	4	0	GOLGA5	15	0	TRIM2	44	0
HSPA4	33	0	MAPK8IP1	104	0	SARG	4	0	GPAM	15	0	UNQ470	44	0
ITIH2	33	0	MAPRE3	104	0	SBF1	4	0	GPR128	15	0	2014-09-05	43	0
LOC88523	33	0	MLL5	104	0	SBP1	4	0	GPT	15	0	ANXA1	43	0
LRRC59	33	0	PJA1	104	0	SC4MOL	4	0	GTF3C3	15	0	APOBEC3B	43	0
MAPT	33	0	PSCDBP	104	0	SCGN	4	0	GYS1	15	0	ATP1A1	43	1
MELK	33	0	PTEN	104	0	SCN3B	4	0	HOMER2	15	0	BBOX1	43	0
MGC17301	33	0	PTPN13	104	0	SCP2	4	0	HSPB3	15	0	C14ORF105	43	0
MINA	33	0	SIT	104	0	SDC1	4	0	IFRD2	15	0	C14ORF132	43	0
MRPL49	33	1	SSBP1	104	0	SECTM1	4	1	IGFBP6	15	1	C14ORF37	43	0
MYO18B	33	0	SYT11	104	0	SELM	4	0	IGFBPL1	15	0	C6ORF29	43	0
NAT8	33	0	TSR1	104	0	SEMA6D	4	0	IL13RA1	15	0	CACNB2	43	1
NMNAT1	33	0	WWP1	104	0	2014-09-01	4	0	IL1RAP	15	0	CD36	43	1
NUDT13	33	1	ZNF615	104	0	SERPINA4	4	0	ISG20	15	0	CDC25B	43	0
OBSCN	33	0	ASXL1	103	1	SFI1	4	0	ITGA7	15	0	CHST11	43	0
OSBPL9	33	0	ATF1	103	1	SFRP1	4	0	KCTD14	15	0	CPN1	43	0
PDCD2	33	0	CCNG2	103	0	SFRS14	4	0	KIAA0564	15	0	CRHR1	43	1
PEO1	33	1	CD3E	103	0	SGCA	4	0	KIAA0664	15	0	CYP3A5	43	0
PPP5C	33	0	CRKL	103	0	SGEF	4	0	KIAA1033	15	0	DYSF	43	0
PRKAG1	33	0	DOCK10	103	0	SGK2	4	0	LDB3	15	0	EFCBP2	43	0
RAD51	33	0	EXOSC4	103	1	SH3GL3	4	0	LDHD	15	0	EVI2A	43	0
RILP	33	1	FNBP1	103	0	SHAX3	4	0	LMOD1	15	0	FAM49B	43	0
ROCK2	33	0	FXN	103	0	SHCBP1	4	0	LOC283537	15	0	FBN1	43	0
RPL22	33	0	GDAP1L1	103	0	SHMT2	4	0	LPHN3	15	0	FBXL18	43	0
RPL35	33	0	HIST2H2AA	103	0	SHRML	4	0	MBTPS1	15	1	FGB	43	0
RSL1D1	33	0	IFIH1	103	0	SIT	4	0	MCAM	15	0	FHOD3	43	0
RWDD3	33	0	MRPL9	103	0	SLA2	4	0	MFSD1	15	0	FLJ39630	43	0
SGK2	33	0	MS4A1	103	0	SLA	4	0	MLPH	15	0	FXYD1	43	1
SLC17A2	33	0	NCBP1	103	1	SLC12A2	4	0	MOGAT3	15	0	FZD7	43	0
SLC20A2	33	0	PALM	103	0	SLC13A2	4	0	MPDU1	15	0	GARNL3	43	0
SORBS1	33	0	PDE7A	103	0	SLC16A2	4	0	MRPS12	15	0	GBA3	43	0
SRD5A2L2	33	0	PTK7	103	0	SLC17A7	4	0	MSRB3	15	0	GCA	43	0
SVIL	33	0	TIZ	103	0	SLC1A1	4	0	MTHFD1	15	0	GPR17	43	1
TOM1L1	33	0	TLE4	103	1	SLC1A3	4	0	MTIF2	15	0	GPX6	43	0
TRIM45	33	0	TRIM38	103	0	SLC23A1	4	0	MYBBP1A	15	0	GRID1	43	0
UBE2D1	33	0	USP48	103	0	SLC27A2	4	0	NEU4	15	0	GRN	43	0
WDR74	33	0	WDR18	103	0	SLC29A4	4	0	NEXN	15	0	HCP5	43	0
ABCC2	32	0	ZNF155	103	1	SLC2A10	4	0	NFE2L1	15	0	HSPA5BP1	43	0
ATAD2	32	0	ZNF254,ZNF539	103	0	SLC2A2	4	0	NID2	15	0	IGFBP7	43	0
BUB3	32	0	ACTR3	102	0	SLC35A3	4	1	NRIP3	15	0	IL17D	43	0
C10ORF59	32	0	CLIC1	102	1	SLC39A11	4	0	NUDT5	15	0	ILT7	43	0
CACNA1C	32	0	DPEP2	102	0	SLC39A4	4	0	NUP54	15	0	ITM2C	43	0
CHKB,CPT1B	32	0	EBNA1BP2	102	1	SLC7A9	4	0	PCDH8	15	0	LRRTM3	43	0
CHORDC1	32	0	EVI2B	102	0	SLITRK2	4	0	PDE4DIP	15	0	MAPK4	43	0
CSTF2	32	0	KIAA1641	102	0	SLITRK6	4	0	PDK2	15	0	MAPK8IP2	43	0
CYP2J2	32	0	METAP1	102	0	SLU7	4	0	PEX3	15	0	MGC4707	43	0
CYP3A5	32	0	MIF	102	0	SMARCA2	4	0	PGAM2	15	0	PCDH17	43	0
DARS2	32	1	PRKDC	102	1	SMARCA5	4	0	PHF3	15	0	PERP	43	0
EXOSC4	32	0	TRA1	102	0	SMPD3	4	0	PHLDA3	15	0	PGPEP1	43	0
FAM195A	32	0	UTP6	102	1	SMPDL3B	4	0	PKP3	15	0	PIP5K1C	43	0
FLJ20604	32	0	ZNF11B	102	0	SNRPD1	4	0	POLK	15	0	PROC	43	0
FLJ21963	32	0	ZNF586	102	1	SORCS1	4	0	PORIMIN	15	0	PRODH2	43	0
FMO3	32	0	AGL	101	0	SOX5	4	0	PPP2R2B	15	0	PTRF	43	0
GLYCTK	32	1	APBA2	101	0	SPARC	4	0	PPP4C	15	0	RIPK4	43	0
GNPNAT1	32	0	ARL3	101	0	SPARCL1	4	0	PSMB8	15	0	RTKN	43	0
GPD1	32	1	CASP3	101	0	SPIB	4	0	PSME1	15	0	S100A14	43	0
HEATR3	32	0	CHIC2	101	0	SPIN	4	0	PTK7	15	0	SCGN	43	0
HMMR	32	0	CYC1	101	0	SPINK1	4	0	PTK9	15	0	SERPINB9	43	0
ITGAV	32	0	DKFZP761A052	101	0	SRPK2	4	0	PTN	15	0	TM4SF4	43	1
LGR4	32	0	DOCK8	101	0	SRPR	4	0	PTX1	15	0	ULK2	43	0
LMNB2	32	0	DPP6	101	0	SRRM2	4	0	PX19	15	0	VIL1	43	0
MAT2A	32	0	FLJ40629	101	0	SSB	4	0	RHOJ	15	0	VIP	43	0
MPP6	32	0	FMN2	101	0	ST6GALNAC1	4	0	RRM1	15	0	WSB2	43	0
NOL8	32	0	IL10RA	101	0	ST6GALNAC4	4	0	S100A1	15	0	WWTR1	43	0
NUP93	32	0	IQGAP1	101	0	ST6GALNAC5	4	0	S100A6	15	0	ABCC3	42	1
PCMT1	32	0	KCNMB4	101	0	STEAP	4	0	SACM1L	15	0	ACOX2	42	0
PGRMC1	32	0	MAPT	101	0	SUCLG2	4	0	SENP6	15	0	APCS	42	0
PPM1G	32	0	MIS18BP1	101	0	SURF4	4	0	SGCA	15	0	APOC2	42	0
PPP2R4	32	0	PIAS1	101	1	SUZ12	4	0	SLC30A5	15	0	BACH	42	0
PRAP1	32	0	PKNOX2	101	1	SYMPK	4	0	SLC30A7	15	0	BEX2	42	0
PRDX6	32	1	POMT1	101	0	SYNGR3	4	0	SLC39A1	15	1	BTLA	42	0
PRPS1	32	0	PTPRCAP	101	0	SYP	4	0	SNRPG	15	0	C5ORF19	42	0
QIL1	32	0	TTLL1	101	0	SYTL1	4	0	SQRDL	15	0	CAMSAP1	42	0
RBP4	32	0	USP20	101	0	T3JAM	4	0	SUCLA2	15	0	CDA	42	0
RPA2	32	0	BRIX1	100	0	TAGLN2	4	0	SV2B	15	0	DEFA4	42	0
THUMPD3	32	0	CCT4	100	0	TARS	4	0	SYNPO2L	15	0	DOK5	42	0
XRCC6	32	0	CNOT3	100	1	TAX1BP1	4	0	TARS	15	0	DPT	42	0
ZNF658	32	0	DNMT3B	100	1	TCF2	4	0	THBS1	15	0	EHD3	42	0
ADK	31	0	EED	100	1	TDRD3	4	0	TNFAIP8	15	0	EMILIN1	42	0
AK3	31	1	EXOSC5	100	1	TES	4	0	TRIM28	15	0	EPN1	42	0
ANP32E	31	0	FAM31C	100	0	TFCP2L1	4	0	TRIP10	15	0	FAM3B	42	0
BUB1B	31	0	HIST1H2BF	100	1	TFF2	4	0	TUBA8	15	0	FBXL16	42	0
CENPM	31	0	HNRPDL	100	1	THBS4	4	0	USP11	15	0	FCRH1	42	0
CGI-90	31	0	KIAA1374	100	0	TIMELESS	4	0	VASP	15	0	FGA	42	0
COG6	31	0	KIF18B	100	0	TJP1	4	0	VDR	15	0	FLJ20406	42	0
COPS7A	31	0	LPXN	100	0	TM4SF2	4	0	WASF1	15	0	FOLR1	42	1
CYP27A1	31	1	MAGEH1	100	0	TMAP1	4	0	XRCC4	15	0	FREQ	42	0
DHX29	31	1	MRPL13	100	0	TMC5	4	0	YAP1	15	0	FUT2	42	0
EPRS	31	0	NARF	100	0	TMCC2	4	0	ZCWCC2	15	0	GIT2	42	0
FLJ10847	31	0	NCOA6IP	100	1	TMEFF2	4	0	ZFP106	15	0	GLYCTK	42	0
FLJ21934	31	0	TAF1A	100	1	TMPRSS4	4	0	2014-03-07	14	0	GRIN2C	42	1
GCHFR	31	0	TMEM35	100	0	TMPRSS9	4	0	A1BG	14	0	ITPK1	42	0
H2AFX	31	0	TNFRSF1B	100	0	TNFRSF14	4	0	ACSL3	14	0	LARGE	42	0
HOMER1	31	0	YEATS2	100	1	TOP2A	4	0	ACTA1	14	0	MADD	42	0
IPO4	31	0	ARID3A	99	1	TOPORS	4	0	ADCY2	14	0	MAG	42	1
KAZALD1	31	0	C2ORF3	99	0	TPD52L1	4	0	AFMID	14	0	MAWBP	42	0
KIAA0776	31	0	CAPRIN1	99	0	TRA1	4	0	AKAP6	14	0	MEFV	42	0
KLHL21	31	0	COL4A3BP	99	0	TRIM15	4	0	APOL6	14	0	MGC14839	42	0
LOC126248	31	0	DIAPH2	99	1	TRIM31	4	0	ART3	14	0	MGC33962	42	0
MGC10993	31	0	DNAJC13	99	0	TRIM38	4	0	ASCC3	14	0	MGC7036	42	0
MPHOSPH9	31	0	GRIA2	99	0	TSPAN1	4	0	B3GAT1	14	0	MGC9712	42	0
MYOM3	31	0	H3/O,HIST2H3C	99	0	TSTA3	4	0	BSCL2	14	1	NAT8	42	0
NMRAL1	31	0	HSPCA	99	0	TUB	4	0	C19ORF32	14	0	NKIR	42	0
NUDT1	31	0	IDE	99	0	TUBA3	4	0	C1ORF21	14	0	P2RY8	42	0
NUFIP1	31	0	KIDINS220	99	0	TUBAL3	4	0	C6ORF145	14	0	PACAP	42	0
OMA1	31	1	MBD3	99	1	UBE2N	4	0	C9ORF100	14	0	PCDH19	42	0
PDZK1	31	0	MOBKL2A	99	0	UBE3A	4	0	C9ORF67	14	0	PCDHA5	42	1
PNPT1	31	1	NOP2	99	0	UCP2	4	0	CACNB1	14	0	PDGFRA	42	1
PON2	31	0	NXT1	99	1	UGT1A8,UGT1A7,UGT1A4,UGT1A6,UGT1A3,UGT1A5,UGT1A1,UGT1A10,UGT1A9	4	0	CAPN12	14	0	PXMP2	42	0
PRMT1	31	0	PLAC8	99	0	UGT2A1	4	0	CARHSP1	14	0	PYGM	42	0
PSAT1	31	0	PTRH2	99	1	UGT2B11	4	0	CASP1	14	0	RELN	42	0
PSMB2	31	0	TGDS	99	0	UGT2B28	4	0	CASP6	14	0	SLC6A12	42	1
RAD17	31	0	USP16	99	0	UNC5C	4	0	CASQ1	14	1	SPR	42	0
RDH14	31	1	WDR3	99	1	URP2	4	0	CAV1	14	1	TFCP2L1	42	0
RNASEH2C	31	0	ZNF397	99	0	USH1C	4	0	CAV3	14	0	TMEFF1	42	0
SC5DL	31	0	AGPS	98	0	USP47	4	0	CCND1	14	0	TPP1	42	0
SGCB	31	0	AGTPBP1	98	0	VAV1	4	0	CD97	14	0	WRB	42	0
SKP2	31	0	ARHGAP25	98	0	VDP	4	0	CDH2	14	0	ZNF651	42	0
SLC35A4	31	0	CLPP	98	0	VIL1	4	0	CELSR3	14	0	ADARB2	41	0
SOD1	31	1	EBAG9	98	0	VMP	4	0	CFTR	14	0	AGT	41	0
TIMM8A1	31	0	EMR1	98	0	VNN3	4	0	CKB	14	0	AKAP6	41	0
TRIM28	31	0	FAM60A	98	0	VSNL1	4	0	CKM	14	0	ASCL2	41	0
TXNDC9	31	0	FLJ12903	98	0	WDR9	4	0	COG6	14	0	CDS1	41	0
VTN	31	0	HIST2H2AA,HIST2H2AC	98	0	WRB	4	0	COL5A2	14	0	CEBPA	41	0
XPO5	31	0	MYBBP1A	98	1	XCL1,XCL2	4	0	COPB2	14	1	CLDN5	41	0
YEATS4	31	0	NAP1L2	98	1	XPNPEP2	4	0	CSE1L	14	0	CLEC12A	41	0
ZNF277	31	0	ORC6L	98	1	YEATS4	4	0	CYP2D6,LOC440832,CYP2D7P1	14	0	CNIH3	41	0
AKR1C2	30	0	PFN1	98	0	ZCCHC14	4	0	DCTN1	14	0	CREG2	41	0
ALAD	30	0	PIP5K3	98	0	ZDHHC14	4	0	DNM1L	14	1	CRHBP	41	0
ANKMY2	30	0	POLR1B	98	1	ZNF148	4	0	DPM3	14	1	CYFIP2	41	0
ATP13A2	30	0	RASA1	98	0	ZNF177	4	0	DPYSL4	14	0	CYP2C9	41	0
BRCA1	30	0	RDBP	98	1	A1BG	3	0	EDNRA	14	0	DES	41	0
C1ORF25	30	0	RRP1B	98	0	A2BP1	3	1	EFS	14	0	DHODH	41	0
C8G	30	0	SH2D2A	98	0	AADAC	3	0	EIF4E2	14	0	DLGAP2	41	0
CDCA8	30	0	STAG1	98	1	ABAT	3	0	ENO3	14	0	DNAJC6	41	0
CECR5	30	1	UQCRC1	98	0	ABCC2	3	0	EVI5L	14	0	ECE2	41	0
COPS4	30	0	ZNF160	98	1	ABCF2	3	0	FBXO36	14	0	FCER2	41	1
DDT	30	0	ADCY7	97	0	ABCG5	3	0	FBXO40	14	0	FGF13	41	0
DEFB1	30	0	BTAF1	97	1	ACAA1	3	0	FKBP14	14	1	FLJ20699	41	0
DHCR24	30	0	C18ORF24	97	0	ACAA2	3	0	FLJ13052	14	0	GLYAT	41	0
EIF4E2	30	0	DCAKD	97	0	ACADVL	3	0	FLJ20171	14	0	HGD	41	0
FIGNL1	30	0	FLJ10808	97	0	ACAT2	3	0	FLJ22457	14	0	IGFBP6	41	0
FLII	30	0	FLJ20344	97	0	ACMSD	3	0	FLJ22555	14	0	KCNAB1	41	0
FLJ10241	30	1	HCK	97	0	ACOX3	3	0	FLJ90024	14	0	KCNK12	41	0
FLJ20125	30	0	MRPS12	97	0	ACTA2	3	0	FOLH1	14	0	KIAA1576	41	0
FLJ31842	30	0	NOP16	97	0	ACTL6A	3	0	FST	14	0	KIF21A	41	0
FLJ38608	30	0	SBF1	97	1	ACTN2	3	0	FYCO1	14	0	KLRF1	41	1
FLJ90119	30	0	SHKBP1	97	0	ACVR1	3	0	GABBR1	14	0	LGALS9	41	0
FTSJ3	30	0	SRSF1	97	0	ACYP2	3	0	GAD2	14	0	MAGEH1	41	0
GRIM19	30	0	TCEA2	97	1	ADA	3	0	GBE1	14	0	MAL2	41	0
HDCMA18P	30	0	TLOC1	97	0	ADAM19	3	0	GMFB	14	0	MGC11242	41	0
IHPK3	30	0	TNPO1	97	1	ADAM23	3	0	GNAZ	14	1	NRGN	41	0
ISYNA1	30	0	WDR35	97	0	ADAMDEC1	3	0	GRM3	14	0	PRAP1	41	0
KLHDC3	30	0	ABCA7	96	0	ADCY2	3	0	HOXA5	14	0	PRKCQ	41	0
KLHL7	30	0	BID	96	0	ADH1A	3	0	HPS5	14	0	PTGDS	41	0
KPNA4	30	0	CA11	96	0	ADH4	3	0	HSPB8	14	0	PTP4A3	41	0
LOC389458	30	0	CACNA1G	96	0	ADSSL1	3	0	HTPAP	14	0	PTPRA	41	1
MAGOHB	30	0	CORO1B	96	0	AEBP1	3	0	IGJ	14	0	RESP18	41	0
MAP2K2	30	0	GIMAP2	96	0	AFM	3	0	IL1R2	14	0	RPRM	41	0
MAPK6	30	0	HEM1	96	0	AFMID	3	0	ITGA5	14	0	RTN2	41	0
MCM8	30	0	HIST1H2BI	96	1	AGT	3	0	ITGB1BP2	14	0	SH3KBP1	41	0
MRPL21	30	1	HSPE1	96	0	AGXT2	3	0	KCNK5	14	0	SHANK2	41	0
MYBPC1	30	0	LOC90826	96	0	AGXT	3	0	LIPG	14	0	SLC13A3	41	0
NDUFS5	30	1	MAP1B	96	0	AHCY	3	0	LOC163590	14	0	SLC25A20	41	0
NUP54	30	0	MRPS28	96	0	AK1	3	0	LRRC20	14	0	SLC35E4	41	0
OSBPL1A	30	0	PBX4	96	0	AK2	3	0	LRRC59	14	0	SPG3A	41	0
OXR1	30	1	PDK3	96	0	AK3	3	0	LSM4	14	0	TAC1	41	0
PEPD	30	0	PLEK	96	0	AK5	3	0	MAGED2	14	0	ZCWCC3	41	0
PPIC	30	0	PRKD3	96	0	AKAP6	3	0	MAN2A1	14	0	ACF	40	0
PRODH2	30	1	RPRM	96	0	AKR1C1	3	0	MAP1A	14	0	ACSL1	40	0
PRPF4B	30	0	SNX14	96	0	AKR1C4	3	0	MAP1B	14	0	ACTR3	40	0
PRUNE	30	0	STOML2	96	0	AKR1CL1	3	0	MCEE	14	0	AGMAT	40	0
RABL5	30	0	TRPC1	96	0	ALDH1B1	3	0	MFN1	14	0	APC	40	0
RANBP2	30	0	UHRF2	96	0	ALDH6A1	3	0	MGC32871	14	0	ARHGEF18	40	0
RPL7L1	30	0	ZNF24	96	1	ALDH7A1	3	0	MGC45474	14	0	ATP2A3	40	1
SERPINA4	30	0	ANAPC11	95	0	ALDH8A1	3	0	MGLL	14	0	ATP8A2	40	0
SLC39A5	30	0	ASNA1	95	0	ALDOB	3	0	MMP14	14	0	BCLP	40	0
SULT2A1	30	0	BSCL2	95	0	ALPI	3	0	MRPS28	14	0	BSPRY	40	0
THAP1	30	0	C1ORF38	95	0	AMPD1	3	0	MYL2	14	0	C6ORF134	40	0
TIMM9	30	1	C3ORF14	95	0	ANLN	3	0	MYL3	14	0	C8B	40	0
TNNT1	30	0	CHCHD6	95	0	ANP32E	3	0	NA,SORD	14	0	C9ORF100	40	0
TRIP11	30	0	DDX27	95	1	ANTXR2	3	0	NEU1	14	0	CD8B1	40	0
WSB2	30	0	DZIP1	95	1	ANXA1	3	0	NRAP	14	0	CIAS1	40	0
ZBTB11	30	0	KIAA0020	95	1	ANXA2	3	0	OFD1	14	0	CRP	40	0
ZNF638	30	0	KIAA1040	95	0	ANXA9	3	0	OSBPL9	14	0	DBNL	40	0
ABAT	29	1	LY75	95	0	AP1G2	3	1	OSTF1	14	0	DECR2	40	0
ABCG5	29	0	MYC	95	1	AP1M2	3	0	PALM	14	0	DEFA1,DEFA3	40	0
ADRM1	29	0	PDZRN3	95	0	APCDD1	3	0	PGLYRP2	14	0	DGKI	40	0
APOB	29	0	PSMB8	95	0	APG4D	3	0	PGM2	14	0	DMBT1	40	0
ASF1B	29	0	PYCARD	95	0	APOA2	3	0	PI4K2B	14	0	EGFR	40	0
BAG2	29	0	RPS10	95	0	APOA4	3	0	PLSCR1	14	0	EHF	40	0
C20ORF165	29	0	SMARCAD1	95	0	APOBEC1	3	0	PNMA1	14	0	FGG	40	0
C8A	29	0	SSBP4	95	0	APOBEC3A	3	0	PNN	14	0	FGL1	40	0
CDT1	29	0	SULT4A1	95	0	APOBEC3G	3	0	POLD2	14	0	FSD1	40	0
CENPA	29	0	UPF3A	95	1	APOE	3	0	POP5	14	0	GNB1	40	0
CHCHD2	29	1	WDR47	95	0	APOH	3	0	PP3856	14	0	GRIN2A	40	1
CHTF18	29	0	ZNF347	95	0	APOM	3	0	PPP1R12A	14	0	HAAO	40	0
CIDEB	29	0	BEX2	94	0	APP	3	0	PPP1R3C	14	0	HAO1	40	0
CLPB	29	1	CIRH1A	94	0	APRT	3	0	PPP2R1A	14	0	HAVCR2	40	0
COMT	29	1	CNOT10	94	0	APXL	3	0	PRKCSH	14	1	HMGCL	40	0
ELP4	29	0	CTSS	94	0	AQP4	3	0	PRMT5	14	0	KHDRBS2	40	0
ENAM	29	0	DPYSL4	94	0	AQP8	3	0	PROCR	14	0	KIF3A	40	0
ERBB3	29	0	DYRK1A	94	1	ARHGAP11A	3	0	PSMC6	14	0	KLHL1	40	0
F12	29	0	FLJ11712	94	0	ARHGAP12	3	0	PTRF	14	0	LAMA2	40	0
FDX1	29	1	HIST1H2BE	94	1	ARHGAP9	3	0	RAB9B	14	0	LAMC1	40	0
GGCT	29	0	IFNAR2	94	0	ARHGEF1	3	0	RANBP2	14	0	LRCH4	40	0
GPC1	29	0	INA	94	0	ARID1A	3	0	RELN	14	0	LRRN5	40	0
GPX2	29	0	MAP4K3	94	0	ARL1	3	0	RIMS3	14	0	MARVELD2	40	0
GSTO1	29	0	NCF4	94	0	ARP3BETA	3	0	RPA3	14	0	MCM5	40	0
IMPA2	29	0	NGFRAP1	94	1	ASB11	3	0	RPL3L	14	0	MGC8685	40	0
IRAK1	29	0	PAXIP1	94	0	ASB8	3	0	RTN2	14	1	MMD2	40	0
LOC284948	29	0	PLCB2	94	0	ASCC3	3	0	RUVBL2	14	0	MPST	40	0
MAT1A	29	0	PRG1	94	0	ASF1B	3	0	S100A11	14	0	NCAM2	40	0
NANOS1	29	0	PTPN12	94	0	ATF2	3	0	SCAMP5	14	0	NDN	40	0
NDUFA2	29	1	WDR77	94	0	ATF5	3	0	SCN1B	14	0	NDRG2	40	0
NEUGRIN	29	0	ZNF25	94	0	ATP2B1	3	0	SEC61G	14	1	NEFH	40	0
NR2F6	29	0	AES	93	1	ATP7B	3	0	SELM	14	0	NSE2	40	0
PANK4	29	0	C16ORF45	93	0	ATRNL1	3	0	SERBP1	14	0	ONECUT1	40	0
PBP	29	0	CCT8	93	0	AURKA	3	0	SFRS2IP	14	0	OSTALPHA	40	0
PCTP	29	0	CD1D	93	0	AZI2	3	0	SH2D3A	14	0	PFC	40	0
PLA2G12B	29	0	CLEC4A	93	1	B4GALT1	3	1	SH3GL3	14	0	PFKM	40	0
PMM2	29	0	CTNNA2	93	0	BAALC	3	0	SLC17A6	14	0	PGAM2	40	0
PTPN11	29	0	FXYD6	93	0	BARX2	3	0	SLC41A2	14	0	PHYHIPL	40	0
RAD51C	29	0	HNRPA0	93	1	BAT3	3	0	SMPX	14	0	PIGR	40	1
RARRES2	29	0	IHPK1	93	1	BATF	3	0	SNCB	14	0	PPM1E	40	0
RPS8	29	0	MRPL39	93	0	BC002942	3	0	SORCS3	14	0	PPP2R3A	40	0
SLC10A1	29	0	NA,FAM35A	93	0	BCL11A	3	0	SP100	14	0	PRELP	40	0
SLC22A1	29	0	NEK4	93	1	BCL2L2	3	0	SPTBN4	14	0	PTPN5	40	0
SQSTM1	29	0	PWP2	93	0	BCLAF1	3	0	SSPN	14	0	RALGPS1	40	0
TAF5	29	0	TCP1	93	0	BENE	3	0	SYNPR	14	0	RIPX	40	0
TTC1	29	0	TRA2A	93	1	BGR	3	0	TCAP	14	0	RPL3L	40	0
UBE2C	29	0	ABCC1	92	0	BLM	3	0	TCF2	14	0	SERPINF2	40	0
UBE2N	29	0	APBB1IP	92	0	BNIP2	3	0	TGDS	14	0	SLC10A1	40	1
UPB1	29	0	APOBEC3G	92	1	BPIL1	3	0	THOP1	14	0	SLITRK3	40	0
USP38	29	0	BAI3	92	0	BRCA1	3	0	TNC	14	0	SMPX	40	0
VRK2	29	0	BEX1	92	1	BRCA2	3	0	TNFSF10	14	0	SPOCK3	40	0
WBSCR16	29	1	CCL5	92	0	BRIP1	3	0	TNNT3	14	0	SPP2	40	0
ABHD10	28	1	CELSR3	92	0	BTK	3	0	TRIM38	14	0	ST8SIA5	40	0
ACTC	28	0	CGI-121	92	0	BTN3A1	3	0	TRIM9	14	0	STMN3	40	0
AIMP2	28	0	HIST1H3G	92	1	BTN3A2	3	0	TUBG2	14	0	TACSTD1	40	0
AK1	28	0	HPS3	92	0	BTN3A3	3	0	UBE3A	14	0	TNFSF14	40	0
ALDH7A1	28	1	KHDRBS1	92	1	BUB1B	3	0	UCHL1	14	0	ADCYAP1	39	0
ALPK3	28	0	KNSL7	92	0	C10ORF114	3	0	UMPS	14	0	AKR7A3	39	0
AOX1	28	0	MAD1L1	92	1	C10ORF81	3	0	VAMP2	14	0	AOC2	39	0
ARMC1	28	1	NDUFS7	92	0	C10ORF95	3	0	VSNL1	14	0	ASS	39	0
AURKB	28	0	NFASC	92	0	C13ORF24	3	0	WDR47	14	0	ASTN	39	0
BAAT	28	0	PAFAH1B1	92	0	C14ORF162	3	0	WFS1	14	1	BCNP1	39	0
C20ORF35	28	0	PC4	92	0	C15ORF15	3	0	WRB	14	0	BPHL	39	0
CARM1	28	0	PCSK2	92	0	C15ORF2	3	0	ZNF281	14	0	C19ORF35	39	0
CML2	28	0	PRKCB1	92	0	C16ORF5	3	0	ZNF654	14	0	C20ORF103	39	0
FBXL3	28	0	SLC38A2	92	0	C18ORF11	3	0	AASDHPPT	13	0	C2ORF32	39	0
FGA	28	0	SNRNP40	92	0	C18ORF1	3	0	ABCD3	13	0	CEACAM1	39	1
FLJ10986	28	0	TIMM13	92	1	C19ORF22	3	0	ACP1	13	0	CYP2E1	39	0
FLJ21901	28	0	TUBG2	92	0	C19ORF35	3	0	ACTL6B	13	0	DNASE1	39	0
FLJ22028	28	0	UMPS	92	0	C1QL1	3	0	ADAMTS5	13	0	EMX2	39	0
GALK2	28	0	WRB	92	1	C20ORF103	3	0	ADSSL1	13	0	EPB49	39	0
GBA3	28	0	ZNF20	92	1	C20ORF31	3	0	AGGF1	13	0	EVI5L	39	0
GLDC	28	1	AKAP9	91	0	C20ORF98	3	0	AK3	13	0	F12	39	0
GMDS	28	0	ATP6V1C1	91	0	C22ORF16	3	0	ALG3	13	1	FLJ10781	39	0
GPI	28	0	BTN3A2	91	0	C4B,C4A	3	0	APOBEC2	13	0	GBP2	39	0
GPRC5B	28	0	CD300A	91	0	C4BPB	3	0	APOC4	13	0	GCNT3	39	0
GTF3C3	28	0	CD5	91	0	C5ORF13	3	0	ARHGAP5	13	0	GNG4	39	0
KIAA0528	28	0	CDC14A	91	1	C6ORF142	3	0	ARHGEF9	13	0	GNMT	39	0
KIAA1102	28	0	CENTB1	91	0	C6ORF168	3	0	ATP2B2	13	0	HAMP	39	0
KIF11	28	0	DALRD3	91	0	C6ORF4	3	0	ATP5G1	13	0	HCRT	39	0
LOC90624	28	0	DOK2	91	0	C8G	3	0	AZI2	13	0	HECW1	39	0
MAP3K7	28	0	EDEM1	91	0	C9ORF100	3	0	BAX	13	0	HOXB1	39	0
MGC10946	28	0	GPR171	91	0	C9ORF116	3	0	BNIP3	13	0	IGJ	39	0
MIF	28	0	KATNA1	91	0	C9ORF138	3	0	C10ORF65	13	0	ISLR	39	0
MSH3	28	0	LAX	91	0	C9ORF61	3	0	C20ORF46	13	0	ITGA7	39	1
ORM1	28	0	LRP8	91	0	C9ORF67	3	0	C3ORF14	13	0	ITIH2	39	0
PIGF	28	0	MGC10986	91	0	CA12	3	1	C6ORF142	13	0	JAG1	39	1
POLR3H	28	0	MNAT1	91	1	CA5A	3	0	CACNA1G	13	0	JDP2	39	0
PON3	28	0	NAT10	91	1	CABYR	3	0	CASP5	13	0	KCNN1	39	0
POR	28	0	POLE3	91	1	CALB2	3	0	CCL20	13	0	KIAA1539	39	0
POT1	28	0	PTN	91	0	CALM2	3	0	CCNL1	13	0	KIR2DS5,KIR2DS3	39	0
PROX1	28	0	SH3GL2	91	0	CALM3	3	0	CCT7	13	0	KRT19	39	0
PSMB7	28	0	STMN3	91	0	CANT1	3	0	CHRNB1	13	0	LOX	39	0
PWP1	28	0	TOMM20	91	0	CAP2	3	0	CLCN4	13	0	LTB4DH	39	0
QRSL1	28	1	YME1L1	91	0	CARD11	3	0	CSNK1G3	13	0	NEUROD6	39	0
RBM24	28	0	ADNP	90	1	CARD14	3	0	CSRP3	13	0	NGFRAP1	39	0
SCARB1	28	0	AGPAT5	90	0	CARKL	3	0	CTAGE1	13	0	NPL	39	0
SCN1B	28	0	APRT	90	0	CBL	3	0	CTSB	13	0	ORM1	39	0
SERPIND1	28	0	C10ORF4	90	0	CBLN2	3	0	CTSO	13	0	PARVA	39	0
SQLE	28	0	C3ORF18	90	0	CBX5	3	0	CTSS	13	0	PCOLCE	39	0
TMEM45B	28	0	CCR7	90	0	CCL11	3	0	DAB2IP	13	0	PHACTR3	39	0
TPM2	28	0	CKB	90	0	CCL20	3	0	DDX26	13	0	PPARA	39	0
UGT2B7	28	0	DLG7	90	1	CCNA1	3	0	DOK5	13	0	PRRX1	39	0
UNR	28	0	DOCK7	90	0	CCNB2	3	0	DPYD	13	0	S100A1	39	0
ZC3HDC8	28	0	FGFR1OP	90	0	CCNE2	3	0	ECHDC1	13	0	SCN2B	39	0
ZNF364	28	0	GNB2	90	0	CCNF	3	0	EIF3S10	13	0	SERPINA10	39	0
ZYX	28	0	IMMT	90	0	CCNG2	3	0	EIF4A1	13	0	SERPINB1	39	0
AKAP6	27	0	MAP4K2	90	0	CCPG1	3	0	EPM2A	13	1	SIRPB1	39	1
AKR1B1	27	0	MRPL11	90	0	CCR1	3	0	ERBB2	13	0	SLC22A8	39	1
AMID	27	0	NOVA1	90	1	CCR7	3	0	ERBP	13	0	SLC3A1	39	1
ANG	27	0	OGT	90	1	CCR9	3	0	FDPS	13	0	SLC7A8	39	1
AOC2	27	0	PFKM	90	0	CCT2	3	0	FEN1	13	0	SNCA	39	0
ATP6V1C1	27	0	PLEKHF2	90	0	CD200	3	0	FGFR3	13	0	SPINK1	39	0
ATR	27	0	RYBP	90	1	CD3E	3	0	FGFRL1	13	0	SSTR2	39	1
BOLA3	27	0	SF3A2	90	1	CD3G	3	0	FHL2	13	0	TENC1	39	0
BTD	27	0	SLC19A1	90	0	CD3Z	3	0	FHOD3	13	0	TOM1L1	39	0
C14ORF105	27	0	SYK	90	0	CD44	3	0	FLJ43339	13	0	TRIM14	39	0
CASP6	27	0	TRAF5	90	0	CD52	3	0	FMN2	13	0	A2BP1	38	0
CDC20	27	0	ARHGAP4	89	0	CD68	3	0	FUCA2	13	0	ABCG5	38	0
CDC5L	27	0	CAMK2B	89	0	CD72	3	0	FXYD6	13	0	AFM	38	0
CDK2	27	0	DAAM1	89	0	CD7	3	0	FZD1	13	0	ALDH4A1	38	0
CENPH	27	0	FBXO21	89	0	CD74	3	0	GABRA2	13	0	ANXA4	38	0
CEP63	27	0	GOLGIN-67	89	0	CD79A	3	0	GALNT1	13	0	BGN	38	0
CGNL1	27	0	GPR19	89	0	CD86	3	0	GAS1	13	0	C3ORF3	38	0
CYP4F2	27	0	HSPC150	89	0	CD96	3	0	GBAS	13	0	C8A	38	0
DBF4	27	0	IPO4	89	1	CDC20	3	0	GLRB	13	0	CASR	38	1
DNAJC11	27	1	LYRIC	89	0	CDC25A	3	0	GNG11	13	0	CD200	38	1
DRG2	27	1	MDK	89	0	CDC42EP1	3	0	GPRC5C	13	0	CD5L	38	0
E2IG5	27	0	MLLT10	89	1	CDC42SE1	3	0	GPX7	13	0	CD9	38	1
ENDOG	27	1	NDUFS8	89	0	CDC6	3	0	GRB7	13	0	CDO1	38	0
FASTKD2	27	1	PFDN4	89	0	CDCA7	3	0	HIST1H2BH	13	0	CEBPB	38	0
G3BP1	27	0	PRAF2	89	0	CDCA8	3	0	HLA-B	13	0	CKM	38	0
GALE	27	0	RAN	89	1	CDH15	3	0	HRC	13	1	CLSTN1	38	0
GOLT1A	27	0	SEMA4D	89	0	CDH17	3	0	HSPE1	13	0	CML2	38	0
HSPB8	27	0	SNAP91	89	0	CDH22	3	0	IFIH1	13	0	CPT1C	38	0
KIF2C	27	0	USP33	89	0	CDK2	3	0	IL7R	13	0	CTSG	38	0
KRT8	27	0	XPO6	89	1	CDK5RAP3	3	0	IPO13	13	0	DEAF1	38	0
LAMB2	27	0	ARL7	88	0	CDKN2D	3	0	IRX3	13	0	DIO1	38	0
LSM7	27	0	BCOR	88	1	CDKN3	3	0	ISLR	13	0	DOCK11	38	0
MAOA	27	1	C14ORF37	88	0	CDX1	3	0	ITGB3BP	13	0	DPF1	38	0
ME1	27	1	C6ORF211	88	0	CEACAM5	3	0	KIAA1387	13	0	EPHB1	38	1
MGAT4B	27	0	FTSJ3	88	1	CENPF	3	0	KLHDC3	13	1	FCGRT	38	0
MGC15937	27	0	GAP43	88	0	CENPM	3	0	LCN2	13	0	FLJ21934	38	0
MGST2	27	0	HIST1H1B	88	1	CENPN	3	0	LGR4	13	0	FPRL1	38	0
MT4	27	0	LOC196394	88	0	CENTB1	3	0	LOC403313	13	0	FXYD3	38	1
NAT2	27	0	LOC88523	88	0	CEP63	3	0	LPP	13	0	GPR124	38	0
NSUN2	27	0	MAPKBP1	88	0	CEP68	3	0	LSM2	13	0	HAO2	38	0
NUP43	27	0	MGC14595	88	0	CER1	3	0	LTBP3	13	0	HECA	38	0
PDE4DIP	27	0	PAN3	88	0	CERK	3	0	MARVELD1	13	0	HIST1H1D	38	0
PES1	27	0	PTOV1	88	0	CES2	3	0	METAP2	13	0	HPX	38	0
PEX13	27	0	SCAMP5	88	0	CFH	3	0	MSH6	13	0	INCA	38	0
PMPCA	27	1	SHMT1	88	0	CFHL3	3	0	MYOM2	13	0	KIAA0922	38	0
PPARGC1B	27	0	SHOC2	88	0	CHAF1A	3	0	NARG2	13	0	KLKB1	38	0
PPP1R8	27	0	SMC3	88	1	CHD5	3	0	NCL	13	0	LCE2B	38	0
PTX1	27	0	SRSF2	88	0	CHEK1	3	0	NFASC	13	0	LHX2	38	0
RBM19	27	0	TAGLN3	88	0	CHGB	3	0	NME5	13	0	LOC138046	38	0
RCC2	27	0	TCEAL3	88	0	CHIC2	3	0	NMNAT2	13	0	LPA	38	0
SAA4	27	0	ZNF415	88	1	CHL1	3	0	NRXN3	13	0	LTB4R	38	1
STAG2	27	0	ZNF606	88	1	CHRM3	3	0	OGDH	13	0	MAP1LC3A	38	0
TMEM209	27	0	APC	87	1	CHST4	3	0	PAPD4	13	0	MSN	38	0
TOP2B	27	0	AQR	87	0	CHST5	3	1	PARVA	13	0	MTHFS	38	0
TRIM23	27	0	B3GNT6	87	0	CIC	3	0	PCBP4	13	0	MUC20	38	0
VMD2L2	27	0	BZW1	87	0	CIR	3	0	PCDHA5	13	0	MYOZ3	38	0
VRK1	27	0	CASP1	87	0	CITED1	3	0	PDGFRA	13	0	NCR3	38	1
ZC3HC1	27	0	CCHCR1	87	1	CKLF	3	0	PDK4	13	0	NNMT	38	0
ZCCHC10	27	0	CRMP1	87	0	CKLFSF7	3	0	PHKG1	13	0	PCSK1	38	0
ZNF180	27	0	EPRS	87	0	CKS1B	3	0	PHYHIP	13	0	PKP4	38	0
ZNF25	27	0	ETS1	87	1	CLCN3	3	1	PIGK	13	1	PLA2G12B	38	0
ZWINT	27	0	FXYD5	87	0	CLEC1B	3	0	PLD3	13	0	PLG	38	0
ABCC3	26	0	HIST1H2AC	87	1	CLEC4D	3	0	PLEKHB1	13	0	PPP1R1B	38	0
ACP2	26	0	KIAA0922	87	0	CLEC4M	3	0	PLEKHM1	13	0	PTGER3	38	1
ADFP	26	0	KLHDC3	87	1	CLPTM1	3	0	PLS3	13	0	QDPR	38	0
ALG12	26	0	LRFN5	87	0	CLSTN2	3	0	POLR2I	13	0	RAB3A	38	0
ALG8	26	0	MCRS1	87	1	CLSTN3	3	0	POPDC3	13	0	RAB9B	38	0
ANKRD15	26	0	MTM1	87	0	CLUAP1	3	0	PPIG	13	0	RGMA	38	0
AQP7	26	0	NUDC	87	1	CMAS	3	0	PRELP	13	0	RNASE4	38	0
ARHGAP5	26	0	NY-REN-58	87	0	CNOT3	3	0	PRO1855	13	0	SAA4	38	0
ASPN	26	0	POLDIP2	87	1	COL4A1	3	0	PTD012	13	0	SEC14L4	38	0
B3GNT6	26	0	RBMS1	87	1	COL5A1	3	0	PTPN18	13	0	SEMA7A	38	0
C16ORF45	26	0	RSL1D1	87	1	COL6A2	3	0	PYCARD	13	0	SERPINC1	38	0
C3F	26	0	SCG3	87	0	COL6A3	3	0	RARS	13	0	SLC10A4	38	0
C5ORF18	26	0	SLC4A3	87	0	COPS8	3	0	RER1	13	0	SLC17A1	38	1
CCT8	26	0	STAT5A	87	1	COPZ2	3	0	RHOC	13	0	SLC17A3	38	1
CDC6	26	0	THRA	87	1	COQ4	3	0	RPL3	13	0	SLC38A5	38	0
CDCA7	26	0	TNRC5	87	0	CORO7	3	1	RPS27L	13	0	SOX2	38	0
COPS3	26	0	YPEL1	87	1	COX5A	3	0	RPS6KB1	13	0	SPTB	38	0
CORO1B	26	0	ZAP70	87	0	COX7A1	3	0	RTKN	13	0	UPB1	38	0
CYP3A7	26	0	ZNF285	87	0	CPD	3	0	SAA2	13	0	ACO2	37	0
DHTKD1	26	1	AKAP8L	86	1	CPS1	3	0	SAH	13	0	ADA	37	0
DKFZP434L0117	26	0	BRUNOL6	86	0	CRAT	3	0	SEC14L4	13	0	AKR1C4	37	0
DMGDH	26	1	C5ORF18	86	0	CRB1	3	0	SERPINA5	13	0	ALB	37	0
FBL	26	0	C6ORF48	86	0	CRB3	3	0	SERPINH1	13	1	ARHGEF6	37	0
FLJ20582	26	0	CIZ1	86	1	CREB3L2	3	0	SH3BGR	13	0	ASGR2	37	0
FLJ22555	26	0	DIAPH3	86	0	CREB3L3	3	0	SLC1A1	13	0	BRP44L	37	0
GALK1	26	0	ERI1	86	0	CRKL	3	0	SLC25A11	13	0	C1QA	37	0
GPR6	26	0	FBXO38	86	1	CROC4	3	0	SLC25A12	13	0	C4BPA	37	0
GPX3	26	0	FLT3LG	86	0	CRY2	3	0	SMPD2	13	0	CA12	37	0
GSK3A	26	0	HIST1H4K	86	1	CRYZ	3	0	SPPL2A	13	0	CD209	37	0
HAO2	26	1	JARID1A	86	1	CSF2RA	3	0	ST5	13	0	CD22	37	1
INTS7	26	0	JARID1B	86	1	CSK	3	0	STMN2	13	0	CHDH	37	0
KIAA0372	26	0	KATNB1	86	0	CSNK1G3	3	0	TCTE1L	13	0	CKMT2	37	0
KIAA1279	26	0	LARS	86	0	CSRP1	3	0	TFF2	13	0	COLEC12	37	0
LDHB	26	1	LYN	86	1	CSRP2	3	0	THBS4	13	0	COX6A2	37	0
LIN9	26	0	MGC33212	86	0	CST3	3	0	TMC5	13	0	COX7A1	37	0
LTBR	26	0	NOC4L	86	1	CTDSP1	3	0	TMED10	13	0	CTSH	37	0
MBL2	26	0	PCDH8	86	0	CTSF	3	0	TMEM30A	13	0	CYP2A6	37	0
MITF	26	0	RBM12	86	1	CTSW	3	0	TMEM4	13	1	CYP4F2	37	0
MLF2	26	0	RBM8A	86	1	CUEDC1	3	0	TNFRSF1A	13	0	EB-1	37	0
MRPL30	26	1	SF1	86	1	CUEDC2	3	0	TOP2B	13	0	ELMO1	37	0
MRPL45	26	1	SMA3,SMA4,LOC153561	86	0	CUL1	3	0	TOPBP1	13	0	ENO3	37	0
MT3	26	0	SNAPC1	86	1	CUL3	3	0	TOPORS	13	0	FLJ20171	37	0
MUCDHL	26	0	SYT1	86	0	CUTL1	3	0	TPD52L1	13	0	FLJ20273	37	0
NNMT	26	0	TAF2	86	0	CUZD1	3	0	TPPP	13	0	FMO4	37	0
NS3TP1	26	0	YRDC	86	0	CXCL14	3	0	TRPM7	13	0	FOLH1	37	1
NUSAP1	26	0	ALMS1	85	0	CXORF9	3	0	TUBB6	13	0	FURIN	37	0
ORC4L	26	0	C10ORF88	85	0	CXXC6	3	0	UBD	13	0	GAL3ST1	37	1
OTC	26	1	CLSTN1	85	0	CYBB	3	0	UBE2D4	13	0	GALNTL4	37	0
PDLIM3	26	0	CNOT8	85	1	CYP27A1	3	0	UFM1	13	0	GAMT	37	0
PLK4	26	0	DBN1	85	0	CYP2A6	3	0	UGP2	13	0	GAS2	37	0
PMS1	26	0	DDX1	85	0	CYP2A7	3	0	UGT2B17	13	1	GATS	37	0
POLI	26	0	FAM49B	85	0	CYP2D6,CYP2D7P1	3	0	WBP5	13	0	GCH1	37	0
QTRT1	26	0	FLJ32332	85	0	CYP2W1	3	0	ZNF217	13	0	GLUD1	37	0
RAMP1	26	0	GATA3	85	1	CYP3A5	3	0	ABCA1	12	0	GRIN1	37	0
RFC2	26	0	GCSH	85	0	CYP4A22,CYP4A11	3	0	ACACB	12	0	HSPB7	37	0
RGS3	26	0	GNAO1	85	0	CYP4F12	3	0	ANP32E	12	0	IGFBPL1	37	0
RPL17	26	0	GPR124	85	0	CYP4F2	3	0	APBA2	12	0	KCNA1	37	0
RRM2B	26	0	GPS2	85	0	DAAM1	3	0	APOD	12	0	KHDRBS3	37	0
SEPX1	26	0	GTF2H2	85	1	DAB2IP	3	0	ARHGEF4	12	0	KMO	37	0
SERPINA5	26	0	HIST1H2AL	85	1	DBNL	3	0	ARSJ	12	0	LCAT	37	0
SLC17A1	26	0	HIST1H4L	85	1	DCTN1	3	0	ASB13	12	0	LMNA	37	0
SMARCA5	26	0	KIAA0182	85	0	DDAH2	3	0	ASNA1	12	0	LMOD1	37	0
SMN1	26	0	KNTC2	85	1	DDEFL1	3	0	ATP6V1C1	12	0	LOXL1	37	0
SNRNP25	26	0	LOC81691	85	0	DDX39	3	0	ATP6V1G2	12	0	LTBP2	37	0
STARS	26	0	MGC4707	85	0	DECR2	3	0	B4GALT1	12	0	MAFB	37	0
TACC2	26	0	MT3	85	0	DEFA5	3	0	BAMBI	12	0	MFAP4	37	0
TFRC	26	0	MTX2	85	0	DEFA6	3	0	BCAN	12	0	MGC17299	37	0
TXLNA	26	0	NBEA	85	0	DEPDC1B	3	0	BCAR3	12	0	MT1H	37	0
ZMPSTE24	26	0	PRMT3	85	0	DERA	3	0	BCLAF1	12	0	MT4	37	0
AES	25	0	SH3GL3	85	0	DGKI	3	0	BEX2	12	0	MYH9	37	0
AHSG	25	0	SIRPB2	85	0	DHFR	3	0	BIRC3	12	0	NR1I3	37	0
ALDH18A1	25	1	SIRT1	85	1	DKFZP564O243	3	0	C1ORF27	12	0	PACSIN3	37	0
ANPEP	25	0	SON	85	1	DKFZP761C169	3	0	C1QBP	12	0	PON3	37	0
APOF	25	0	STAT1	85	1	DKFZP761L1417	3	0	C20ORF3	12	0	PP9099	37	0
ATF5	25	0	TCF12	85	1	DKK1	3	0	C22ORF13	12	0	PPAP2A	37	1
ATRN	25	0	TPM2	85	0	DMRTC1	3	0	C6ORF93	12	0	PROZ	37	0
BAG3	25	0	XCL1,XCL2	85	0	DNAJB2	3	0	CADPS	12	0	PSORS1C2	37	0
BSCL2	25	0	AIF1	84	1	DNAJC1	3	0	CASP7	12	1	RAPGEF4	37	0
C6ORF15	25	0	AMPH	84	0	DNAJC6	3	0	CASQ2	12	1	RCN1	37	0
CAPN7	25	0	ATM	84	1	DNASE1	3	0	CCDC2	12	0	RNF128	37	0
CBS	25	0	CENPK	84	0	DOCK8	3	0	CCDC80	12	0	SEPHS2	37	0
CDH13	25	0	CGI-62	84	0	DOK5	3	0	CD14	12	0	SGTB	37	0
CDK7	25	0	CIC	84	1	DONSON	3	0	CD248	12	0	SHMT1	37	0
CHD1	25	0	COL6A1	84	0	DPAGT1	3	0	CD44	12	0	SLC25A13	37	1
CHDH	25	1	D2ERTD750E	84	0	DPF3	3	0	CDC5L	12	0	SLC31A1	37	1
CPSF2	25	0	DZIP3	84	0	DRD1IP	3	0	CDC6	12	0	SYTL1	37	0
CRHBP	25	0	E2F1	84	1	DRPLA	3	0	CGNL1	12	0	TDO2	37	0
CRNKL1	25	0	ELAVL4	84	0	DSC2	3	0	CKAP4	12	0	TMEM45B	37	0
CSTF1	25	0	FLJ36492	84	0	DSG2	3	0	CLMN	12	0	TUBB4Q	37	0
DHRS7	25	0	GABBR1	84	0	DSIPI	3	0	CLPX	12	0	UBE2D4	37	0
DKFZP564F0522	25	0	HLA-F	84	0	DSP	3	0	CNDP2	12	0	VAMP8	37	0
DNAJB4	25	0	LIG3	84	1	DTNA	3	0	COL11A1	12	0	XPNPEP2	37	0
DNMT1	25	0	LOC64744	84	0	DTYMK	3	0	COL15A1	12	0	ABCC2	36	1
DNPEP	25	0	NDRG4	84	0	DVL1	3	0	COL16A1	12	0	ABCG4	36	0
EIF2S2	25	0	NKRF	84	1	EBPL	3	0	COMTD1	12	0	ABHD6	36	0
EIF4E	25	0	NSUN5	84	0	ECE2	3	0	COPB	12	0	ADORA1	36	1
EPDR1	25	0	PODXL2	84	0	EDN2	3	0	COX5B	12	0	AGTR1	36	1
FANCI	25	0	PPP2R2B	84	0	EDNRA	3	0	CPNE6	12	0	AK1	36	0
FCN3	25	0	RBBP6	84	1	EEF1A2	3	0	CRAT	12	1	APOD	36	0
FGFRL1	25	0	RPL18	84	0	EFNA1	3	0	CSPG5	12	0	ARSD	36	0
FGL1	25	0	SALL2	84	1	EFNB3	3	0	CUEDC1	12	0	ATP2A2	36	1
GGN	25	0	SEPW1	84	0	EHHADH	3	0	CYP1A1	12	1	ATP7B	36	1
GLRB	25	0	SNTA1	84	0	EIF2A	3	0	DBC1	12	0	BIRC3	36	0
GLUD2	25	0	WDR1	84	0	EIF3S6	3	0	DC2	12	0	C19ORF33	36	0
GOLPH4	25	0	ZNF222	84	1	EIF4EBP1	3	0	DDX58	12	0	C22ORF16	36	0
GSTT1	25	0	ATP1A2	83	0	EIF4G3	3	0	DEXI	12	0	CALM3	36	0
HEBP2	25	0	BTBD1	83	0	ELAVL2	3	0	DHRS8	12	0	CES2	36	0
HSF4	25	0	CAB39	83	0	ELL2	3	0	DLGAP1	12	0	CFH	36	0
HTATSF1	25	0	CARD8	83	1	ELMO1	3	0	DNALI1	12	0	CGB8,CGB5	36	0
LACTB	25	1	CD97	83	0	EMILIN3	3	0	DNASE1L1	12	1	CHRM3	36	0
LIG1	25	0	CHFR	83	1	EML1	3	0	DNER	12	0	CNGA1	36	1
MGC4399	25	0	CHN1	83	0	EMR2	3	0	DNPEP	12	0	CNN1	36	0
MLF1IP	25	0	CHST11	83	0	ENOSF1	3	0	EIF2AK3	12	1	DKFZP761E198	36	0
MPDZ	25	0	COTL1	83	0	ENPP1	3	0	EIF5B	12	0	DMRTC1	36	0
NARG1	25	0	CXXC4	83	0	ENPP2	3	0	ELYS	12	0	DOK1	36	0
NR1I3	25	0	DOCK3	83	0	ENTPD5	3	0	EMP3	12	0	ENPEP	36	1
OXCT1	25	1	FLJ13231	83	0	EPHA2	3	0	ENTPD3	12	0	EPB42	36	0
PAXIP1	25	0	HCST	83	0	EPHB3	3	0	ERBB2IP	12	0	EPS8L1	36	0
PEX7	25	0	HIST1H2AD	83	0	EPHB6	3	0	EXOSC8	12	0	FAH	36	0
PHF3	25	0	HMG20B	83	1	EPM2A	3	0	FADS3	12	0	FLJ30473	36	0
PIGK	25	0	KHDRBS3	83	1	EPM2AIP1	3	0	FBXO44	12	0	FLJ31842	36	0
PKLR	25	0	LEF1	83	1	EPRS	3	0	FGF21	12	0	FMOD	36	0
PPIB	25	0	MEN1	83	1	EPS15	3	0	FLJ10350	12	0	FTCD	36	0
PSMD4	25	0	MTHFD1L	83	0	EPS8L3	3	0	FLJ13611	12	0	GCG	36	0
PWP2	25	0	NUFIP1	83	1	ERBB2IP	3	0	FLJ20035	12	0	GCKR	36	0
RBM14	25	0	PACAP	83	0	ERCC5	3	0	FLJ22028	12	0	GLS2	36	0
SERPINA1	25	0	PHYHIP	83	0	ERK8	3	0	FLJ22794	12	0	GRTP1	36	0
SFRS2IP	25	0	RGS7	83	0	ESPL1	3	0	FLJ32452	12	0	GYS2	36	0
SLC3A1	25	0	SUV420H1	83	0	ETS2	3	0	FLJ38348	12	0	HAPIP	36	0
SLC7A9	25	0	TAOK3	83	0	EVER1	3	0	FLJ38736	12	0	HIST1H2BF	36	0
TCEAL1	25	0	TKT	83	0	EXO1	3	0	FLJ39378	12	0	HSPB8	36	0
TCP1	25	0	ZNF141	83	1	EXT1	3	1	FSTL3	12	0	INHBE	36	0
TM4SF12	25	0	ATP5G1	82	0	F11	3	0	FXYD3	12	0	ITGB5	36	0
TM7SF2	25	0	BRD2	82	1	F12	3	0	GABPA	12	0	KCNA3	36	0
TRIP10	25	0	CARHSP1	82	0	FABP3	3	0	GDF2	12	0	KCNJ16	36	0
UGT2A1	25	0	COPS3	82	1	FABP7	3	0	GFPT2	12	0	KCNK1	36	0
UMPS	25	0	LOC91526	82	0	FAF1	3	0	GJA1	12	0	KCTD14	36	0
VNN1	25	0	MAPK14	82	1	FAM3D	3	0	GLA	12	0	KIAA0427	36	0
VPS13A	25	0	MGC57827	82	0	FAM54A	3	0	GLI3	12	0	KIAA1036	36	0
XBP1	25	0	MYD88	82	0	FANCG	3	0	GMNN	12	0	KLF5	36	0
XRCC4	25	0	PGLS	82	0	FBLN1	3	0	GOLPH3	12	0	LEPREL2	36	0
ACMSD	24	0	PORIMIN	82	0	FBXO11	3	0	GOT2	12	0	LIPC	36	0
AGTR1	24	0	RANBP9	82	1	FBXO5	3	0	GPR172A	12	0	LOC151835	36	0
ANXA13	24	0	SNRPB	82	1	FBXW7	3	0	GPX6	12	0	LOC196394	36	0
ARNT2	24	0	SRPK1	82	1	FCGRT	3	0	GTF2H1	12	0	LYL1	36	0
AURKAIP1	24	1	TAIP-2	82	1	FCN3	3	0	HABP4	12	0	MAP17	36	0
BCCIP	24	0	TCF4	82	1	FEV	3	0	HDAC1	12	0	MBL2	36	0
C10ORF125	24	0	TRIM52	82	0	FEZ2	3	0	HDCMA18P	12	0	MGC10946	36	0
C8B	24	0	TRNT1	82	0	FGA	3	0	HMG20B	12	0	MMRN2	36	0
C9ORF3	24	0	ABCF1	81	0	FGB	3	0	HMOX1	12	1	MT1F	36	0
CCDC2	24	0	ACCN2	81	0	FGF13	3	0	HSP90B1	12	1	MUCDHL	36	0
CCNA2	24	0	AKAP12	81	0	FGR	3	0	ICAM1	12	0	MYO7B	36	0
CCNF	24	0	ANAPC1	81	0	FKBP2	3	0	IGFBP7	12	0	NFATC3	36	0
CENPQ	24	0	APLP1	81	0	FKBP9L,FKBP9	3	0	IL1RN	12	0	NFKB2	36	0
CL640	24	0	APPBP2	81	1	FLJ00012	3	0	ILF2	12	0	NLGN4Y	36	0
CMYA4	24	0	BTN3A3	81	0	FLJ11046	3	0	IRF1	12	0	NPM2	36	0
CPE	24	0	C18ORF10	81	0	FLJ11588	3	0	ITGB1BP3	12	0	NRN1	36	0
CRP	24	0	C1QDC1	81	0	FLJ12748	3	0	ITM2B	12	0	NRXN2	36	0
CRYBB3	24	0	CA10	81	0	FLJ13197	3	0	JAG1	12	0	OSMR	36	0
CTNNAL1	24	0	CARD11	81	0	FLJ14281	3	0	KIAA0513	12	0	P4HB	36	0
DDX41	24	0	CKLFSF3	81	0	FLJ20035	3	0	KIAA0528	12	0	PAK6	36	0
DGCR6L	24	0	COX15	81	0	FLJ20406	3	0	KIAA1604	12	0	PANK1	36	0
DNAJC9	24	0	CPE	81	0	FLJ20605	3	0	KIF1C	12	1	PRF1	36	0
DUS4L	24	0	DCTD	81	0	FLJ20694	3	0	KIF3C	12	0	PRG4	36	0
F10	24	0	DRG2	81	0	FLJ21934	3	0	LGALS1	12	0	PSCD1	36	0
FASN	24	1	EFEMP2	81	0	FLJ22028	3	0	LIN7B	12	0	PTGIS	36	0
FLJ11196	24	0	EIF2S1	81	0	FLJ22353	3	0	LOC387601	12	0	RAB32	36	0
FLJ13236	24	0	FLJ13614	81	0	FLJ22794	3	0	LOC51204	12	0	RAMP1	36	1
FLJ43855	24	0	FLJ22490	81	0	FLJ23322	3	0	LOC85865	12	0	RGS4	36	0
GAL3ST1	24	0	HCFC2	81	1	FLJ23467	3	0	LOXL4	12	0	S100P	36	0
GNB2L1	24	0	HNRPH3	81	1	FLJ31810	3	0	LRFN5	12	0	SCN2A2	36	1
GRTP1	24	0	LYZ	81	0	FLJ32028	3	0	LY6H	12	0	SERPINA7	36	0
HAMP	24	0	MPP6	81	0	FLJ32675	3	0	LYN	12	0	SERPIND1	36	0
HAUS6	24	0	N4BP2	81	0	FLJ32752	3	0	MAGEH1	12	0	SLC17A2	36	1
HOXB1	24	0	PMS2L3	81	0	FLJ36031	3	0	MAN1A2	12	0	SLC25A18	36	0
ITIH1	24	0	PPP2R5D	81	1	FLJ36888	3	0	MAN1B1	12	1	SPP1	36	0
ITIH4	24	0	PRAME	81	0	FLJ37538	3	0	MANF	12	0	SRPX2	36	0
LARGE	24	0	PRPSAP2	81	0	FLJ38348	3	0	MASP1	12	0	STARD8	36	0
LARS	24	0	PTPRA	81	0	FLJ38984	3	0	MCM3	12	0	TACSTD2	36	1
LASS2	24	0	SGTB	81	0	FLJ39378	3	0	MGC15429	12	0	TAL1	36	0
LDLR	24	0	SLC25A14	81	0	FLJ40142	3	0	MGC2408	12	0	TCN2	36	0
LLGL2	24	0	SMN1	81	1	FLJ45273	3	0	MITF	12	0	TFPI	36	0
2014-03-07	24	0	VPS35	81	0	FLNA	3	0	MRPL15	12	0	TGFBR2	36	0
MARVELD3	24	0	WDR6	81	0	FLT3LG	3	0	MRPL42	12	0	THBS2	36	0
METTL1	24	0	ARHGAP12	80	0	FMO3	3	0	MSH2	12	0	TMED6	36	0
MLF1	24	0	ARHGEF9	80	0	FMO5	3	0	MUC20	12	0	WASF3	36	0
MRPL32	24	1	ATP5D	80	0	FMOD	3	0	MUM1	12	0	XBP1	36	0
MTAP	24	0	CABP1	80	0	FOXA1	3	0	MYH7	12	0	ZNFN1A3	36	0
NBEA	24	0	CALD1	80	0	FOXF2	3	0	NAP1L5	12	0	ABAT	35	0
NIP7	24	0	CDH3	80	0	FPR1	3	0	NCK1	12	0	ABCA4	35	1
NOL4	24	0	CDK7	80	1	FREB	3	0	NDRG2	12	0	ACMSD	35	0
NR1I2	24	0	CHC1	80	0	FRS3	3	0	NEF3	12	0	ACVRL1	35	1
ORC2	24	0	CTNND2	80	1	FSD1	3	0	NELL1	12	0	ADRA2C	35	1
ORC3L	24	0	DCX	80	0	FSTL1	3	0	NEUGRIN	12	0	ANGPTL3	35	0
PEX1	24	0	ENO2	80	0	FTCD	3	0	NPAS3	12	0	ANK1	35	0
PLEKHJ1	24	0	EPHA4	80	0	FURIN	3	1	NR2F2	12	0	AP1M2	35	0
PLK1	24	0	EXTL2	80	0	FXYD5	3	0	NR3C1	12	0	APOA4	35	0
POLR1E	24	0	FBXL10	80	0	FZD4	3	0	NUDT8	12	0	APOF	35	0
PPP1R12A	24	0	FKBP1A	80	0	FZD7	3	0	OKL38	12	0	APOH	35	0
PRKAB2	24	0	FLJ30655	80	0	FZR1	3	0	P4HA2	12	1	ASB11	35	0
PSIP1	24	0	GLIPR1	80	0	GABPA	3	0	PAK1IP1	12	0	ATP6V0A4	35	0
PSMA5	24	0	HA-1	80	0	GABRA5	3	0	PAK4	12	0	AXL	35	1
PTP4A1	24	0	HIST1H2AG	80	1	GABRB1	3	0	PCDH10	12	0	AZGP1	35	0
QTRTD1	24	0	HIST1H2BO	80	1	GALNT12	3	0	PCDHA13,PCDHA12,PCDHA2,PCDHA11,PCDHA9,PCDHAC2,PCDHA10,PCDHA1,PCDHA8,PCDHAC1,PCDHA7,PCDHA5,PCDHA6,PCDHA4,PCDHA3	12	0	BICD1	35	0
RDX	24	0	HLA-G	80	0	GALNT1	3	0	PCM1	12	0	BSCL2	35	0
RPL23	24	0	LOC129531	80	0	GALNTL4	3	0	PCNA	12	0	C10ORF125	35	0
RPS10	24	0	LOC157697	80	0	GART	3	0	PCP4	12	0	C7ORF32	35	0
RRM2	24	0	LRRC27	80	0	GBA3	3	0	PCSK1N	12	0	C8G	35	0
SDAD1	24	0	MECP2	80	1	GBP2	3	0	PDGFC	12	0	C9ORF75	35	0
SDCCAG10	24	0	NALP1	80	0	GBP5	3	0	PDHX	12	0	CACNA1I	35	0
SDCCAG1	24	0	NMU	80	0	GCH1	3	0	PDLIM3	12	0	COLEC10	35	0
SH3GL2	24	0	NRIP3	80	0	GDAP1	3	0	PEMT	12	1	CYB5	35	0
SHFM1	24	0	PCBP4	80	0	GDF2	3	0	PFAAP5	12	0	CYP2A7	35	0
SLC19A1	24	0	RAB40C	80	0	GFOD1	3	0	PHKA1	12	0	CYP2C18	35	0
SLC22A17	24	0	RPL22	80	0	GIMAP2	3	0	PHLDB1	12	0	DEFA3	35	0
SLC25A1	24	1	S100A12	80	0	GLB1L	3	0	PIG8	12	0	DEFB118	35	0
SPINK1	24	0	SLK	80	0	GLDC	3	0	PIP5K1C	12	0	DPEP1	35	0
ST8SIA5	24	0	TFDP2	80	1	GLUD2	3	0	PLA2G4A	12	0	ECM1	35	0
STXBP3	24	0	TRP53	80	0	GMPPA	3	0	PLOD2	12	1	EDEM1	35	0
TAF6L	24	0	USP38	80	0	GNAI1	3	0	PLP1	12	0	EFCBP1	35	0
TCF2	24	0	VPS4B	80	0	GNAL	3	0	PLP2	12	1	ESRRG	35	0
TCTE1L	24	0	ZMYND19	80	0	GNL2	3	0	POLDIP2	12	0	F2RL1	35	1
TDO2	24	0	ZNF322B,ZNF322A	80	0	GNMT	3	0	PRDX3	12	0	FABP7	35	0
TNFRSF12A	24	0	ZNF536	80	0	GOT1	3	0	PRIM1	12	0	FGF9	35	0
UGDH	24	0	ADCY1	79	0	GP1BA	3	0	PSD3	12	0	FLJ12748	35	0
WDHD1	24	0	ARHGEF18	79	0	GPA33	3	0	PSMB9	12	0	FLJ22662	35	0
XPO4	24	0	ARHGEF4	79	0	GPC1	3	0	PTPRF	12	0	FOXA3	35	0
ZNF330	24	0	ARS2	79	0	GPNMB	3	0	PTPRG	12	0	FRAT1	35	0
ZNF654	24	0	ATP6V0A2	79	0	GPR126	3	0	RAD50	12	0	GENX-3414	35	1
AGXT2	23	1	BCAS2	79	1	GPR135	3	0	RARRES1	12	0	GNAI2	35	0
APCS	23	0	CELSR2	79	0	GPR17	3	0	RBP5	12	0	GNG11	35	0
APOA1BP	23	1	CHD9	79	1	GPR26	3	0	ROCK2	12	0	GREM2	35	0
APOE	23	0	COPB	79	0	GPR65	3	0	RRM2	12	0	HDGFRP3	35	0
ATF1	23	0	CSK	79	0	GPR88	3	0	SCARA3	12	0	HOMER2	35	0
ATP6V0B	23	0	CSPG5	79	0	GREM2	3	0	SCC-112	12	0	ITIH3	35	0
C1ORF43	23	0	DSCAML1	79	0	GRID1	3	0	SDHD	12	0	KIAA1904	35	0
CCDC56	23	0	E2F5	79	1	GRK6	3	0	SERPINB1	12	0	KLK1	35	0
CDCA2	23	0	EFS	79	0	GRM7	3	0	SET	12	1	LGI4	35	0
CFH	23	0	EMP1	79	0	GSDML	3	0	SFRS11	12	0	LRRC19	35	0
CHGA	23	0	ERCC6L	79	0	GSTM4	3	0	SGCE	12	0	LY64	35	0
CKAP2	23	0	EVI5L	79	0	GTF2IRD1	3	0	SGCG	12	0	MASP1	35	0
CUL5	23	0	FLJ10036	79	0	GUCY1B3	3	0	SGSH	12	0	MCAM	35	1
CXX1	23	0	FLJ10094	79	0	GUCY2C	3	0	SLC12A4	12	0	MGC33510	35	0
DDX20	23	0	FLJ12895	79	0	H2AFV	3	0	SLC16A2	12	0	MT1B	35	0
DKFZP564B167	23	0	GPR65	79	0	H2AFX	3	0	SLC2A4	12	0	MT1E	35	0
DKFZP564J102	23	0	GPX4	79	0	H2AFY	3	0	SLC4A2	12	0	NA,ARHGEF5	35	0
DPH5	23	0	HIST1H2AE	79	1	H2BFS	3	0	SLITRK5	12	0	NAG6	35	0
DVL1	23	0	MPP2	79	0	HAAO	3	0	SNX4	12	0	NFE2	35	0
EIF3B	23	0	NCOA3	79	1	HABP2	3	0	SORBS1	12	0	NXPH1	35	0
ELF3	23	0	NDUFA5	79	0	HCA112	3	0	SORD	12	0	PARP14	35	0
EPM2AIP1	23	0	PIAS2	79	1	HCP5	3	0	SP3	12	0	PCTP	35	0
ERBP	23	0	PIGB	79	0	HDLBP	3	0	SPCS1	12	1	PDK2	35	0
FAM82B	23	1	RANBP6	79	1	HECW1	3	0	SPCS2	12	1	PJA1	35	0
FGFR4	23	0	RHBDF1	79	0	HELLS	3	0	SPIN-2	12	0	PKIA	35	0
FXYD2	23	0	RPS19	79	0	HGD	3	0	SSA2	12	0	PLA2G4C	35	0
GP5	23	0	SCRN1	79	1	HHAT	3	0	STOM	12	0	PON1	35	0
HAAO	23	0	SFRS14	79	1	HIBCH	3	0	STX1A	12	0	PPP1R3C	35	0
HAO1	23	0	SYNGR3	79	0	HINT3	3	0	SUCLG1	12	0	PRKCD	35	0
HOXA5	23	0	TCEAL1	79	1	HIST1H1D	3	0	SYNGR3	12	0	PROCR	35	1
HSPA8	23	0	UBAP2L	79	0	HIST1H2AL	3	0	SYT4	12	0	PTK6	35	0
IARS2	23	1	ANXA1	78	0	HIST1H2BB	3	0	TANK	12	0	QPRT	35	0
KIAA0934	23	0	ASCC3	78	0	HIST1H2BG	3	0	TDRD3	12	0	RBP4	35	0
KIAA1704	23	0	CDH11	78	0	HIST1H2BH	3	0	TGFB1	12	0	RPS6KA2	35	0
KRT18	23	0	CHST1	78	0	HIST1H2BM	3	0	TGFBI	12	0	SCN3A	35	0
LANCL1	23	0	CSNK1E	78	0	HLA-DQA1	3	0	THRA	12	0	SLC13A4	35	1
LOC283130	23	0	EIF4G3	78	0	HLA-DQB1	3	0	TIMELESS	12	0	SLC1A1	35	1
MANEA	23	0	EMP3	78	0	HM13	3	0	TKT	12	0	SLC22A1	35	1
MAPRE3	23	0	EPHB1	78	0	HMGCL	3	0	TM4SF1	12	0	SLC25A4	35	1
MBD3	23	0	FUSIP1	78	1	HMMR	3	0	TMEM39A	12	0	SLC2A4	35	1
MRE11A	23	0	GRWD1	78	1	HPCAL4	3	0	TNNC1	12	0	SLC6A17	35	0
MYOZ1	23	0	GSDML	78	0	HPR	3	0	TPP2	12	0	SLCO2B1	35	0
NA,APOC3	23	0	HIST1H3F	78	1	HRASLS2	3	0	TRDN	12	0	SMARCD3	35	0
NAP1L3	23	0	HNRNPA3	78	0	HRG	3	0	TTLL1	12	0	SORCS2	35	0
NME3	23	1	ITPR2	78	0	HS3ST1	3	0	TTYH1	12	0	ST6GALNAC4	35	0
NPM3	23	0	KIFAP3	78	0	HS3ST2	3	0	VDAC2	12	0	STAT1	35	0
NTHL1	23	1	LANCL1	78	0	HSD17B7	3	0	VEGFB	12	0	SYN1	35	0
PCBP4	23	0	LEPRE1	78	0	HSD17B8	3	0	WARS	12	0	TACC3	35	0
POLE	23	0	MBTD1	78	1	HSPA1L	3	0	ZBTB11	12	0	TCF2	35	0
PON1	23	0	MDS009	78	0	HSPA5BP1	3	0	ZNF268	12	0	TCL1A	35	0
PR48	23	0	NARG1L	78	1	HSPB8	3	0	ZNF451	12	0	THBS1	35	0
PSMD13	23	0	ODC1	78	0	HT036	3	0	ZNF651	12	0	TLR4	35	1
PSME1	23	0	PLAUR	78	0	HTATSF1	3	0	ZYX	12	0	TNFSF8	35	1
PSMG2	23	0	RABL5	78	0	HTPAP	3	0	AASS	11	0	UGT2B15	35	0
PTPMT1	23	0	RAD23A	78	1	IAPP	3	0	ABCA5	11	0	USH1C	35	0
RPL13A	23	0	RASSF2	78	1	IDH1	3	0	ABCB9	11	1	ZAP128	35	0
SLC1A1	23	0	RFX3	78	1	IFI35	3	0	ABCC8	11	0	ACO1	34	0
SLC27A5	23	0	RNF166	78	0	IGF2AS	3	0	ABR	11	0	ADAM19	34	0
SLC39A4	23	0	SERTAD2	78	0	IGFBP7	3	0	ACCN1	11	0	ADRA2B	34	1
SMPDL3A	23	0	SNAP25	78	0	IGJ	3	0	ACTB	11	0	AKR1A1	34	0
ST3GAL3	23	0	SRSF10	78	0	IGSF6	3	0	ACTR2	11	0	APOA2	34	0
TCERG1	23	0	TMEM97	78	0	IKBKE	3	0	ADAM12	11	0	APOB	34	0
TCL6	23	0	UBE2I	78	0	IL15RA	3	0	AKAP12	11	0	ASPN	34	0
TMLHE	23	0	UNR	78	0	IL16	3	0	ALPK3	11	0	AVPR2	34	1
TRUB1	23	0	VPS54	78	0	IL17F	3	0	ANAPC11	11	0	BAAT	34	0
TTK	23	0	AKAP1	77	0	IL22RA1	3	0	ANK2	11	0	C20ORF39	34	0
TTL	23	0	ANKRD26	77	0	IL2RG	3	0	ANKRD2	11	0	CACNB1	34	0
WARS2	23	1	ARPC5	77	0	IL6R	3	0	AQP4	11	0	CAV2	34	1
XRCC6BP1	23	0	BAX	77	0	IL6ST	3	0	ARFGAP3	11	0	CAV3	34	0
YARS	23	0	C13ORF21	77	0	ILF2	3	0	ARL3	11	0	CKLFSF4	34	0
ACADL	22	1	C6ORF151	77	0	INCA	3	0	ARP3BETA	11	0	CLIC5	34	0
ADCY1	22	0	C9ORF9	77	0	IQGAP1	3	0	ARPC5	11	0	COBLL1	34	0
ANKRD32	22	0	CTCF	77	1	IQGAP2	3	0	ASB11	11	0	COLEC11	34	0
APOA2	22	0	DBNL	77	0	IRF7	3	0	ATP8A2	11	0	CPB2	34	0
ARL3	22	0	DLD	77	0	ITGA5	3	0	B3GNT6	11	0	CTNNA3	34	0
C1ORF27	22	0	DMC1	77	1	ITGAV	3	0	BACE1	11	0	CYP4F11	34	0
C2ORF3	22	0	EIF2S3	77	0	ITIH1	3	0	BANF1	11	0	DDR1	34	1
C4B,C4A	22	0	ELAC2	77	1	ITIH2	3	0	BCAP29	11	1	DRD1IP	34	1
C6ORF93	22	0	FUS	77	1	IVL	3	0	BCAP31	11	1	DSCR1L1	34	0
CDC45	22	0	GP1BA	77	0	JAG1	3	0	BEX1	11	0	EBP	34	1
CDH2	22	0	H2AFY	77	1	JUP	3	0	C13ORF10	11	0	ECHDC3	34	0
CDK1	22	0	HSPC129	77	0	KCNE4	3	0	C14ORF159	11	0	ESRRB	34	0
CFL1	22	0	KCNQ2	77	0	KCNK5	3	0	C1RL	11	0	ETFDH	34	0
CHCHD6	22	0	KIAA0073	77	0	KCNK6	3	0	C20ORF6	11	0	F13B	34	1
CHGB	22	0	KIAA0701	77	0	KCNV1	3	0	C6ORF29	11	0	FLJ31952	34	0
CLPTM1	22	0	KIAA1212	77	0	KCTD14	3	0	C7ORF23	11	0	FLJ38359	34	0
CORO6	22	0	KIF1A	77	0	KCTD2	3	0	CA10	11	0	FMO1	34	0
COX4NB	22	0	KLRK1	77	0	KCTD4	3	0	CACNA2D3	11	0	FZD1	34	0
CSDA	22	0	LAIR2	77	0	KCTD8	3	0	CACNG2	11	0	GMPR	34	0
CTNND2	22	0	LAMB2	77	0	KDELC1	3	0	CAMTA1	11	0	GOLT1A	34	0
CYP4F3	22	0	LIN7C	77	0	KIAA0433	3	0	CASP8	11	0	GPR135	34	0
CYP51A1	22	0	LOC90624	77	0	KIAA0514	3	0	CBR1	11	0	GRHPR	34	0
DCLRE1A	22	0	LOC93349	77	1	KIAA0980	3	0	CCNG2	11	0	GYLTL1B	34	0
DHPS	22	0	LRRC3B	77	0	KIAA1033	3	0	CCRK	11	0	HIST1H2AG	34	0
DKC1	22	0	MADD	77	0	KIAA1277	3	0	CCT2	11	0	HIST1H2AL	34	0
E2F6	22	0	MGC33214	77	0	KIAA1446	3	0	CD163	11	0	HOXD13	34	0
EFNA1	22	0	NIN	77	0	KIAA1704	3	0	CDC42EP5	11	0	IL22RA1	34	0
EIF3S10	22	0	NUTF2	77	0	KIAA1914	3	0	CDCP1	11	0	KCNJ15	34	1
ENO1	22	0	ORC2	77	0	KIBRA	3	0	CDKL2	11	0	KLK6	34	0
ENPP4	22	0	PIP5K1C	77	0	KIF20A	3	1	CHCHD6	11	0	KRT3	34	0
EPS8L2	22	0	PRPF31	77	1	KIF21A	3	0	CHDH	11	0	LIPA	34	0
FASTKD1	22	0	RIN3	77	0	KIF22	3	0	CHEK1	11	0	MAMDC1	34	0
FBXL2	22	0	SFRS7	77	1	KIF23	3	0	CHST1	11	0	MAP7	34	0
FBXO5	22	0	SQLE	77	0	KIF4A	3	0	CHST10	11	0	MG29	34	0
FHL1	22	0	VPS13C	77	0	KLF5	3	0	CIR	11	0	MGC15763	34	0
FKBP11	22	0	ZNF140	77	1	KLHDC3	3	0	CKLFSF7	11	0	MYT1L	34	0
FLJ33387	22	0	ADSS	76	0	KNDC1	3	0	CKS1B	11	0	NLGN1	34	1
GABPA	22	0	ARMCX1	76	0	KNG1	3	0	CLU	11	0	NPC1L1	34	0
GARS	22	1	ARPC3	76	0	KNTC1	3	0	CNIH2	11	0	NPTX2	34	0
GGH	22	0	ATP6V1G2	76	0	KPNA2	3	0	CNTN1	11	0	NUDT11	34	0
GSR	22	1	B3GAT1	76	0	KPNB1	3	0	COL12A1	11	0	ODC-P	34	0
GYG	22	0	DPYSL3	76	0	KRT19	3	0	COL4A1	11	0	OR51G1	34	0
HINT3	22	0	FLJ11021	76	0	KRTAP21-1	3	0	COL4A5	11	0	OSBPL1A	34	0
HIRIP5	22	0	HEMGN	76	0	LAMA2	3	0	COL5A3	11	0	PAQR9	34	0
HSBP1	22	0	HIST1H2BD	76	1	LANCL2	3	0	CORO2B	11	0	PCSK9	34	0
KIAA0020	22	0	ICOS	76	0	LAPTM5	3	0	CRISPLD2	11	0	PDLIM2	34	0
KIAA0101	22	0	NEUGRIN	76	0	LASP1	3	0	CRMP1	11	0	PEPD	34	0
KIAA0152	22	0	PHLDB1	76	0	LASS2	3	0	CRTAP	11	0	PLA2G2A	34	0
KIF18A	22	0	PRKD1	76	0	LBP	3	0	CSRP2	11	0	PNLIPRP2	34	0
KIF22	22	0	PRRX1	76	1	LEPREL2	3	0	CTNNAL1	11	0	PODXL2	34	1
MAPK10	22	0	PSMG1	76	0	LEREPO4	3	0	CXXC4	11	0	POPDC3	34	0
MGST1	22	0	RARS	76	0	LGALS3BP	3	0	CYP4V2	11	0	POR	34	0
MRPS5	22	1	RASGRP1	76	0	LGALS4	3	0	DAG1	11	0	PPP1R3A	34	0
MSTO1	22	0	RBM28	76	1	LHX6	3	0	DAPP1	11	0	RPS6KA1	34	0
NCBP1	22	0	TNFRSF14	76	0	LILRA2	3	0	DCAMKL2	11	0	RRBP1	34	0
NEK4	22	0	UBE2L3	76	0	LILRB4	3	0	DDB1	11	0	SARDH	34	0
NOVA2	22	0	UTX	76	1	LILRB5	3	0	DDR2	11	0	SC4MOL	34	0
OPLAH	22	0	VEGFB	76	0	LIPA	3	0	DHRS1	11	0	SDC2	34	1
ORC6	22	0	XRCC6	76	1	LIPC	3	0	DIAPH2	11	0	SDS	34	0
PABPC4	22	0	ZNF10	76	1	LIPH	3	0	DKFZP434I116	11	0	SLAMF1	34	0
PCSK2	22	0	ZNF226	76	1	LMAN1	3	0	DKFZP761L1417	11	0	SLC1A6	34	1
PIK3CA	22	0	ACTA2	75	0	LMCD1	3	0	DMN	11	0	SLC25A23	34	0
PLS1	22	0	ADAM17	75	0	LMNA	3	0	DPF3	11	0	SLCO2A1	34	1
POLL	22	0	ANAPC5	75	0	LMX1B	3	0	DPP4	11	0	SOSTDC1	34	0
POLR2J	22	0	C10ORF117	75	0	LOC124220	3	0	DPYSL3	11	0	SP100	34	0
PPIE	22	0	C20ORF20	75	0	LOC134285	3	0	DUSP4	11	0	SP6	34	0
PPIG	22	0	C7ORF6	75	0	LOC151194	3	0	EFNA4	11	0	SSPN	34	1
PRDX1	22	1	CADPS	75	0	LOC157697	3	0	EIF3S6	11	0	SSTR4	34	1
PREP	22	0	CCNA1	75	1	LOC199964	3	0	ELF1	11	0	SULT1C1	34	0
PSMC1	22	0	CD8A	75	0	LOC253012	3	0	ELL2	11	0	SYMPK	34	0
PSMC2	22	0	COL4A2	75	0	LOC375748	3	0	EPHA1	11	0	SYNPO2L	34	0
R30953_1	22	0	CUL1	75	0	LOC388394	3	0	ERCC5	11	0	TDE2L	34	0
RAE1	22	0	DAPK3	75	1	LOC389429	3	0	FADS2	11	0	TEK	34	1
RPE	22	0	EHMT2	75	1	LOC401494	3	0	FAM198B	11	0	TGM2	34	0
RPL14	22	0	FAM48A	75	0	LOC51315	3	0	FAM29A	11	0	TMOD2	34	0
RPS19	22	0	FARSA	75	0	LOC51760	3	0	FAM46A	11	0	TNFRSF17	34	0
SLC2A4RG	22	0	FBXO44	75	0	LOC55974	3	0	FBP2	11	0	UGT1A8,UGT1A7,UGT1A4,UGT1A6,UGT1A3,UGT1A5,UGT1A1,UGT1A10,UGT1A9	34	0
SNX4	22	0	FCN1	75	0	LOC63928	3	0	FLJ14721	11	0	UGT2A1	34	0
SUV39H2	22	0	FLJ12949	75	0	LOC91526	3	0	FLJ34633	11	0	UGT2B7	34	0
TA-PP2C	22	0	FLJ22457	75	0	LOC91614	3	0	FLJ37478	11	0	WFS1	34	0
TCIRG1	22	1	FLJ22573	75	0	LOC92689	3	0	GABRA1	11	0	ZNF655	34	0
THOC1	22	0	GABPB1	75	0	LOC94105,THY1	3	0	GADD45GIP1	11	0	ADAM23	33	1
TM4SF4	22	0	GCL	75	0	LOX	3	0	GART	11	0	AHSG	33	0
TMEM147	22	0	GPRASP2	75	0	LPA	3	0	GBP1	11	0	ANG	33	0
TMEM9	22	0	H3F3B	75	1	LPIN1	3	0	GEMIN6	11	0	APOE	33	0
TMF1	22	0	HLA-E	75	0	LPPR2	3	0	GFER	11	0	APP	33	1
TMOD1	22	0	HSF1	75	1	LR8	3	0	GPD1L	11	0	ARP3BETA	33	0
TMPO	22	0	ING1	75	1	LRMP	3	0	GPM6A	11	0	ASIP	33	0
TRAPPC4	22	0	IRF3	75	1	LRP8	3	0	GPM6B	11	0	BOK	33	0
TRNT1	22	1	ISYNA1	75	0	LRRC2	3	0	GPNMB	11	0	C10ORF65	33	0
TTR	22	0	KIAA1586	75	0	LRRC49	3	0	GPR19	11	0	C19ORF22	33	0
USP14	22	0	MAGED4	75	0	LRRN5	3	0	GPRASP1	11	0	CDH6	33	0
USP25	22	0	MGC16384	75	0	LRRTM2	3	0	GPX3	11	0	CER1	33	0
WBP4	22	0	MK2S4	75	0	LRRTM3	3	0	GPX4	11	0	CLSTN3	33	0
YRDC	22	0	MLF2	75	1	LRRTM4	3	0	GSTM3	11	0	CPEB1	33	0
ZDHHC8	22	0	MLLT3	75	1	LSM2	3	0	H2AFX	11	0	CPLX2	33	0
ZNF148	22	0	MRPS15	75	0	LY75	3	0	HADHB	11	0	CRAT	33	0
ZNF271	22	0	PCGF2	75	1	LY9	3	0	HERC4	11	0	CREB3L1	33	0
A2BP1	21	0	PCP4	75	0	LZTS2	3	0	HES1	11	0	CRISPLD2	33	0
AKR1D1	21	0	RKHD3	75	0	MACF1	3	0	HIRIP3	11	0	CRYBB2	33	0
AKT1S1	21	0	RPL13A	75	0	MAG	3	0	HRASLS	11	0	CRYBB3	33	0
ALDOC	21	0	S100A9	75	0	MAGI1	3	0	HSD17B6	11	0	CRYZ	33	0
APG4A	21	0	SART3	75	1	MAMDC1	3	0	HSPA13	11	0	CSRP3	33	0
APOA4	21	0	SMO	75	0	MAN1A1	3	0	HTRA3	11	0	CTSC	33	0
ARPC1B	21	0	SNX16	75	0	MAN1A2	3	0	HYPE	11	0	DCK	33	0
ASGR2	21	0	SP100	75	1	MAN2A1	3	1	ICAM3	11	0	DKFZP762K222	33	0
ATP2B2	21	0	SPG20	75	0	MAP3K12	3	0	IDE	11	0	EFHD1	33	0
BCLAF1	21	0	SPTAN1	75	0	MAP7	3	0	IDH2	11	0	ELA2	33	0
C11ORF10	21	0	TCFL5	75	1	MAPK11	3	0	IGFBP5	11	1	ENPP1	33	0
C15ORF15	21	0	TNPO3	75	1	MAPK6	3	0	IL6R	11	0	ENTPD1	33	1
C1ORF51	21	0	UBE2T	75	0	MAPK8IP2	3	0	IMP4	11	0	EPHA4	33	1
C2ORF23	21	0	UCHL5	75	0	MAPKBP1	3	0	IMPA2	11	0	EPOR	33	1
CADPS2	21	0	ZNF324	75	1	MARK1	3	0	ITGB2	11	0	FGF2	33	0
CCNB2	21	0	ACTL6B	74	1	MATN2	3	0	JPH3	11	1	FKBP7	33	0
CD2AP	21	0	AMICA1	74	0	MAWBP	3	0	KBTBD10	11	0	FLJ10094	33	0
CEBPB	21	0	AOF2	74	1	MBP	3	0	KCNK3	11	0	FLJ32332	33	0
CEP55	21	0	ARHGEF7	74	0	MCF2L	3	0	KIAA0103	11	1	FLJ34790	33	0
CGN	21	0	BCL11B	74	1	MCM10	3	0	KIF1A	11	0	FLNC	33	0
CLDN2	21	0	BRD3	74	1	MCM2	3	0	KIF1B	11	0	FLRT2	33	1
CLU	21	0	CAP2	74	0	MCM6	3	0	KNS2	11	0	FNDC4	33	0
COL18A1	21	0	CBFA2T2	74	1	MCM8	3	0	KRT3	11	0	GAS6	33	0
CPN2	21	0	CLUAP1	74	1	MDK	3	0	KYNU	11	0	GATA3	33	0
CSNK1G3	21	0	CRYAB	74	1	MEF2C	3	0	LAPTM4A	11	0	GFPT2	33	0
CUEDC1	21	0	CTSW	74	0	MEIS1	3	0	LBR	11	0	GPT	33	0
CUL1	21	0	CYBA	74	0	MELK	3	0	LIN7C	11	0	GRM8	33	1
CYP4A22,CYP4A11	21	0	DCLRE1A	74	1	MEP1A	3	0	LMCD1	11	0	HDHD3	33	0
CYP4F12	21	0	DKK3	74	0	MFAP4	3	0	LOC375748	11	0	HES1	33	0
DHRS3	21	0	EAF1	74	0	MGAT1	3	1	LOC389458	11	0	HOMER1	33	1
DIS3	21	0	FAIM2	74	0	MGC10986	3	0	LOXL2	11	0	HTR2A	33	1
DKFZP761E198	21	0	FGR	74	0	MGC10993	3	0	LOXL3	11	0	INSM1	33	0
DOK5	21	0	FYN	74	0	MGC12966	3	0	LRP5	11	0	KCNK5	33	1
DSCC1	21	0	GAGE1	74	0	MGC13045	3	0	LSM5	11	0	KCTD8	33	0
DTNA	21	0	GPR18	74	0	MGC13096	3	0	LTB	11	0	KIAA0664	33	0
DUSP13	21	0	IRAK4	74	0	MGC17301	3	0	LYZ	11	0	KIF1C	33	0
EEF1B2	21	0	JAM3	74	0	MGC19604	3	0	LZTS2	11	0	KLRC3	33	0
ELYS	21	0	LOC129285	74	0	MGC20262	3	0	MAP7	11	0	LECT2	33	0
EVE1	21	0	MTHFD2	74	0	MGC21518	3	0	MAPK12	11	0	LEF1	33	0
EXOSC1	21	0	MYH9	74	0	MGC24047	3	0	MATR3	11	0	LRRTM2	33	0
FARP1	21	0	NR2F2	74	1	MGC24133	3	0	MBNL1	11	0	MASA	33	0
FLJ10326	21	0	NTRK2	74	0	MGC27019	3	0	MBP	11	0	MCF2L	33	0
FLJ11046	21	0	OLA1	74	0	MGC3020	3	0	METRNL	11	0	MEGF11	33	0
FLJ38564	21	0	PPIC	74	0	MGC3262	3	0	MFAP5	11	0	MGAT5B	33	0
FNDC4	21	0	RAB27A	74	0	MGC33926	3	0	MGAT1	11	0	MGC35555	33	0
FRG1	21	0	RHD	74	0	MGC35521	3	0	MLC1	11	0	MMP14	33	1
GADD45G	21	0	SCYE1	74	0	MGC4172	3	0	MLYCD	11	0	MYOZ2	33	0
GPRASP2	21	0	SELPLG	74	0	MGC42105	3	0	MN1	11	0	NAT2	33	0
GSTA3	21	0	SH3BP5	74	0	MGC45840	3	0	MRE11A	11	0	ORM2	33	0
HOMER2	21	0	SORCS3	74	0	MGC4707	3	0	MTDH	11	1	OTC	33	0
HSPC133	21	0	SPANXC	74	1	MGC7036	3	0	MTRF1	11	0	P2RX5	33	1
IDH3G	21	1	STK11	74	0	MGC70924	3	0	MX2	11	0	PCCB	33	0
KCTD9	21	0	TBP	74	1	MGC9712	3	0	MYBPC1	11	0	PDLIM4	33	0
KIAA1576	21	0	TCEAL4	74	1	MGP	3	0	MYH6	11	0	PLA2G5	33	0
KIF23	21	0	TRAIP	74	0	MGST2	3	0	MYLC2PL	11	0	PLS3	33	0
LBR	21	0	TRIO	74	0	MINA	3	0	MYOZ2	11	0	PPAP2C	33	0
LCAT	21	0	WAC	74	0	MK2S4	3	0	NAG6	11	0	RBKS	33	0
LECT2	21	0	WASPIP	74	0	MKI67	3	0	NCBP2	11	0	RHOJ	33	0
LMNB1	21	0	ZMYM1	74	1	MLC1	3	0	NCDN	11	0	RNF44	33	0
LOC119710	21	0	ZNF337	74	1	MLC1SA	3	0	NCSTN	11	0	RTN3	33	1
LOC85865	21	0	AP3B2	73	0	MLL	3	0	NDN	11	0	SASH1	33	0
MAP1B	21	0	BCAT2	73	0	MMPL1	3	0	NDUFA5	11	0	SERPINE1	33	0
MAP1LC3A	21	0	BCL2A1	73	0	MOPT	3	0	NEB	11	0	SFRP5	33	0
MAP4K3	21	0	C12ORF22	73	0	MPP5	3	0	NEFH	11	0	SGCB	33	1
MGC13017	21	0	CAMK1G	73	0	MPST	3	0	NGFRAP1	11	0	SH3BGR	33	0
[truncated: 23,836 more rows]

## Sheet: Sheet3
Mitochondrion
Gene	# occurrences	In original seed population	Mitochondrial based on manual curation
GOT1	205	0
GCSH	145	0
IFRD2	144	0
KIAA0664	139	0
NIT2	133	0	1
PPARGC1A	133	0	1
LSM4	131	0
HAX1	129	0
PGM1	129	0
MOCS2	127	0
PFKM	124	0
HAT1	119	0
TPI1	116	0
ATP2A2	115	0	1
C21ORF33	115	0
ALDOA	114	0
ADSSL1	112	0
PSMB5	112	0
BOP1	111	0
GRHPR	111	0	1
C22ORF16	110	0
CFL2	110	0
ACY1	108	0
WDR12	107	0
NDUFB1	106	0
GEMIN6	104	0
PACSIN3	104	0
QP-C	104	0
AGL	103	0
SRM	103	0
SMPX	102	0
IMP4	101	0
NFE2L1	101	0
POLD2	101	0
RUVBL1	100	0
TMEM38B	100	0
CDK4	99	0
ENO3	99	0
PCBD1	99	0
DKFZP434K046	97	0
PPP1R1A	97	0
PRKAA2	97	0
C6ORF125	96	0
DCTPP1	95	0
LOC154761,FLJ40722	95	0
LRP16	95	0
C7ORF30	94	0
CCT3	94	0
EEF1A2	94	0
PHPT1	94	0
PSMB6	94	0
CRYZ	93	0
PDCD8	93	0
ZFP106	93	0
NUP37	92	0
TPM1	92	0
PPIL1	91	0
C10ORF70	90	0
C6ORF66	90	0
KIF1C	90	0
PAICS	90	0
PNPO	90	0
UBE2D4	90	0
AHCY	89	0
AK3L1	89	0
CSRP3	89	0
HRC	89	0
PTER	89	0
TAF9	89	0
KRTAP3-1	88	0
MYL2	88	0
KIAA0564	87	0
NHP2	87	0
PNPLA4	87	0
UGP2	85	0
ACOX2	84	0
CKM	84	0
FLJ32452	84	0
GAMT	84	0
MYL3	84	0
PPID	84	0
SNTA1	84	0
ACAS2	83	0
MYOM1	83	0
TIPIN	83	0
FNDC5	82	0
MYBBP1A	82	0
NA,MGC43036	82	0
BNIP3	81	0
CDC37L1	81	0
DDX1	81	0
MYH7	81	0
PRMT5	81	0
RPA3	81	0
ACTA1	80	0
PGPEP1	80	0
POP5	80	0
PRKACA	80	0
SNRPD1	80	0
ZAP128	80	0
DEXI	79	0
FKBP3	79	0
MKKS	79	0
SNRPG	79	0
FLJ43339	78	0
HFE2	78	0
LOC134147	78	0
MYOZ2	78	0
C14ORF2	77	0
C18ORF55	77	0
DERA	77	0
FHOD3	77	0
SYNPO2L	77	0
TNNC1	77	0
USP13	77	0
CSE1L	76	0
DBI	76	0
GYS1	76	0
NRAP	76	0
PSMA7	76	0
TCEA3	76	0
DDX18	75	0
NMD3	75	0
NUDT6	75	0
PHKB	75	0
VARS2	75	0
ART3	74	0
C2ORF7	74	0
MYH6	74	0
PPP1R3C	74	0
RPP40	74	0
GART	73	0
GNL3	73	0
RGN	73	0
DERL1	72	0
MAPKAPK3	72	0
POPDC2	72	0
RPP14	72	0
ACTN2	71	0
EPM2A	71	0
SEPW1	71	0
TCAP	71	0
AGT	70	0
HPN	70	0
KEAP1	70	0
LDB3	70	0
MGST3	70	0
PSMA4	70	0
BHMT2	69	0
C14ORF156	69	0
CASQ2	69	0
FAH	69	0
GPHN	69	0
LSM5	69	0
MGC14288	69	0
MSH2	69	0
MYOM2	69	0
POPDC3	69	0
PTPN3	69	0
SPAG7	69	0
TBL3	69	0
DCPS	68	0
EBP	68	0
FABP3	68	0
G6PC	68	0
PGAM2	68	0
POLR3K	68	0
RPL3L	68	0
SLC30A9	68	0
TRIM54	68	0
CAP2	67	0
CAV3	67	0
COPS2	67	0
DRG1	67	0
EEF1E1	67	0
EMG1	67	0
HSPA9B	67	0
MGC15416	67	0
NOP56	67	0
SLC2A4	67	0
C6ORF203	66	0
FEN1	66	0
GSTZ1	66	0
HSPB3	66	0
KBTBD10	66	0
LOC161247	66	0
NCL	66	0
RANBP1	66	0
SGCG	66	0
EIF4EBP1	65	0
HABP2	65	0
LOC51204	65	0
MG29	65	0
PA2G4	65	0
PCK1	65	0
POLR2I	65	0
PRMT7	65	0
PTP4A3	65	0
S100A1	65	0
TARS	65	0
GAR1	64	0
GPT	64	0
IARS	64	0
PANK1	64	0
PPP1R3A	64	0
SEPHS1	64	0
SLC37A4	64	0
TRIM55	64	0
UBE2G1	64	0
UGT2B28	64	0
C9ORF67	63	0
CDCA3	63	0
HSPB6	63	0
HYAL1	63	0
ITGB1BP2	63	0
ITGB1BP3	63	0
MCM3	63	0
MRTO4	63	0
NUP155	63	0
PYGM	63	0
RRP15	63	0
TIM14	63	0
BANF1	62	0
C6ORF142	62	0
EPHX2	62	0
FLJ39378	62	0
MGC40214	62	0
POP7	62	0
PRIM1	62	0
PSMD14	62	0
SARA2	62	0
SNAPC5	62	0
TRIM63	62	0
TTC27	62	0
APOBEC2	61	0
C9ORF100	61	0
GBE1	61	0
GSTM4	61	0
IQWD1	61	0
PPP2R3A	61	0
RUVBL2	61	0
SLC22A7	61	0
VEGFB	61	0
BZW2	60	0
DKFZP451A211	60	0
GMNN	60	0
HPD	60	0
LSM2	60	0
MSH6	60	0
PRDX4	60	0
SLC29A1	60	0
BYSL	59	0
CEBPZ	59	0
HADHSC	59	0
IMPDH2	59	0
ITGA7	59	0
KHK	59	0
LTB4DH	59	0
PPARA	59	0
RIOK2	59	0
WWP1	59	0
ZNF593	59	0
ASL	58	0
ATP1B1	58	0
CUEDC2	58	0
GEMIN4	58	0
MGAT5B	58	0
NOLC1	58	0
PEX3	58	0
PHKA1	58	0
PLN	58	0
SH3BGR	58	0
AASDHPPT	57	0
ASB8	57	0
BTBD1	57	0
C20ORF44	57	0
C6ORF108	57	0
CAPZA2	57	0
DES	57	0
ESRRG	57	0
LOC205251	57	0
MT1G	57	0
NKIRAS1	57	0
PAH	57	0
POLR2L	57	0
PSMA2	57	0
RETSAT	57	0
THOP1	57	0
TUBA8	57	0
ATP1A2	56	0
CKS1B	56	0
DECR2	56	0
EIF5B	56	0
MNAT1	56	0
NPM1	56	0
PSMC6	56	0
PTD015	56	0
RAD50	56	0
TNNC2	56	0
UCHL5	56	0
VARS	56	0
ASB2	55	0
BCDO2	55	0
BHMT	55	0
C20ORF46	55	0
DEFB118	55	0
GAS2	55	0
GLO1	55	0
ITGB3BP	55	0
KIAA1737	55	0
MCM2	55	0
PCNA	55	0
RCC1	55	0
SNRPD3	55	0
TPD52L1	55	0
ZNF651	55	0
ANKRD2	54	0
AVEN	54	0
EIF2A	54	0
FLJ10922	54	0
FMO5	54	0
FXYD1	54	0
FYCO1	54	0
GGCX	54	0
GPRC5C	54	0
LOC339483	54	0
LOC56181	54	0
MCM7	54	0
MYPN	54	0
NOP16	54	0
PADI2	54	0
PCYOX1	54	0
PSMD12	54	0
RAB17	54	0
ANAPC11	53	0
C18ORF19	53	0
CAD	53	0
CRYAB	53	0
CYP39A1	53	0
DPYS	53	0
FBP1	53	0
FBXO40	53	0
FLNC	53	0
FXR1	53	0
GTPBP4	53	0
LRRC20	53	0
LRRC2	53	0
MAPKAP1	53	0
NA,FLNC	53	0
RAD23A	53	0
RBKS	53	0
SERBP1	53	0
SITPEC	53	0
TARSL2	53	0
TTN	53	0
WDR18	53	0
ALDOB	52	0
ANKRD9	52	0
ASS	52	0
BTNL2	52	0
CCNG1	52	0
COPS5	52	0
EXOSC2	52	0
GPD1L	52	0
GTF3A	52	0
HSF1	52	0
HSPC051	52	0
KNG1	52	0
MAD2L1	52	0
MGC14816	52	0
NOL3	52	0
NR1H4	52	0
PUS1	52	0
RPP30	52	0
RRAGD	52	0
SCOC	52	0
SLC31A1	52	0
SMYD2	52	0
WDR46	52	0
AZGP1	51	0
CASQ1	51	0
CCT5	51	0
CHRNB1	51	0
CUTC	51	0
CYP2B6	51	0
EXOSC8	51	0
FLJ20605	51	0
GGTLA1	51	0
HNRNPAB	51	0
NCBP2	51	0
RECQL	51	0
RNF128	51	0
SCRN3	51	0
SLN	51	0
TCOF1	51	0
TNNI1	51	0
ASB14	50	0
C10ORF65	50	0
CEP70	50	0
CETN3	50	0
CTPS	50	0
DEK	50	0
EXOSC5	50	0
GHR	50	0
GNPAT	50	0
HSPA14	50	0
MCM5	50	0
MGC2744	50	0
PPAT	50	0
SLC2A2	50	0
STARD7	50	0
TAX1BP1	50	0
C14ORF159	49	0
C3ORF18	49	0
C3ORF3	49	0
DDC	49	0
DDO	49	0
FKBP4	49	0
MPHOSPH10	49	0
MT1F	49	0
NEXN	49	0
OR10H5	49	0
OR8A1	49	0
P4HB	49	0
PSMD8	49	0
RAD1	49	0
RAD54L	49	0
THUMPD1	49	0
TMEM97	49	0
UNC5CL	49	0
VBP1	49	0
WDR3	49	0
CHST6	48	0
COPS8	48	0
CPEB3	48	0
CRYL1	48	0
EIF2S1	48	0
LDOC1	48	0
NCLN	48	0
NFIC	48	0
PARP1	48	0
PSMA3	48	0
PSMB3	48	0
SERPINA6	48	0
SLC6A12	48	0
SNRPA1	48	0
SNRPA	48	0
THAP4	48	0
AKR1C4	47	0
AKT2	47	0
BRIX1	47	0
CDC25C	47	0
ECHDC2	47	0
EFTUD2	47	0
FABP1	47	0
GTF2H5	47	0
HELLS	47	0
KPNA3	47	0
NLE1	47	0
NQO2	47	0
PECR	47	0
PKM2	47	0
PLG	47	0
RABGGTB	47	0
RAN	47	0
SEPHS2	47	0
UBE3A	47	0
ADH1A	46	0
APEX1	46	0
ASB11	46	0
CIRH1A	46	0
DCTD	46	0
EBNA1BP2	46	0
ERH	46	0
ILF2	46	0
INHBE	46	0
MT1E	46	0
NARG2	46	0
OLA1	46	0
PCSK4	46	0
PHKG1	46	0
PIPOX	46	0
PKIA	46	0
PRPF31	46	0
PSMG1	46	0
TATDN1	46	0
ADH6	45	0
COMMD10	45	0
DIO1	45	0
DMN	45	0
DUSP3	45	0
ECHDC1	45	0
GJB1	45	0
HRG	45	0
LOC388962	45	0
LYAR	45	0
LYPLAL1	45	0
MT1A	45	0
MYH7B	45	0
PARP2	45	0
SMARCD3	45	0
TK1	45	0
UBE2V2	45	0
ABCE1	44	0
ALPK2	44	0
ASB10	44	0
CTH	44	0
DDX21	44	0
DHCR7	44	0
DNM1L	44	0
HGD	44	0
LAPTM4B	44	0
MCM6	44	0
MGC4825	44	0
MLX	44	0
MST1	44	0
PPIH	44	0
PTPLA	44	0
RIF1	44	0
SLC38A4	44	0
TRIM37	44	0
ADPRHL1	43	0
AKR1C1	43	0
COL19A1	43	0
EGLN1	43	0
EIF2B3	43	0
FLJ30294	43	0
GNL2	43	0
KLKB1	43	0
LOC441438,LOC375719,LOC441432	43	0
LSM3	43	0
MCM4	43	0
METAP2	43	0
NUDT12	43	0
PCTK1	43	0
RACGAP1	43	0
SLC39A14	43	0
TMEM48	43	0
TNNT3	43	0
ARSE	42	0
CART1	42	0
CLIC5	42	0
DCXR	42	0
DNAJB5	42	0
ELOVL6	42	0
FTCD	42	0
HDHD3	42	0
HMBS	42	0
HMGA1	42	0
IBTK	42	0
MOCS1	42	0
MT1B	42	0
NR0B2	42	0
PPAN	42	0
RRS1	42	0
SAE1	42	0
SLC27A2	42	0
SSRP1	42	0
TSR1	42	0
VDP	42	0
WBSCR14	42	0
AGGF1	41	0
APOM	41	0
ATP6V1D	41	0
BCAP29	41	0
C10ORF71	41	0
DNAJC12	41	0
FILIP1	41	0
FLJ34960	41	0
GALM	41	0
HIRIP3	41	0
MT1H	41	0
MTCBP-1	41	0
NAT10	41	0
NDRG2	41	0
QPRT	41	0
RASSF3	41	0
STIP1	41	0
STUB1	41	0
TBC1D4	41	0
WRB	41	0
AARS	40	0
ABCA5	40	0
AGXT2L1	40	0
ALDH8A1	40	0
ANGPTL3	40	0
APEH	40	0
DSCR1L1	40	0
ECT2	40	0
ENTPD5	40	0
FLJ20152	40	0
HAUS1	40	0
HIG1	40	0
KIAA0971	40	0
LIN7B	40	0
MT1X	40	0
NASP	40	0
NSDHL	40	0
PAK1IP1	40	0
PLA2G4C	40	0
PMF1	40	0
POLE2	40	0
PSMC3	40	0
PSORS1C2	40	0
RAB40B	40	0
RPS6KB1	40	0
RRM1	40	0
TLK1	40	0
USP47	40	0
WDR5	40	0
ZWILCH	40	0
AFM	39	0
AIG1	39	0
APOH	39	0
C13ORF17	39	0
C20ORF155	39	0
GCGR	39	0
MBD4	39	0
MTUS1	39	0
NOC4L	39	0
NOP2	39	0
PROS1	39	0
RAB21	39	0
RQCD1	39	0
SC4MOL	39	0
SLC22A18	39	0
SLMAP	39	0
STK23	39	0
TRIM50C	39	0
TUBG1	39	0
TYMS	39	0
UCK2	39	0
ADAM9	38	0
ALB	38	0
ARAF	38	0
ARL1	38	0
ASB15	38	0
AURKA	38	0
C20ORF166	38	0
C3ORF1	38	0
C7ORF10	38	0
CMYA1	38	0
CTNNA3	38	0
CYP2C9	38	0
DDX46	38	0
DTYMK	38	0
FLJ36888	38	0
FLJ38359,LOC440894	38	0
GRWD1	38	0
IPO13	38	0
KIAA0103	38	0
MAWBP	38	0
NUP85	38	0
PAX1	38	0
POLA1	38	0
POLR1B	38	0
PROC	38	0
RANBP6	38	0
SDHAL2,SDHA	38	0
SEH1L	38	0
SERPINF2	38	0
SGCA	38	0
SPAG5	38	0
STARD10	38	0
TCEB1	38	0
TMED5	38	0
ACF	37	0
ACSL3	37	0
ALS2	37	0
AMBP	37	0
APRT	37	0
CASP8AP2	37	0
DNASE1L1	37	0
DPAGT1	37	0
F11	37	0
KIF20A	37	0
LIPC	37	0
LOC123722	37	0
MAPK12	37	0
MRLC2	37	0
NHP2L1	37	0
NOP10	37	0
NUDC	37	0
PAIP1	37	0
PPP1R3B	37	0
RFC4	37	0
SSB	37	0
UGT2B11	37	0
UTP6	37	0
WDR77	37	0
AADAC	36	0
ADH1C	36	0
BSG	36	0
CAT	36	0
CCDC86	36	0
CCT2	36	0
CDC7	36	0
CHEK1	36	0
DDX56	36	0
DKFZP313N0621	36	0
DKFZP566K0524	36	0
DNAJC10	36	0
ENOSF1	36	0
FLJ33977	36	0
GENX-3414	36	0
HDAC11	36	0
HT007	36	0
IPO7	36	0
JTV1	36	0
LMAN1	36	0
MT1J	36	0
MTR	36	0
NSUN5	36	0
NUP133	36	0
OR5B21	36	0
PALMD	36	0
PCM1	36	0
POLR2D	36	0
PRMT3	36	0
RCL1	36	0
RNASE4	36	0
RPS27L	36	0
RTN2	36	0
SLC17A3	36	0
SNX26	36	0
SYNGR2	36	0
TCEB2	36	0
TM4SF5	36	0
USP1	36	0
ZNF302	36	0
APOC2	35	0
ASNA1	35	0
C15ORF2	35	0
C20ORF7	35	0
C6ORF211	35	0
CACNB1	35	0
CACYBP	35	0
CCT4	35	0
CES2	35	0
CIAPIN1	35	0
CYB5	35	0
CYP1A1	35	0
EBAG9	35	0
EPHX1	35	0
EXO1	35	0
MCM10	35	0
MKI67IP	35	0
MYNN	35	0
NCAPD2	35	0
NOA1	35	0
NOL11	35	0
NUP107	35	0
POLD1	35	0
PTBP1	35	0
RAD51AP1	35	0
RANGAP1	35	0
RTKN	35	0
SENP6	35	0
SERPINC1	35	0
SNRPE	35	0
SRPRB	35	0
TPP2	35	0
TRDN	35	0
UTP15	35	0
WDR36	35	0
ACTL6A	34	0
ASCL2	34	0
ASPH	34	0
BIRC5	34	0
BUB1	34	0
CAMK2B	34	0
CCNB1	34	0
COMMD8	34	0
CUL2	34	0
DAP13	34	0
EZH2	34	0
FGB	34	0
GMPPA	34	0
GOLGA4	34	0
HRASLS	34	0
HSD17B2	34	0
KPNB1	34	0
NUTF2	34	0
PBK	34	0
POLA2	34	0
RRP1B	34	0
SCFD1	34	0
SET	34	0
SLC19A2	34	0
SPC24	34	0
SYNCRIP	34	0
TDRD3	34	0
TIMELESS	34	0
TOPBP1	34	0
VPS18	34	0
ACP1	33	0
AGPAT2	33	0
AKR1A1	33	0
AKR7A3	33	0
APITD1	33	0
ASF1A	33	0
BDH	33	0
C10ORF110	33	0
CCDC99	33	0
CHAF1B	33	0
COLEC11	33	0
DUS1L	33	0
EIF3S12	33	0
FARSA	33	0
FLJ20699	33	0
FLJ30313	33	0
FMO4	33	0
FUNDC1	33	0
HCFC1R1	33	0
HSPA4	33	0
ITIH2	33	0
LOC88523	33	0
LRRC59	33	0
MAPT	33	0
MELK	33	0
MGC17301	33	0
MINA	33	0
MYO18B	33	0
NAT8	33	0
NMNAT1	33	0
OBSCN	33	0
OSBPL9	33	0
PDCD2	33	0
PPP5C	33	0
PRKAG1	33	0
RAD51	33	0
ROCK2	33	0
RPL22	33	0
RPL35	33	0
RSL1D1	33	0
RWDD3	33	0
SGK2	33	0
SLC17A2	33	0
SLC20A2	33	0
SORBS1	33	0
SRD5A2L2	33	0
SVIL	33	0
TOM1L1	33	0
TRIM45	33	0
UBE2D1	33	0
WDR74	33	0
ABCC2	32	0
ATAD2	32	0
BUB3	32	0
C10ORF59	32	0
CACNA1C	32	0
CHKB,CPT1B	32	0
CHORDC1	32	0
CSTF2	32	0
CYP2J2	32	0
CYP3A5	32	0
EXOSC4	32	0
FAM195A	32	0
FLJ20604	32	0
FLJ21963	32	0
FMO3	32	0
GNPNAT1	32	0
HEATR3	32	0
HMMR	32	0
ITGAV	32	0
LGR4	32	0
LMNB2	32	0
MAT2A	32	0
MPP6	32	0
NOL8	32	0
NUP93	32	0
PCMT1	32	0
PGRMC1	32	0
PPM1G	32	0
PPP2R4	32	0
PRAP1	32	0
PRPS1	32	0
QIL1	32	0
RBP4	32	0
RPA2	32	0
THUMPD3	32	0
XRCC6	32	0
ZNF658	32	0
ADK	31	0
ANP32E	31	0
BUB1B	31	0
CENPM	31	0
CGI-90	31	0
COG6	31	0
COPS7A	31	0
EPRS	31	0
FLJ10847	31	0
FLJ21934	31	0
GCHFR	31	0
H2AFX	31	0
HOMER1	31	0
IPO4	31	0
KAZALD1	31	0
KIAA0776	31	0
KLHL21	31	0
LOC126248	31	0
MGC10993	31	0
MPHOSPH9	31	0
MYOM3	31	0
NMRAL1	31	0
NUDT1	31	0
NUFIP1	31	0
PDZK1	31	0
PON2	31	0
PRMT1	31	0
PSAT1	31	0
PSMB2	31	0
RAD17	31	0
RNASEH2C	31	0
SC5DL	31	0
SGCB	31	0
SKP2	31	0
SLC35A4	31	0
TIMM8A1	31	0
TRIM28	31	0
TXNDC9	31	0
VTN	31	0
XPO5	31	0
YEATS4	31	0
ZNF277	31	0
AKR1C2	30	0
ALAD	30	0
ANKMY2	30	0
ATP13A2	30	0
BRCA1	30	0
C1ORF25	30	0
C8G	30	0
CDCA8	30	0
COPS4	30	0
DDT	30	0
DEFB1	30	0
DHCR24	30	0
EIF4E2	30	0
FIGNL1	30	0
FLII	30	0
FLJ20125	30	0
FLJ31842	30	0
FLJ38608	30	0
FLJ90119	30	0
FTSJ3	30	0
GRIM19	30	0
HDCMA18P	30	0
IHPK3	30	0
ISYNA1	30	0
KLHDC3	30	0
KLHL7	30	0
KPNA4	30	0
LOC389458	30	0
MAGOHB	30	0
MAP2K2	30	0
MAPK6	30	0
MCM8	30	0
MYBPC1	30	0
NUP54	30	0
OSBPL1A	30	0
PEPD	30	0
PPIC	30	0
PRPF4B	30	0
PRUNE	30	0
RABL5	30	0
RANBP2	30	0
RPL7L1	30	0
SERPINA4	30	0
SLC39A5	30	0
SULT2A1	30	0
THAP1	30	0
TNNT1	30	0
TRIP11	30	0
WSB2	30	0
ZBTB11	30	0
ZNF638	30	0
ABCG5	29	0
ADRM1	29	0
APOB	29	0
ASF1B	29	0
BAG2	29	0
C20ORF165	29	0
C8A	29	0
CDT1	29	0
CENPA	29	0
CHTF18	29	0
CIDEB	29	0
ELP4	29	0
ENAM	29	0
ERBB3	29	0
F12	29	0
GGCT	29	0
GPC1	29	0
GPX2	29	0
GSTO1	29	0
IMPA2	29	0
IRAK1	29	0
LOC284948	29	0
MAT1A	29	0
NANOS1	29	0
NEUGRIN	29	0
NR2F6	29	0
PANK4	29	0
PBP	29	0
PCTP	29	0
PLA2G12B	29	0
PMM2	29	0
PTPN11	29	0
RAD51C	29	0
RARRES2	29	0
RPS8	29	0
SLC10A1	29	0
SLC22A1	29	0
SQSTM1	29	0
TAF5	29	0
TTC1	29	0
UBE2C	29	0
UBE2N	29	0
UPB1	29	0
USP38	29	0
VRK2	29	0
ACTC	28	0
AIMP2	28	0
AK1	28	0
ALPK3	28	0
AOX1	28	0
AURKB	28	0
BAAT	28	0
C20ORF35	28	0
CARM1	28	0
CML2	28	0
FBXL3	28	0
FGA	28	0
FLJ10986	28	0
FLJ21901	28	0
FLJ22028	28	0
GALK2	28	0
GBA3	28	0
GMDS	28	0
GPI	28	0
GPRC5B	28	0
GTF3C3	28	0
KIAA0528	28	0
KIAA1102	28	0
KIF11	28	0
LOC90624	28	0
MAP3K7	28	0
MGC10946	28	0
MIF	28	0
MSH3	28	0
ORM1	28	0
PIGF	28	0
POLR3H	28	0
PON3	28	0
POR	28	0
POT1	28	0
PROX1	28	0
PSMB7	28	0
PWP1	28	0
RBM24	28	0
SCARB1	28	0
SCN1B	28	0
SERPIND1	28	0
SQLE	28	0
TMEM45B	28	0
TPM2	28	0
UGT2B7	28	0
UNR	28	0
ZC3HDC8	28	0
ZNF364	28	0
ZYX	28	0
AKAP6	27	0
AKR1B1	27	0
AMID	27	0
ANG	27	0
AOC2	27	0
ATP6V1C1	27	0
ATR	27	0
BOLA3	27	0
BTD	27	0
C14ORF105	27	0
CASP6	27	0
CDC20	27	0
CDC5L	27	0
CDK2	27	0
CENPH	27	0
CEP63	27	0
CGNL1	27	0
CYP4F2	27	0
DBF4	27	0
E2IG5	27	0
G3BP1	27	0
GALE	27	0
GOLT1A	27	0
HSPB8	27	0
KIF2C	27	0
KRT8	27	0
LAMB2	27	0
LSM7	27	0
MGAT4B	27	0
MGC15937	27	0
MGST2	27	0
MT4	27	0
NAT2	27	0
NSUN2	27	0
NUP43	27	0
PDE4DIP	27	0
PES1	27	0
PEX13	27	0
PPARGC1B	27	0
PPP1R8	27	0
PTX1	27	0
RBM19	27	0
RCC2	27	0
SAA4	27	0
STAG2	27	0
TMEM209	27	0
TOP2B	27	0
TRIM23	27	0
VMD2L2	27	0
VRK1	27	0
ZC3HC1	27	0
ZCCHC10	27	0
ZNF180	27	0
ZNF25	27	0
ZWINT	27	0
ABCC3	26	0
ACP2	26	0
ADFP	26	0
ALG12	26	0
ALG8	26	0
ANKRD15	26	0
AQP7	26	0
ARHGAP5	26	0
ASPN	26	0
B3GNT6	26	0
C16ORF45	26	0
C3F	26	0
C5ORF18	26	0
CCT8	26	0
CDC6	26	0
CDCA7	26	0
COPS3	26	0
CORO1B	26	0
CYP3A7	26	0
DKFZP434L0117	26	0
FBL	26	0
FLJ20582	26	0
FLJ22555	26	0
GALK1	26	0
GPR6	26	0
GPX3	26	0
GSK3A	26	0
INTS7	26	0
KIAA0372	26	0
KIAA1279	26	0
LIN9	26	0
LTBR	26	0
MBL2	26	0
MITF	26	0
MLF2	26	0
MT3	26	0
MUCDHL	26	0
NNMT	26	0
NS3TP1	26	0
NUSAP1	26	0
ORC4L	26	0
PDLIM3	26	0
PLK4	26	0
PMS1	26	0
POLI	26	0
QTRT1	26	0
RAMP1	26	0
RFC2	26	0
RGS3	26	0
RPL17	26	0
RRM2B	26	0
SEPX1	26	0
SERPINA5	26	0
SLC17A1	26	0
SMARCA5	26	0
SMN1	26	0
SNRNP25	26	0
STARS	26	0
TACC2	26	0
TFRC	26	0
TXLNA	26	0
ZMPSTE24	26	0
AES	25	0
AHSG	25	0
ANPEP	25	0
APOF	25	0
ATF5	25	0
ATRN	25	0
BAG3	25	0
BSCL2	25	0
C6ORF15	25	0
CAPN7	25	0
CBS	25	0
CDH13	25	0
CDK7	25	0
CHD1	25	0
CPSF2	25	0
CRHBP	25	0
CRNKL1	25	0
CSTF1	25	0
DHRS7	25	0
DKFZP564F0522	25	0
DNAJB4	25	0
DNMT1	25	0
DNPEP	25	0
EIF2S2	25	0
EIF4E	25	0
EPDR1	25	0
FANCI	25	0
FCN3	25	0
FGFRL1	25	0
FGL1	25	0
GGN	25	0
GLRB	25	0
GLUD2	25	0
GOLPH4	25	0
GSTT1	25	0
HEBP2	25	0
HSF4	25	0
HTATSF1	25	0
LIG1	25	0
MGC4399	25	0
MLF1IP	25	0
MPDZ	25	0
NARG1	25	0
NR1I3	25	0
PAXIP1	25	0
PEX7	25	0
PHF3	25	0
PIGK	25	0
PKLR	25	0
PPIB	25	0
PSMD4	25	0
PWP2	25	0
RBM14	25	0
SERPINA1	25	0
SFRS2IP	25	0
SLC3A1	25	0
SLC7A9	25	0
TCEAL1	25	0
TCP1	25	0
TM4SF12	25	0
TM7SF2	25	0
TRIP10	25	0
UGT2A1	25	0
UMPS	25	0
VNN1	25	0
VPS13A	25	0
XBP1	25	0
XRCC4	25	0
ACMSD	24	0
AGTR1	24	0
ANXA13	24	0
ARNT2	24	0
BCCIP	24	0
C10ORF125	24	0
C8B	24	0
C9ORF3	24	0
CCDC2	24	0
CCNA2	24	0
CCNF	24	0
CENPQ	24	0
CL640	24	0
CMYA4	24	0
CPE	24	0
CRP	24	0
CRYBB3	24	0
CTNNAL1	24	0
DDX41	24	0
DGCR6L	24	0
DNAJC9	24	0
DUS4L	24	0
F10	24	0
FLJ11196	24	0
FLJ13236	24	0
FLJ43855	24	0
GAL3ST1	24	0
GNB2L1	24	0
GRTP1	24	0
HAMP	24	0
HAUS6	24	0
HOXB1	24	0
ITIH1	24	0
ITIH4	24	0
LARGE	24	0
LARS	24	0
LASS2	24	0
LDLR	24	0
LLGL2	24	0
2014-03-07	24	0
MARVELD3	24	0
METTL1	24	0
MLF1	24	0
MTAP	24	0
NBEA	24	0
NIP7	24	0
NOL4	24	0
NR1I2	24	0
ORC2	24	0
ORC3L	24	0
PEX1	24	0
PLEKHJ1	24	0
PLK1	24	0
POLR1E	24	0
PPP1R12A	24	0
PRKAB2	24	0
PSIP1	24	0
PSMA5	24	0
PTP4A1	24	0
QTRTD1	24	0
RDX	24	0
RPL23	24	0
RPS10	24	0
RRM2	24	0
SDAD1	24	0
SDCCAG10	24	0
SDCCAG1	24	0
SH3GL2	24	0
SHFM1	24	0
SLC19A1	24	0
SLC22A17	24	0
SPINK1	24	0
ST8SIA5	24	0
STXBP3	24	0
TAF6L	24	0
TCF2	24	0
TCTE1L	24	0
TDO2	24	0
TNFRSF12A	24	0
UGDH	24	0
WDHD1	24	0
XPO4	24	0
ZNF330	24	0
ZNF654	24	0
APCS	23	0
APOE	23	0
ATF1	23	0
ATP6V0B	23	0
C1ORF43	23	0
CCDC56	23	0
CDCA2	23	0
CFH	23	0
CHGA	23	0
CKAP2	23	0
CUL5	23	0
CXX1	23	0
DDX20	23	0
DKFZP564B167	23	0
DKFZP564J102	23	0
DPH5	23	0
DVL1	23	0
EIF3B	23	0
ELF3	23	0
EPM2AIP1	23	0
ERBP	23	0
FGFR4	23	0
FXYD2	23	0
GP5	23	0
HAAO	23	0
HAO1	23	0
HOXA5	23	0
HSPA8	23	0
KIAA0934	23	0
KIAA1704	23	0
KRT18	23	0
LANCL1	23	0
LOC283130	23	0
MANEA	23	0
MAPRE3	23	0
MBD3	23	0
MRE11A	23	0
MYOZ1	23	0
NA,APOC3	23	0
NAP1L3	23	0
NPM3	23	0
PCBP4	23	0
POLE	23	0
PON1	23	0
PR48	23	0
PSMD13	23	0
PSME1	23	0
PSMG2	23	0
PTPMT1	23	0
RPL13A	23	0
SLC1A1	23	0
SLC27A5	23	0
SLC39A4	23	0
SMPDL3A	23	0
ST3GAL3	23	0
TCERG1	23	0
TCL6	23	0
TMLHE	23	0
TRUB1	23	0
TTK	23	0
TTL	23	0
XRCC6BP1	23	0
YARS	23	0
ADCY1	22	0
ANKRD32	22	0
APOA2	22	0
ARL3	22	0
C1ORF27	22	0
C2ORF3	22	0
C4B,C4A	22	0
C6ORF93	22	0
CDC45	22	0
CDH2	22	0
CDK1	22	0
CFL1	22	0
CHCHD6	22	0
CHGB	22	0
CLPTM1	22	0
CORO6	22	0
COX4NB	22	0
CSDA	22	0
CTNND2	22	0
CYP4F3	22	0
CYP51A1	22	0
DCLRE1A	22	0
DHPS	22	0
DKC1	22	0
E2F6	22	0
EFNA1	22	0
EIF3S10	22	0
ENO1	22	0
ENPP4	22	0
EPS8L2	22	0
FASTKD1	22	0
FBXL2	22	0
FBXO5	22	0
FHL1	22	0
FKBP11	22	0
FLJ33387	22	0
GABPA	22	0
GGH	22	0
GYG	22	0
HINT3	22	0
HIRIP5	22	0
HSBP1	22	0
KIAA0020	22	0
KIAA0101	22	0
KIAA0152	22	0
KIF18A	22	0
KIF22	22	0
MAPK10	22	0
MGST1	22	0
MSTO1	22	0
NCBP1	22	0
NEK4	22	0
NOVA2	22	0
OPLAH	22	0
ORC6	22	0
PABPC4	22	0
PCSK2	22	0
PIK3CA	22	0
PLS1	22	0
POLL	22	0
POLR2J	22	0
PPIE	22	0
PPIG	22	0
PREP	22	0
PSMC1	22	0
PSMC2	22	0
R30953_1	22	0
RAE1	22	0
RPE	22	0
RPL14	22	0
RPS19	22	0
SLC2A4RG	22	0
SNX4	22	0
SUV39H2	22	0
TA-PP2C	22	0
THOC1	22	0
TM4SF4	22	0
TMEM147	22	0
TMEM9	22	0
TMF1	22	0
TMOD1	22	0
TMPO	22	0
TRAPPC4	22	0
TTR	22	0
USP14	22	0
USP25	22	0
WBP4	22	0
YRDC	22	0
ZDHHC8	22	0
ZNF148	22	0
ZNF271	22	0
A2BP1	21	0
AKR1D1	21	0
AKT1S1	21	0
ALDOC	21	0
APG4A	21	0
APOA4	21	0
ARPC1B	21	0
ASGR2	21	0
ATP2B2	21	0
BCLAF1	21	0
C11ORF10	21	0
C15ORF15	21	0
C1ORF51	21	0
C2ORF23	21	0
CADPS2	21	0
CCNB2	21	0
CD2AP	21	0
CEBPB	21	0
CEP55	21	0
CGN	21	0
CLDN2	21	0
CLU	21	0
COL18A1	21	0
CPN2	21	0
CSNK1G3	21	0
CUEDC1	21	0
CUL1	21	0
CYP4A22,CYP4A11	21	0
CYP4F12	21	0
DHRS3	21	0
DIS3	21	0
DKFZP761E198	21	0
DOK5	21	0
DSCC1	21	0
DTNA	21	0
DUSP13	21	0
EEF1B2	21	0
ELYS	21	0
EVE1	21	0
EXOSC1	21	0
FARP1	21	0
FLJ10326	21	0
FLJ11046	21	0
FLJ38564	21	0
FNDC4	21	0
FRG1	21	0
GADD45G	21	0
GPRASP2	21	0
GSTA3	21	0
HOMER2	21	0
HSPC133	21	0
KCTD9	21	0
KIAA1576	21	0
KIF23	21	0
LBR	21	0
LCAT	21	0
LECT2	21	0
LMNB1	21	0
LOC119710	21	0
LOC85865	21	0
MAP1B	21	0
MAP1LC3A	21	0
MAP4K3	21	0
MGC13017	21	0
MGC14839	21	0
MGMT	21	0
MOCOS	21	0
MUM1	21	0
NAALADL2	21	0
NA,SORD	21	0
NEB	21	0
NUDT15	21	0
NUP50	21	0
OSTALPHA	21	0
P15RS	21	0
PAPSS2	21	0
PFKFB1	21	0
PGLS	21	0
PIG8	21	0
PRKDC	21	0
PROZ	21	0
PRRX1	21	0
PSMC4	21	0
PTPLAD1	21	0
RB1CC1	21	0
REPIN1	21	0
RPL27	21	0
SDC2	21	0
SERPINA7	21	0
SGTA	21	0
SIRT2	21	0
SMPD1	21	0
SNCB	21	0
SPP2	21	0
TAT	21	0
TCEA2	21	0
TCF8	21	0
TFR2	21	0
TMEM14A	21	0
TMEM27	21	0
UBE2L3	21	0
UCKL1	21	0
UNC13B	21	0
UROD	21	0
VIL1	21	0
WDR61	21	0
ABCF1	20	0
ABHD6	20	0
ALYREF	20	0
AMIGO	20	0
ANXA4	20	0
APBB1	20	0
AQR	20	0
ASCC3	20	0
BAI3	20	0
C10ORF114	20	0
C20ORF6	20	0
C21ORF127	20	0
C21ORF6	20	0
CACNA1D	20	0
CDKL5	20	0
CEBPG	20	0
CGI-63	20	0
CHST10	20	0
CPB2	20	0
CPSF1	20	0
CPSF3	20	0
CRBN	20	0
CREB1	20	0
CUL4A	20	0
CWF19L2	20	0
DDX19A	20	0
DDX25	20	0
DNAJA5	20	0
DPY30	20	0
EIF3S1	20	0
ERCC5	20	0
FAIM2	20	0
FAM50B	20	0
FGG	20	0
FLJ10980	20	0
FLJ20323	20	0
FTS	20	0
FUT6	20	0
GMPS	20	0
GRB14	20	0
GTF2F2	20	0
GTF2H4	20	0
GYS2	20	0
HSD17B12	20	0
INA	20	0
IPLA2(GAMMA)	20	0
JAK2	20	0
KDELR2	20	0
KLF4	20	0
LAGE3	20	0
LRP5	20	0
MAPK8IP1	20	0
MAPKAPK2	20	0
METAP1	20	0
MKNK2	20	0
MOSPD1	20	0
MTP	20	0
NAA11	20	0
NDRG4	20	0
NFASC	20	0
NQO3A2	20	0
OR1C1	20	0
ORC1	20	0
PEMT	20	0
PGBD5	20	0
PPA1	20	0
PRPF18	20	0
PRPF39	20	0
RBM28	20	0
RRP12	20	0
SCHIP1	20	0
SEMA4G	20	0
SENP8	20	0
SERPINA10	20	0
SLBP	20	0
SLC35D2	20	0
SLC38A3	20	0
SLC4A3	20	0
SNRPN,SNURF	20	0
SRP72	20	0
SSPN	20	0
STMN1	20	0
TACC3	20	0
TAF7	20	0
TDP1	20	0
TM9SF1	20	0
TMPIT	20	0
TMPRSS2	20	0
TNPO3	20	0
TOPORS	20	0
TRIM32	20	0
TXNL4A	20	0
USP2	20	0
XPNPEP2	20	0
XRCC5	20	0
YIF1A	20	0
ABCA6	19	0
ADH1B	19	0
ADH5	19	0
AGTPBP1	19	0
AP3S2	19	0
C13ORF21	19	0
C16ORF9	19	0
CAPRIN1	19	0
CCPG1	19	0
CCT6A	19	0
CD320	19	0
CDK5	19	0
CENPN	19	0
CYP2E1	19	0
CYP3A4	19	0
DAND5	19	0
DGAT1	19	0
DHX36	19	0
DKFZP586A0522	19	0
DKK3	19	0
DNAJC13	19	0
DPF3	19	0
EIF4B	19	0
ELMO3	19	0
ENPEP	19	0
ERAL1	19	0
F13B	19	0
FAF1	19	0
FANCL	19	0
FBXO21	19	0
FBXO22	19	0
FBXW5	19	0
FETUB	19	0
FLJ10781	19	0
FLJ12519	19	0
FLJ16237	19	0
FLJ20054	19	0
FLJ22875	19	0
FMN2	19	0
FOXA3	19	0
G6PC3	19	0
GCH1	19	0
GNMT	19	0
GOSR2	19	0
GSTA1	19	0
GSTA4	19	0
GTF2A2	19	0
HEY2	19	0
HPX	19	0
HSA272196	19	0
KARCA1	19	0
KCNJ8	19	0
KLF9	19	0
LBP	19	0
LYPLA1	19	0
MBNL1	19	0
MGC42415	19	0
MGC45474	19	0
NAP1L1	19	0
NAP1L2	19	0
NAP1L5	19	0
NME5	19	0
NOD9	19	0
NT5C2L1	19	0
NUDCD1	19	0
NUDCD2	19	0
NUDT3	19	0
NUP62	19	0
OPTN	19	0
OSBPL11	19	0
OSGEP	19	0
PAQR9	19	0
PHGDH	19	0
PITPNM3	19	0
PLEKHH1	19	0
PNPLA2	19	0
POLK	19	0
PPIL4	19	0
PPP1CA	19	0
PPP1R7	19	0
PRLR	19	0
PRSS8	19	0
PSD3	19	0
PSME2	19	0
PUS3	19	0
ROCK1	19	0
RRAD	19	0
SDS	19	0
SHAX3	19	0
SHPRH	19	0
SIP1	19	0
SLC4A4	19	0
SMC2	19	0
SMO	19	0
SMS	19	0
SMYD5	19	0
SNAP25	19	0
SNTB1	19	0
SPHAR	19	0
SSR3	19	0
SUV39H1	19	0
TAF1D	19	0
TCF3	19	0
TRAPPC2L	19	0
TRIB3	19	0
TTID	19	0
UCHL1	19	0
UXT	19	0
VLDLR	19	0
YWHAG	19	0
ZNF184	19	0
ZNF268	19	0
ZNF32	19	0
2610528E23RIK	18	0
ACOX1	18	0
ACY3	18	0
ADCY2	18	0
AQP4	18	0
ARFIP2	18	0
ARHGEF4	18	0
ASGR1	18	0
ATP2A1	18	0
BCL6B	18	0
BIRC2	18	0
C1GALT1C1	18	0
C22ORF13	18	0
C22ORF15	18	0
C4BPA	18	0
CAB39	18	0
CCRK	18	0
CD302	18	0
CEACAM1	18	0
CENPJ	18	0
CKLFSF8	18	0
CLCN4	18	0
CRADD	18	0
CYP8B1	18	0
DAG1	18	0
DCAMKL2	18	0
DKFZP434N062	18	0
DNAJA2	18	0
DPP8	18	0
EBPL	18	0
EIF3S6	18	0
FADS2	18	0
FBXO44	18	0
FLJ13611	18	0
FLJ22353	18	0
FLJ38819	18	0
FYTTD1	18	0
GFPT1	18	0
GSPT1	18	0
GTF2H1	18	0
GTF2IRD1	18	0
HSPB2	18	0
HSPC111	18	0
IGFBPL1	18	0
IL17RC	18	0
IPO5	18	0
IQGAP2	18	0
IRF2BP1	18	0
KAT2A	18	0
KHDRBS3	18	0
LOC196463	18	0
LOC91614	18	0
LSM10	18	0
MAK16	18	0
MS4A10	18	0
NANS	18	0
NOB1	18	0
NOL9	18	0
NPAS3	18	0
NPC1L1	18	0
OFD1	18	0
ONECUT1	18	0
ORC5	18	0
OXT	18	0
PAM	18	0
PC-LKC	18	0
PGK1	18	0
PHF14	18	0
PIAS2	18	0
PIK3C2G	18	0
PNMA1	18	0
PNN	18	0
PPP2R1A	18	0
PPP2R5D	18	0
PRG-3	18	0
PSMC5	18	0
PTD012	18	0
RNF6	18	0
RPL28	18	0
RXRA	18	0
SAH	18	0
SALL1	18	0
SCG3	18	0
SDC4	18	0
SDF2L1	18	0
SELENBP1	18	0
SETDB2	18	0
SHC1	18	0
SHCBP1	18	0
SLC13A3	18	0
SLC22A3	18	0
SLC23A1	18	0
SLC23A3	18	0
SLC39A11	18	0
SLC7A10	18	0
SPIN-2	18	0
SRR	18	0
STXBP1	18	0
TAGLN3	18	0
TCEAL2	18	0
TM4SF10	18	0
TPX2	18	0
TRA1	18	0
TRP53	18	0
TXNDC5	18	0
UBE2T	18	0
UCHL3	18	0
USP11	18	0
YIF1	18	0
ZHX3	18	0
ZNF146	18	0
ABCA2	17	0
ABCB4	17	0
ADAM23	17	0
ADH4	17	0
AFMID	17	0
AHSA1	17	0
AKR1B10	17	0
ALG5	17	0
AMACO	17	0
APLP1	17	0
ARGBP2	17	0
ARHGAP12	17	0
BAIAP2L1	17	0
BBS1	17	0
BET1	17	0
BLVRB	17	0
BRCA2	17	0
C10ORF35	17	0
C11ORF8	17	0
C13ORF10	17	0
C16ORF33	17	0
C9ORF23	17	0
CAMK2D	17	0
CBX5	17	0
CCNT2	17	0
CENPB	17	0
CENPC1	17	0
CENPI	17	0
COLEC10	17	0
CPN1	17	0
CPSF3L	17	0
CTNNA2	17	0
CTSC	17	0
CTSF	17	0
CXXC4	17	0
CYP2C8	17	0
DHFR	17	0
DNER	17	0
DOCK3	17	0
DUSP16	17	0
EDF1	17	0
EXOSC9	17	0
FLJ11017	17	0
FLJ13909	17	0
FLJ20277	17	0
FLJ20530	17	0
FLJ90024	17	0
FLRT1	17	0
GARNL3	17	0
GINS3	17	0
GNAZ	17	0
GOLT1B	17	0
HERC4	17	0
HMGB2	17	0
HMGCS1	17	0
HSPH1	17	0
ICMT	17	0
IER3	17	0
IFI30	17	0
IMPA1	17	0
INSIG1	17	0
ITIH3	17	0
KCTD14	17	0
KIAA0895	17	0
KIAA1012	17	0
KIAA1078	17	0
KIAA1604	17	0
KIAA1715	17	0
KPNA2	17	0
L3MBTL2	17	0
LOC157567	17	0
LOC51315	17	0
LPA	17	0
LPIN1	17	0
LR8	17	0
MAP6	17	0
MASP2	17	0
MEA1	17	0
[truncated: 15,526 more rows]
