# Supplementary material for: Transcriptome-wide co-expression analysis identifies LRRC2 as a novel mediator of mitochondrial and cardiac function
Source: PLoS One. 2017 Feb 3;12(2):e0170458. doi: 10.1371/journal.pone.0170458 (PMC5291451; doi:10.1371/journal.pone.0170458)
Supplement: S3 Table — (XLSX) [file pone.0170458.s009.xlsx]

## Sheet: Sheet1
S3 Table. Delineation of the leading edge (LE) transcript population in the ranked list derived from the mitochondrial network.
Key	Gene: Gene (in ranked order based on number of occurrences in all daughter lists generated by querying 935 bona fide MPETs (or seeds) using CORD).
	Enrichment score: Supremum (cumulative score having added preceding gene's score to current gene)
	LE: 'Leading edge'. A '1' denote that the gene was upstream and therefore within the leading edge (LE) population.
Gene	Enrichment score	LE
MRPL12	4.3177	1
MRPS28	8.63494	1
GOT2	12.9517	1
CYC1	17.268	1
POLDIP2	21.5838	1
ATP5G1	25.8992	1
ECHS1	30.2141	1
MRPL15	34.5285	1
MRPL46	38.8425	1
NDUFS8	43.156	1
ETFA	47.469	1
MRPS12	51.7816	1
UQCRC1	56.0937	1
GOT1	55.8592	1
MRPS7	60.1706	1
NDUFAB1	64.4815	1
NDUFS7	68.792	1
DLAT	73.102	1
PHYH	77.4115	1
PRDX3	81.7206	1
MRPS18B	86.0292	1
TRAP1	90.3373	1
MRPS33	94.6449	1
MRPL40	98.9521	1
ACAT1	103.259	1
ACADM	107.565	1
PHB	111.871	1
COX5B	116.176	1
NDUFB5	120.481	1
ETFB	124.785	1
NDUFA6	129.089	1
MRPL35	133.393	1
MRPL13	137.696	1
IVD	141.998	1
NDUFA7	146.3	1
ATP5G3	150.602	1
MDH2	154.903	1
MRPS2	159.204	1
UQCRFS1	163.504	1
MRPL17	167.804	1
MRPS25	172.103	1
DLD	176.402	1
ETFDH	180.7	1
PDHX	184.998	1
BRP44L	189.295	1
NDUFS1	193.592	1
SUCLG2	197.888	1
HIBADH	202.184	1
COX5A	206.48	1
ACO2	210.775	1
SUCLG1	215.07	1
AKAP1	219.364	1
NDUFS2	223.657	1
PDHB	227.95	1
IMMT	232.243	1
NDUFA8	236.535	1
MRPL19	240.827	1
NDUFB9	245.118	1
NDUFAF1	249.409	1
STOML2	253.7	1
ATPAF1	257.989	1
MRPL41	262.279	1
ATP5D	266.568	1
NDUFC1	270.856	1
GCSH	270.611	1
RTN4IP1	274.899	1
HIBCH	279.186	1
IFRD2	278.94	1
MRPS35	283.227	1
PDHA1	287.513	1
ACADVL	291.798	1
SLC25A11	296.084	1
NDUFB7	300.368	1
ECH1	304.653	1
ATP5A1	308.937	1
HADHB	313.22	1
NDUFA9	317.503	1
SDHB	321.785	1
ATP5B	326.067	1
KIAA0664	325.819	1
DNAJA3	330.1	1
MRPL39	334.381	1
MRPS24	338.661	1
MTHFD1	342.941	1
CLYBL	347.221	1
MRPS18A	351.5	1
NDUFA4	355.778	1
SUCLA2	360.056	1
TIMM13	364.334	1
NDUFS4	368.611	1
COX7B	372.887	1
HSPE1	377.163	1
NIT2	376.912	1
PPARGC1A	376.661	1
MLYCD	380.937	1
MRPL11	385.211	1
NDUFV2	389.486	1
LSM4	389.234	1
HAX1	388.982	1
PGM1	388.731	1
ACAA2	393.004	1
MDH1	397.277	1
PCCB	401.549	1
DECR1	405.821	1
MOCS2	405.568	1
FXN	409.839	1
NDUFV1	414.11	1
SLC25A4	418.38	1
SPR	422.65	1
TBRG4	426.919	1
TIMM8B	431.188	1
VDAC1	435.456	1
NDUFA3	439.724	1
NNT	443.991	1
PFKM	443.737	1
MRPL33	448.003	1
NDUFB2	452.269	1
AFG3L2	456.535	1
CYCS	460.8	1
ACADS	465.065	1
MRPL34	469.329	1
HAT1	469.074	1
SHMT2	473.337	1
COX8A	477.6	1
LDHD	481.863	1
UQCRC2	486.125	1
ATP5O	490.387	1
CLPP	494.648	1
NDUFB10	498.909	1
PPIF	503.169	1
TPI1	502.912	1
ATP2A2	502.655	1
C21ORF33	502.397	1
COX17	506.656	1
NDUFB6	510.915	1
SDHD	515.173	1
ALDOA	514.915	1
CHCHD3	519.173	1
HADHA	523.43	1
MRPL37	527.687	1
NDUFS6	531.943	1
NDUFV3	536.199	1
ADSSL1	535.94	1
COX6C	540.195	1
DCI	544.449	1
GHITM	548.703	1
PSMB5	548.443	1
QDPR	552.697	1
BOP1	552.437	1
CHCHD4	556.69	1
GBAS	560.942	1
GRHPR	560.682	1
C22ORF16	560.421	1
CFL2	560.161	1
GFM1	564.412	1
PTGES2	568.663	1
ATIC	572.913	1
NDUFA5	577.162	1
SFXN4	581.412	1
ACY1	581.15	1
GADD45GIP1	585.399	1
SLC25A20	589.647	1
MTIF2	593.895	1
WDR12	593.633	1
MRPL3	597.879	1
NDUFB1	597.617	1
MRPS23	601.863	1
GEMIN6	601.601	1
IDH3A	605.847	1
MRPS15	610.092	1
PACSIN3	609.829	1
PECI	614.073	1
QP-C	613.81	1
TIMM44	618.054	1
AGL	617.791	1
SRM	617.528	1
UNG	621.77	1
SLC25A3	626.013	1
SMPX	625.749	1
TST	629.991	1
AUH	634.232	1
IDH2	638.472	1
IMP4	638.208	1
NFE2L1	637.944	1
NUDT8	642.184	1
PDK2	646.423	1
POLD2	646.158	1
ATP5I	650.397	1
RUVBL1	650.132	1
TMEM38B	649.867	1
UQCRB	654.105	1
AK2	658.342	1
ATP5H	662.579	1
CDK4	662.314	1
ENO3	662.048	1
PCBD1	661.783	1
MRPL16	666.019	1
DKFZP434K046	665.753	1
PPP1R1A	665.487	1
PRKAA2	665.222	1
THEM2	669.456	1
C6ORF125	669.191	1
PXMP2	673.424	1
DCTPP1	673.159	1
LOC154761,FLJ40722	672.893	1
LRP16	672.627	1
MRPL36	676.859	1
SHMT1	681.092	1
C7ORF30	680.825	1
CCT3	680.559	1
COQ7	684.79	1
COX7C	689.021	1
EEF1A2	688.755	1
LRPPRC	692.985	1
PHPT1	692.718	1
PSMB6	692.451	1
TIMM50	696.68	1
ATP5G2	700.909	1
CKMT2	705.137	1
CPT2	709.365	1
CRYZ	709.097	1
MTX2	713.325	1
NDUFA1	717.551	1
PDCD8	717.283	1
ZFP106	717.015	1
HRSP12	721.241	1
IDH3B	725.466	1
MSRB2	729.691	1
NUP37	729.422	1
TPM1	729.153	1
UQCR	733.377	1
VDAC2	737.601	1
PPIL1	737.332	1
RG9MTD1	741.554	1
ALDH6A1	745.777	1
C10ORF70	745.507	1
C6ORF66	745.238	1
KIF1C	744.968	1
MRPS22	749.189	1
MRPS9	753.41	1
PAICS	753.14	1
PNPO	752.87	1
UBE2D4	752.6	1
AHCY	752.33	1
AK3L1	752.061	1
CSRP3	751.791	1
FUNDC2	756.01	1
HRC	755.74	1
MTCH2	759.958	1
PTER	759.688	1
TAF9	759.418	1
TIMM23	763.635	1
KRTAP3-1	763.364	1
MYL2	763.094	1
C1QBP	767.311	1
KIAA0564	767.04	1
MRPL42	771.256	1
NHP2	770.985	1
OGDH	775.2	1
PNPLA4	774.929	1
TIMM17A	779.143	1
VDAC3	783.357	1
ISOC2	787.571	1
MUT	791.784	1
UGP2	791.512	1
ACOX2	791.24	1
ATP5F1	795.452	1
BCS1L	799.664	1
CKM	799.391	1
FLJ32452	799.119	1
GAMT	798.847	1
KARS	803.058	1
MYL3	802.785	1
PPID	802.513	1
SNTA1	802.241	1
ACAS2	801.968	1
ACYP2	806.177	1
ALDH1B1	810.386	1
MIPEP	814.594	1
MYOM1	814.321	1
TIPIN	814.048	1
FNDC5	813.776	1
ICT1	817.983	1
MRPL4	822.189	1
MYBBP1A	821.916	1
NA,MGC43036	821.643	1
ALDH1L1	825.848	1
BNIP3	825.575	1
CDC37L1	825.301	1
COX6A2	829.506	1
DDX1	829.232	1
HSPB7	833.437	1
MYH7	833.163	1
MYLC2PL	837.366	1
PRMT5	837.092	1
RPA3	836.818	1
ACO1	841.021	1
ACTA1	840.746	1
COX6B1	844.948	1
MRPL38	849.149	1
PGPEP1	848.875	1
POP5	848.6	1
PRKACA	848.326	1
SLC16A1	852.526	1
SNRPD1	852.251	1
ZAP128	851.976	1
DEXI	851.702	1
FKBP3	851.427	1
MKKS	851.152	1
NDUFB11	855.351	1
SLC25A12	859.549	1
SNRPG	859.274	1
FLJ43339	858.999	1
HFE2	858.724	1
LOC134147	858.449	1
MRPL24	862.646	1
MYOZ2	862.371	1
NDUFC2	866.567	1
C14ORF2	866.291	1
C18ORF55	866.016	1
DERA	865.741	1
FAHD2A	869.935	1
FHOD3	869.66	1
MRPL47	873.854	1
PCCA	878.048	1
SDHC	882.241	1
SYNPO2L	881.965	1
TNNC1	881.689	1
USP13	881.413	1
CSE1L	881.137	1
DBI	880.861	1
DHODH	885.052	1
GYS1	884.776	1
HSPD1	888.967	1
MRPS27	893.158	1
NRAP	892.881	1
PHB2	897.071	1
PSMA7	896.794	1
TCEA3	896.517	1
DDX18	896.241	1
NMD3	895.964	1
NUDT6	895.687	1
PHKB	895.41	1
VARS2	895.134	1
ART3	894.857	1
C2ORF7	894.58	1
MYH6	894.304	1
PPP1R3C	894.027	1
RPP40	893.75	1
GART	893.474	1
GFM2	897.66	1
GNL3	897.384	1
NDUFS3	901.569	1
RGN	901.292	1
ACADSB	905.478	1
AMACR	909.662	1
ATP5C1	913.847	1
DERL1	913.569	1
EHHADH	917.752	1
LACTB2	921.936	1
MAPKAPK3	921.658	1
NDUFB4	925.84	1
POPDC2	925.562	1
RPP14	925.284	1
SCP2	929.465	1
ACTN2	929.187	1
ECHDC3	933.367	1
EPM2A	933.089	1
SEPW1	932.81	1
TCAP	932.532	1
ZADH1	936.711	1
AGT	936.433	1
HPN	936.154	1
KEAP1	935.875	1
LDB3	935.597	1
MGST3	935.318	1
PSMA4	935.039	1
TOMM70A	939.217	1
BHMT2	938.938	1
C14ORF156	938.66	1
CASQ2	938.381	1
FAH	938.102	1
GPHN	937.824	1
LSM5	937.545	1
MGC14288	937.266	1
MSH2	936.988	1
MYOM2	936.709	1
POPDC3	936.43	1
PTPN3	936.152	1
SPAG7	935.873	1
TBL3	935.595	1
TXN2	939.769	1
DCPS	939.491	1
EBP	939.212	1
FABP3	938.933	1
G6PC	938.655	1
PGAM2	938.376	1
POLR3K	938.098	1
RPL3L	937.819	1
SLC30A9	937.541	1
TIMM10	941.713	1
TRIM54	941.434	1
ACSL1	945.606	1
CAP2	945.327	1
CAV3	945.048	1
COPS2	944.769	1
DRG1	944.49	1
EEF1E1	944.212	1
EMG1	943.933	1
HSPA9B	943.654	1
MAOB	947.824	1
MCEE	951.993	1
MGC15416	951.713	1
NOP56	951.434	1
SLC2A4	951.155	1
C6ORF203	950.876	1
COX7A1	955.044	1
FEN1	954.765	1
GSTZ1	954.485	1
HSPB3	954.206	1
KBTBD10	953.927	1
LOC161247	953.648	1
MMAB	957.814	1
NCL	957.534	1
RANBP1	957.255	1
SGCG	956.976	1
EIF4EBP1	956.696	1
GLRX2	960.861	1
HABP2	960.582	1
LOC51204	960.302	1
MG29	960.023	1
MRPL1	964.186	1
MTIF3	968.35	1
PA2G4	968.07	1
PCK1	967.79	1
POLR2I	967.51	1
PRMT7	967.23	1
PTP4A3	966.951	1
S100A1	966.671	1
TARS	966.391	1
UQCRQ	970.552	1
CCT7	974.713	1
FAHD1	978.873	1
GAR1	978.593	1
GPT	978.313	1
IARS	978.032	1
MFN2	982.191	1
MRPS10	986.35	1
PANK1	986.069	1
PPP1R3A	985.789	1
SEPHS1	985.508	1
SLC37A4	985.227	1
TRIM55	984.947	1
UBE2G1	984.666	1
UGT2B28	984.385	1
C9ORF67	984.105	1
CDCA3	983.824	1
HSPB6	983.544	1
HYAL1	983.263	1
ITGB1BP2	982.983	1
ITGB1BP3	982.703	1
MCM3	982.422	1
MRPL50	986.577	1
MRPS34	990.732	1
MRTO4	990.451	1
NUP155	990.17	1
PYGM	989.889	1
RRP15	989.609	1
TIM14	989.328	1
BANF1	989.047	1
BCKDHB	993.2	1
C6ORF142	992.919	1
CABC1	997.071	1
COQ6	1001.22	1
EPHX2	1000.94	1
FLJ39378	1000.66	1
GRPEL1	1004.81	1
MGC40214	1004.53	1
POP7	1004.25	1
PRIM1	1003.97	1
PSMD14	1003.69	1
SARA2	1003.4	1
SLC25A13	1007.55	1
SNAPC5	1007.27	1
TRIM63	1006.99	1
TTC27	1006.71	1
APOBEC2	1006.43	1
BCKDHA	1010.57	1
C9ORF100	1010.29	1
GBE1	1010.01	1
GSTK1	1014.16	1
GSTM4	1013.88	1
HSD17B4	1018.02	1
IQWD1	1017.74	1
PPP2R3A	1017.46	1
RUVBL2	1017.18	1
SDHA	1021.32	1
SLC22A7	1021.04	1
VEGFB	1020.76	1
ATAD1	1024.9	1
BCAT2	1029.05	1
BPHL	1033.19	1
BZW2	1032.91	1
DKFZP451A211	1032.62	1
GMNN	1032.34	1
GRSF1	1036.48	1
HPD	1036.2	1
LSM2	1035.92	1
MSH6	1035.63	1
PRDX4	1035.35	1
SIRT5	1039.49	1
SLC29A1	1039.21	1
BYSL	1038.93	1
CEBPZ	1038.64	1
HADHSC	1038.36	1
IMPDH2	1038.08	1
ITGA7	1037.79	1
KHK	1037.51	1
LIAS	1041.65	1
LTB4DH	1041.37	1
PPARA	1041.08	1
RIOK2	1040.8	1
WWP1	1040.52	1
ZNF593	1040.23	1
ASL	1039.95	1
ATP1B1	1039.67	1
COX7A2	1043.8	1
CUEDC2	1043.52	1
GEMIN4	1043.24	1
MGAT5B	1042.95	1
NOLC1	1042.67	1
PEX3	1042.39	1
PHKA1	1042.11	1
PLN	1041.82	1
SH3BGR	1041.54	1
AASDHPPT	1041.26	1
ASB8	1040.97	1
BTBD1	1040.69	1
C20ORF44	1040.41	1
C6ORF108	1040.12	1
CAPZA2	1039.84	1
DES	1039.56	1
ESRRG	1039.28	1
HMGCL	1043.41	1
LOC205251	1043.13	1
MRPS11	1047.26	1
MT1G	1046.98	1
NKIRAS1	1046.69	1
PAH	1046.41	1
POLR2L	1046.13	1
PSMA2	1045.84	1
PTS	1049.97	1
RETSAT	1049.69	1
THOP1	1049.41	1
TUBA8	1049.12	1
ATP1A2	1048.84	1
CKS1B	1048.56	1
DECR2	1048.27	1
EIF5B	1047.99	1
HMGCS2	1052.12	1
MNAT1	1051.84	1
MRPL23	1055.96	1
NPM1	1055.68	1
PINK1	1059.81	1
PSMC6	1059.52	1
PTD015	1059.24	1
RAD50	1058.96	1
RARS	1063.08	1
TNNC2	1062.8	1
UCHL5	1062.51	1
VARS	1062.23	1
ASB2	1061.95	1
ATAD3A	1066.07	1
ATP5L	1070.19	1
BCDO2	1069.91	1
BHMT	1069.63	1
C20ORF46	1069.34	1
DEFB118	1069.06	1
GAS2	1068.77	1
GLO1	1068.49	1
ITGB3BP	1068.21	1
KIAA1737	1067.92	1
MCM2	1067.64	1
MRPL9	1071.76	1
MRS2L	1075.88	1
NDUFB3	1080	1
PCNA	1079.72	1
RCC1	1079.43	1
SNRPD3	1079.15	1
TPD52L1	1078.86	1
ZNF651	1078.58	1
ANKRD2	1078.29	1
AVEN	1078.01	1
EIF2A	1077.72	1
FLJ10922	1077.44	1
FMO5	1077.16	1
FXYD1	1076.87	1
FYCO1	1076.59	1
GGCX	1076.3	1
GPRC5C	1076.02	1
LOC339483	1075.73	1
LOC56181	1075.45	1
MCCC2	1079.57	1
MCM7	1079.28	1
MRPS31	1083.4	1
MYPN	1083.11	1
NDUFA11	1087.23	1
NOP16	1086.94	1
PADI2	1086.66	1
PCYOX1	1086.37	1
PSMD12	1086.09	1
RAB17	1085.8	1
ADSL	1089.92	1
ANAPC11	1089.63	1
C18ORF19	1089.35	1
CAD	1089.06	1
CRYAB	1088.78	1
CYP39A1	1088.49	1
DPYS	1088.21	1
FBP1	1087.92	1
FBXO40	1087.64	1
FLNC	1087.35	1
FXR1	1087.07	1
GTPBP4	1086.79	1
HCCS	1090.9	1
LRRC20	1090.61	1
LRRC2	1090.33	1
MAPKAP1	1090.04	1
NA,FLNC	1089.76	1
RAD23A	1089.47	1
RBKS	1089.19	1
SERBP1	1088.9	1
SITPEC	1088.62	1
TARSL2	1088.33	1
TSFM	1092.44	1
TTN	1092.16	1
WDR18	1091.87	1
ACAA1	1095.98	1
ALDOB	1095.69	1
ANKRD9	1095.41	1
ASS	1095.12	1
BTNL2	1094.84	1
CCNG1	1094.55	1
COPS5	1094.27	1
EXOSC2	1093.98	1
GPD1L	1093.7	1
GTF3A	1093.41	1
HSF1	1093.13	1
HSPC051	1092.84	1
KNG1	1092.56	1
MAD2L1	1092.27	1
MGC14816	1091.99	1
NOL3	1091.71	1
NR1H4	1091.42	1
PUS1	1091.14	1
RPP30	1090.85	1
RRAGD	1090.57	1
SCOC	1090.28	1
SLC31A1	1090	1
SMYD2	1089.71	1
WDR46	1089.43	1
ALAS1	1093.53	1
AZGP1	1093.25	1
BCKDK	1097.35	1
BCL2L13	1101.45	1
CASQ1	1101.16	1
CCT5	1100.88	1
CHRNB1	1100.59	1
CUTC	1100.31	1
CYP2B6	1100.02	1
EXOSC8	1099.74	1
FLJ20605	1099.45	1
GGTLA1	1099.17	1
HNRNPAB	1098.88	1
MRPL51	1102.98	1
NCBP2	1102.7	1
RECQL	1102.41	1
RNF128	1102.13	1
SCRN3	1101.84	1
SLN	1101.56	1
TCOF1	1101.27	1
TFAM	1105.37	1
TNNI1	1105.08	1
ALDH3A2	1109.18	1
ASB14	1108.89	1
C10ORF65	1108.61	1
CEP70	1108.32	1
CETN3	1108.04	1
CLPX	1112.13	1
CTPS	1111.84	1
DEK	1111.56	1
EXOSC5	1111.27	1
GHR	1110.99	1
GNPAT	1110.7	1
HSPA14	1110.42	1
MCM5	1110.13	1
MGC2744	1109.85	1
MRPS17	1113.94	1
MRPS30	1118.03	1
PPAT	1117.75	1
SLC2A2	1117.46	1
STARD7	1117.17	1
TAX1BP1	1116.89	1
C14ORF159	1116.6	1
C3ORF18	1116.32	1
C3ORF3	1116.03	1
DDC	1115.75	1
DDO	1115.46	1
FKBP4	1115.17	1
MPHOSPH10	1114.89	1
MT1F	1114.6	1
NEXN	1114.32	1
OR10H5	1114.03	1
OR8A1	1113.75	1
P4HB	1113.46	1
PSMD8	1113.18	1
PTRH2	1117.26	1
RAD1	1116.98	1
RAD54L	1116.69	1
THUMPD1	1116.41	1
TMEM97	1116.12	1
UNC5CL	1115.84	1
UQCRH	1119.92	1
USMG5	1124.01	1
VBP1	1123.72	1
WDR3	1123.44	1
CHST6	1123.15	1
COPS8	1122.86	1
CPEB3	1122.58	1
CRYL1	1122.29	1
EFHA1	1126.38	1
EIF2S1	1126.09	1
IDE	1130.17	1
LDOC1	1129.89	1
MRPL22	1133.97	1
NCLN	1133.68	1
NDUFB8	1137.77	1
NFIC	1137.48	1
PARP1	1137.19	1
PCK2	1141.27	1
PET112L	1145.35	1
PSMA3	1145.07	1
PSMB3	1144.78	1
SERPINA6	1144.49	1
SLC6A12	1144.21	1
SNRPA1	1143.92	1
SNRPA	1143.63	1
THAP4	1143.35	1
AKR1C4	1143.06	1
AKT2	1142.77	1
ATP5E	1146.85	1
BRIX1	1146.56	1
CDC25C	1146.28	1
ECHDC2	1145.99	1
EFTUD2	1145.7	1
FABP1	1145.42	1
GFER	1149.49	1
GTF2H5	1149.2	1
HELLS	1148.92	1
HINT2	1152.99	1
KPNA3	1152.71	1
NLE1	1152.42	1
NQO2	1152.13	1
PECR	1151.84	1
PKM2	1151.56	1
PLG	1151.27	1
RABGGTB	1150.98	1
RAN	1150.7	1
SEPHS2	1150.41	1
UBE3A	1150.12	1
ADH1A	1149.83	1
ADHFE1	1153.91	1
APEX1	1153.62	1
AS3MT	1157.69	1
ASB11	1157.4	1
ATP5J2	1161.48	1
CIRH1A	1161.19	1
DCTD	1160.9	1
EBNA1BP2	1160.61	1
ERH	1160.33	1
ILF2	1160.04	1
INHBE	1159.75	1
MCCC1	1163.82	1
MRPL2	1167.89	1
MT1E	1167.6	1
NARG2	1167.31	1
OLA1	1167.03	1
PCSK4	1166.74	1
PDK4	1170.81	1
PHKG1	1170.52	1
PIPOX	1170.23	1
PKIA	1169.94	1
PRPF31	1169.65	1
PSMG1	1169.37	1
TATDN1	1169.08	1
ABCD3	1173.14	1
ADH6	1172.86	1
COMMD10	1172.57	1
DIO1	1172.28	1
DMN	1171.99	1
DUSP3	1171.7	1
ECHDC1	1171.42	1
GJB1	1171.13	1
HRG	1170.84	1
LOC388962	1170.55	1
LYAR	1170.26	1
LYPLAL1	1169.98	1
MRP63	1174.04	1
MT1A	1173.75	1
MYH7B	1173.46	1
PARP2	1173.18	1
PRDX2	1177.24	1
SMARCD3	1176.95	1
TK1	1176.66	1
UBE2V2	1176.37	1
ABCE1	1176.08	1
ALPK2	1175.8	1
ASB10	1175.51	1
CTH	1175.22	1
DBT	1179.28	1
DDX21	1178.99	1
DHCR7	1178.7	1
DNM1L	1178.42	1
HGD	1178.13	1
LAPTM4B	1177.84	1
LDHA	1181.9	1
MCM6	1181.61	1
MFN1	1185.67	1
MGC4825	1185.38	1
MLX	1185.09	1
MRPS26	1189.15	1
MST1	1188.86	1
NDUFA10	1192.91	1
PPIH	1192.62	1
PTPLA	1192.34	1
RIF1	1192.05	1
SLC38A4	1191.76	1
TRIM37	1191.47	1
ADPRHL1	1191.18	1
AGMAT	1195.24	1
AKR1C1	1194.95	1
COL19A1	1194.66	1
DUT	1198.71	1
EGLN1	1198.42	1
EIF2B3	1198.13	1
FLJ30294	1197.84	1
GLUD1	1201.9	1
GNL2	1201.61	1
GPX4	1205.66	1
KLKB1	1205.37	1
LOC441438,LOC375719,LOC441432	1205.08	1
LSM3	1204.79	1
MCM4	1204.5	1
METAP2	1204.21	1
MTHFS	1208.26	1
NFS1	1212.31	1
NIPSNAP3B	1216.36	1
NUDT12	1216.07	1
OGDHL	1220.12	1
PCTK1	1219.83	1
RACGAP1	1219.54	1
SLC39A14	1219.25	1
TMEM48	1218.96	1
TNNT3	1218.67	1
ARSE	1218.38	1
CART1	1218.09	1
CLIC5	1217.8	1
DCXR	1217.51	1
DNAJB5	1217.22	1
ELOVL6	1216.93	1
FTCD	1216.64	1
GCDH	1220.68	1
HDHD3	1220.39	1
HMBS	1220.1	1
HMGA1	1219.81	1
HSD17B10	1223.85	1
IBTK	1223.56	1
MOCS1	1223.27	1
MT1B	1222.98	1
NIPSNAP1	1227.03	1
NR0B2	1226.74	1
PPAN	1226.45	1
RRS1	1226.16	1
SAE1	1225.87	1
SLC27A2	1225.58	1
SSRP1	1225.29	1
TOMM40	1229.33	1
TSR1	1229.04	1
VDP	1228.75	1
WBSCR14	1228.45	1
AGGF1	1228.16	1
AGXT	1232.2	1
APOM	1231.91	1
ATP5J	1235.95	1
ATP6V1D	1235.66	1
BCAP29	1235.37	1
C10ORF71	1235.08	1
CRAT	1239.12	1
DNAJC12	1238.83	1
FILIP1	1238.54	1
FLJ34960	1238.24	1
GALM	1237.95	1
HAGH	1241.99	1
HIRIP3	1241.7	1
IDH1	1245.74	1
MT1H	1245.44	1
MTCBP-1	1245.15	1
NAT10	1244.86	1
NDRG2	1244.57	1
QPRT	1244.28	1
RASSF3	1243.99	1
RNMTL1	1248.02	1
STIP1	1247.73	1
STUB1	1247.44	1
TBC1D4	1247.15	1
WRB	1246.86	1
AARS	1246.57	1
ABCA5	1246.27	1
AGXT2L1	1245.98	1
ALDH8A1	1245.69	1
ANGPTL3	1245.4	1
APEH	1245.11	1
COX10	1249.14	1
DSCR1L1	1248.85	1
ECT2	1248.56	1
ENTPD5	1248.27	1
FLJ20152	1247.98	1
GLYAT	1252.01	1
HAUS1	1251.72	1
HIG1	1251.42	1
KIAA0971	1251.13	1
LIN7B	1250.84	1
MPST	1254.87	1
MT1X	1254.58	1
NASP	1254.29	1
NSDHL	1254	1
PAK1IP1	1253.7	1
PLA2G4C	1253.41	1
PMF1	1253.12	1
POLE2	1252.83	1
PSMC3	1252.54	1
PSORS1C2	1252.25	1
RAB40B	1251.96	1
RPS6KB1	1251.66	1
RRM1	1251.37	1
TFB1M	1255.4	1
TLK1	1255.11	1
USP47	1254.82	1
WDR5	1254.52	1
ZWILCH	1254.23	1
AFM	1253.94	1
AIG1	1253.65	1
ALDH4A1	1257.67	1
APOH	1257.38	1
C13ORF17	1257.09	1
C20ORF155	1256.8	1
GCGR	1256.51	1
MBD4	1256.22	1
MRPL27	1260.24	1
MTUS1	1259.95	1
NARS	1263.97	1
NOC4L	1263.68	1
NOP2	1263.39	1
POLRMT	1267.41	1
PROS1	1267.11	1
RAB21	1266.82	1
RQCD1	1266.53	1
SC4MOL	1266.24	1
SLC22A18	1265.95	1
SLMAP	1265.65	1
STK23	1265.36	1
TRIM50C	1265.07	1
TUBG1	1264.78	1
TUFM	1268.8	1
TYMS	1268.51	1
UCK2	1268.21	1
ADAM9	1267.92	1
ALB	1267.63	1
ARAF	1267.34	1
ARL1	1267.05	1
ASB15	1266.75	1
ATPIF1	1270.77	1
AURKA	1270.48	1
C20ORF166	1270.19	1
C3ORF1	1269.89	1
C7ORF10	1269.6	1
CMYA1	1269.31	1
COX15	1273.32	1
CTNNA3	1273.03	1
CYP2C9	1272.74	1
DDX46	1272.45	1
DTYMK	1272.16	1
FLJ36888	1271.86	1
FLJ38359,LOC440894	1271.57	1
GRWD1	1271.28	1
HSPA9	1275.29	1
IMMP2L	1279.3	1
IPO13	1279.01	1
KIAA0103	1278.72	1
MAWBP	1278.43	1
MRPL14	1282.44	1
MTRF1	1286.45	1
NUP85	1286.16	1
PARK7	1290.17	1
PAX1	1289.87	1
POLA1	1289.58	1
POLR1B	1289.29	1
PROC	1288.99	1
RANBP6	1288.7	1
SDHAL2,SDHA	1288.41	1
SEH1L	1288.12	1
SERPINF2	1287.82	1
SGCA	1287.53	1
SPAG5	1287.24	1
SSBP1	1291.24	1
STARD10	1290.95	1
TCEB1	1290.66	1
TMED5	1290.37	1
ACACB	1294.37	1
ACF	1294.08	1
ACSL3	1293.79	1
ALS2	1293.49	1
AMBP	1293.2	1
APRT	1292.91	1
CASP8AP2	1292.61	1
COX4I1	1296.62	1
DNASE1L1	1296.32	1
DPAGT1	1296.03	1
F11	1295.74	1
GPT2	1299.74	1
KIF20A	1299.45	1
LIPC	1299.16	1
LOC123722	1298.86	1
MAPK12	1298.57	1
MRLC2	1298.28	1
MRPL20	1302.28	1
NHP2L1	1301.98	1
NOP10	1301.69	1
NUDC	1301.4	1
PAIP1	1301.1	1
PDSS1	1305.1	1
PPP1R3B	1304.81	1
RFC4	1304.52	1
SLC25A10	1308.52	1
SSB	1308.22	1
TOMM20	1312.22	1
UGT2B11	1311.93	1
UTP6	1311.63	1
WDR77	1311.34	1
AADAC	1311.04	1
ADH1C	1310.75	1
BSG	1310.46	1
CAT	1310.16	1
CCDC86	1309.87	1
CCT2	1309.58	1
CDC7	1309.28	1
CHEK1	1308.99	1
DDX56	1308.7	1
DKFZP313N0621	1308.4	1
DKFZP566K0524	1308.11	1
DNAJC10	1307.82	1
ENOSF1	1307.52	1
FLJ20920	1311.52	1
FLJ33977	1311.22	1
GATM	1315.22	1
GENX-3414	1314.92	1
HDAC11	1314.63	1
HT007	1314.33	1
IPO7	1314.04	1
JTV1	1313.75	1
LMAN1	1313.45	1
MT1J	1313.16	1
MTR	1312.87	1
NSUN5	1312.57	1
NUP133	1312.28	1
OR5B21	1311.99	1
PALMD	1311.69	1
PCM1	1311.4	1
POLR2D	1311.1	1
PRMT3	1310.81	1
RCL1	1310.52	1
RNASE4	1310.22	1
RPS27L	1309.93	1
RTN2	1309.64	1
SLC17A3	1309.34	1
SLC25A15	1313.33	1
SNX26	1313.04	1
SYNGR2	1312.75	1
TCEB2	1312.45	1
TM4SF5	1312.16	1
USP1	1311.87	1
ZNF302	1311.57	1
APOC2	1311.28	1
ASNA1	1310.99	1
C15ORF2	1310.69	1
C20ORF7	1310.4	1
C6ORF211	1310.11	1
CACNB1	1309.81	1
CACYBP	1309.52	1
CCT4	1309.23	1
CES2	1308.93	1
CIAPIN1	1308.64	1
CYB5	1308.35	1
CYP1A1	1308.05	1
EBAG9	1307.76	1
EPHX1	1307.47	1
EXO1	1307.17	1
MCM10	1306.88	1
MKI67IP	1306.59	1
MRPL48	1310.57	1
MYNN	1310.28	1
NCAPD2	1309.98	1
NOA1	1309.69	1
NOL11	1309.4	1
NUP107	1309.1	1
OSGEPL1	1313.09	1
POLD1	1312.79	1
PTBP1	1312.5	1
RAD51AP1	1312.21	1
RANGAP1	1311.91	1
RTKN	1311.62	1
SENP6	1311.33	1
SERPINC1	1311.03	1
SNRPE	1310.74	1
SRPRB	1310.45	1
TPP2	1310.15	1
TRDN	1309.86	1
UTP15	1309.57	1
WDR36	1309.28	1
ACAT2	1313.25	1
ACTL6A	1312.96	1
ASCL2	1312.67	1
ASPH	1312.37	1
BIRC5	1312.08	1
BUB1	1311.79	1
CAMK2B	1311.49	1
CCNB1	1311.2	1
COMMD8	1310.91	1
CUL2	1310.62	1
DAP13	1310.32	1
ELAC2	1314.3	1
EZH2	1314.01	1
FGB	1313.71	1
GMPPA	1313.42	1
GOLGA4	1313.13	1
HRASLS	1312.83	1
HSD17B2	1312.54	1
KPNB1	1312.25	1
NUTF2	1311.95	1
PBK	1311.66	1
POLA2	1311.37	1
RRP1B	1311.08	1
SCFD1	1310.78	1
SET	1310.49	1
SLC19A2	1310.2	1
SPC24	1309.9	1
SYNCRIP	1309.61	1
TDRD3	1309.32	1
TIMELESS	1309.03	1
TOPBP1	1308.73	1
VPS18	1308.44	1
ACP1	1308.15	1
AGPAT2	1307.85	1
AKR1A1	1307.56	1
AKR7A3	1307.27	1
ALDH5A1	1311.24	1
APITD1	1310.95	1
ASF1A	1310.65	1
BDH	1310.36	1
C10ORF110	1310.07	1
CCDC99	1309.78	1
CHAF1B	1309.48	1
COLEC11	1309.19	1
DUS1L	1308.9	1
EIF3S12	1308.61	1
FARSA	1308.31	1
FLJ20699	1308.02	1
FLJ30313	1307.73	1
FMO4	1307.44	1
FUNDC1	1307.14	1
HCFC1R1	1306.85	1
HSD17B8	1310.82	1
HSPA4	1310.52	1
ITIH2	1310.23	1
LOC88523	1309.94	1
LRRC59	1309.65	1
MAPT	1309.35	1
MELK	1309.06	1
MGC17301	1308.77	1
MINA	1308.48	1
MRPL49	1312.44	1
MYO18B	1312.15	1
NAT8	1311.85	1
NMNAT1	1311.56	1
NUDT13	1315.52	1
OBSCN	1315.23	1
OSBPL9	1314.94	1
PDCD2	1314.65	1
PEO1	1318.61	1
PPP5C	1318.31	1
PRKAG1	1318.02	1
RAD51	1317.73	1
RILP	1321.69	1
ROCK2	1321.4	1
RPL22	1321.1	1
RPL35	1320.81	1
RSL1D1	1320.52	1
RWDD3	1320.22	1
SGK2	1319.93	1
SLC17A2	1319.64	1
SLC20A2	1319.35	1
SORBS1	1319.05	1
SRD5A2L2	1318.76	1
SVIL	1318.47	1
TOM1L1	1318.17	1
TRIM45	1317.88	1
UBE2D1	1317.59	1
WDR74	1317.3	1
ABCC2	1317	1
ATAD2	1316.71	1
BUB3	1316.42	1
C10ORF59	1316.12	1
CACNA1C	1315.83	1
CHKB,CPT1B	1315.54	1
CHORDC1	1315.25	1
CSTF2	1314.95	1
CYP2J2	1314.66	1
CYP3A5	1314.37	1
DARS2	1318.32	1
EXOSC4	1318.03	1
FAM195A	1317.74	1
FLJ20604	1317.45	1
FLJ21963	1317.15	1
FMO3	1316.86	1
GLYCTK	1320.81	1
GNPNAT1	1320.52	1
GPD1	1324.47	1
HEATR3	1324.18	1
HMMR	1323.89	1
ITGAV	1323.59	1
LGR4	1323.3	1
LMNB2	1323.01	1
MAT2A	1322.72	1
MPP6	1322.42	1
NOL8	1322.13	1
NUP93	1321.84	1
PCMT1	1321.54	1
PGRMC1	1321.25	1
PPM1G	1320.96	1
PPP2R4	1320.67	1
PRAP1	1320.37	1
PRDX6	1324.32	1
PRPS1	1324.03	1
QIL1	1323.74	1
RBP4	1323.44	1
RPA2	1323.15	1
THUMPD3	1322.86	1
XRCC6	1322.57	1
ZNF658	1322.27	1
ADK	1321.98	1
AK3	1325.93	1
ANP32E	1325.63	1
BUB1B	1325.34	1
CENPM	1325.05	1
CGI-90	1324.75	1
COG6	1324.46	1
COPS7A	1324.17	1
CYP27A1	1328.11	1
DHX29	1332.06	1
EPRS	1331.76	1
FLJ10847	1331.47	1
FLJ21934	1331.18	1
GCHFR	1330.89	1
H2AFX	1330.59	1
HOMER1	1330.3	1
IPO4	1330.01	1
KAZALD1	1329.71	1
KIAA0776	1329.42	1
KLHL21	1329.13	1
LOC126248	1328.83	1
MGC10993	1328.54	1
MPHOSPH9	1328.25	1
MYOM3	1327.96	1
NMRAL1	1327.66	1
NUDT1	1327.37	1
NUFIP1	1327.08	1
OMA1	1331.02	1
PDZK1	1330.72	1
PNPT1	1334.66	1
PON2	1334.37	1
PRMT1	1334.08	1
PSAT1	1333.78	1
PSMB2	1333.49	1
RAD17	1333.2	1
RDH14	1337.14	1
RNASEH2C	1336.84	1
SC5DL	1336.55	1
SGCB	1336.26	1
SKP2	1335.96	1
SLC35A4	1335.67	1
SOD1	1339.61	1
TIMM8A1	1339.31	1
TRIM28	1339.02	1
TXNDC9	1338.73	1
VTN	1338.43	1
XPO5	1338.14	1
YEATS4	1337.85	1
ZNF277	1337.55	1
AKR1C2	1337.26	1
ALAD	1336.97	1
ANKMY2	1336.67	1
ATP13A2	1336.38	1
BRCA1	1336.09	1
C1ORF25	1335.79	1
C8G	1335.5	1
CDCA8	1335.21	1
CECR5	1339.14	1
COPS4	1338.85	1
DDT	1338.55	1
DEFB1	1338.26	1
DHCR24	1337.97	1
EIF4E2	1337.67	1
FIGNL1	1337.38	1
FLII	1337.09	1
FLJ10241	1341.02	1
FLJ20125	1340.73	1
FLJ31842	1340.43	1
FLJ38608	1340.14	1
FLJ90119	1339.85	1
FTSJ3	1339.55	1
GRIM19	1339.26	1
HDCMA18P	1338.97	1
IHPK3	1338.67	1
ISYNA1	1338.38	1
KLHDC3	1338.09	1
KLHL7	1337.79	1
KPNA4	1337.5	1
LOC389458	1337.21	1
MAGOHB	1336.92	1
MAP2K2	1336.62	1
MAPK6	1336.33	1
MCM8	1336.04	1
MRPL21	1339.96	1
MYBPC1	1339.67	1
NDUFS5	1343.6	1
NUP54	1343.3	1
OSBPL1A	1343.01	1
OXR1	1346.93	1
PEPD	1346.64	1
PPIC	1346.35	1
PRODH2	1350.27	1
PRPF4B	1349.98	1
PRUNE	1349.68	1
RABL5	1349.39	1
RANBP2	1349.1	1
RPL7L1	1348.8	1
SERPINA4	1348.51	1
SLC39A5	1348.22	1
SULT2A1	1347.92	1
THAP1	1347.63	1
TIMM9	1351.55	1
TNNT1	1351.26	1
TRIP11	1350.96	1
WSB2	1350.67	1
ZBTB11	1350.38	1
ZNF638	1350.08	1
ABAT	1354	1
ABCG5	1353.71	1
ADRM1	1353.41	1
APOB	1353.12	1
ASF1B	1352.83	1
BAG2	1352.53	1
C20ORF165	1352.24	1
C8A	1351.95	1
CDT1	1351.65	1
CENPA	1351.36	1
CHCHD2	1355.28	1
CHTF18	1354.98	1
CIDEB	1354.69	1
CLPB	1358.6	1
COMT	1362.52	1
ELP4	1362.23	1
ENAM	1361.93	1
ERBB3	1361.64	1
F12	1361.34	1
FDX1	1365.26	1
GGCT	1364.96	1
GPC1	1364.67	1
GPX2	1364.38	1
GSTO1	1364.08	1
IMPA2	1363.79	1
IRAK1	1363.49	1
LOC284948	1363.2	1
MAT1A	1362.91	1
NANOS1	1362.61	1
NDUFA2	1366.52	1
NEUGRIN	1366.23	1
NR2F6	1365.94	1
PANK4	1365.64	1
PBP	1365.35	1
PCTP	1365.05	1
PLA2G12B	1364.76	1
PMM2	1364.46	1
PTPN11	1364.17	1
RAD51C	1363.88	1
RARRES2	1363.58	1
RPS8	1363.29	1
SLC10A1	1363	1
SLC22A1	1362.7	1
SQSTM1	1362.41	1
TAF5	1362.11	1
TTC1	1361.82	1
UBE2C	1361.53	1
UBE2N	1361.23	1
UPB1	1360.94	1
USP38	1360.65	1
VRK2	1360.35	1
WBSCR16	1364.26	1
ABHD10	1368.16	1
ACTC	1367.87	1
AIMP2	1367.58	1
AK1	1367.28	1
ALDH7A1	1371.19	1
ALPK3	1370.89	1
AOX1	1370.6	1
ARMC1	1374.5	1
AURKB	1374.21	1
BAAT	1373.91	1
C20ORF35	1373.62	1
CARM1	1373.33	1
CML2	1373.03	1
FBXL3	1372.74	1
FGA	1372.44	1
FLJ10986	1372.15	1
FLJ21901	1371.85	1
FLJ22028	1371.56	1
GALK2	1371.27	1
GBA3	1370.97	1
GLDC	1374.87	1
GMDS	1374.58	1
GPI	1374.28	1
GPRC5B	1373.99	1
GTF3C3	1373.7	1
KIAA0528	1373.4	1
KIAA1102	1373.11	1
KIF11	1372.81	1
LOC90624	1372.52	1
MAP3K7	1372.22	1
MGC10946	1371.93	1
MIF	1371.64	1
MSH3	1371.34	1
ORM1	1371.05	1
PIGF	1370.75	1
POLR3H	1370.46	1
PON3	1370.17	1
POR	1369.87	1
POT1	1369.58	1
PROX1	1369.29	1
PSMB7	1368.99	1
PWP1	1368.7	1
QRSL1	1372.59	1
RBM24	1372.3	1
SCARB1	1372.01	1
SCN1B	1371.71	1
SERPIND1	1371.42	1
SQLE	1371.12	1
TMEM45B	1370.83	1
TPM2	1370.54	1
UGT2B7	1370.24	1
UNR	1369.95	1
ZC3HDC8	1369.65	1
ZNF364	1369.36	1
ZYX	1369.07	1
AKAP6	1368.77	1
AKR1B1	1368.48	1
AMID	1368.19	1
ANG	1367.89	1
AOC2	1367.6	1
ATP6V1C1	1367.31	1
ATR	1367.01	1
BOLA3	1366.72	1
BTD	1366.42	1
C14ORF105	1366.13	1
CASP6	1365.84	1
CDC20	1365.54	1
CDC5L	1365.25	1
CDK2	1364.96	1
CENPH	1364.66	1
CEP63	1364.37	1
CGNL1	1364.08	1
CYP4F2	1363.78	1
DBF4	1363.49	1
DNAJC11	1367.38	1
DRG2	1371.27	1
E2IG5	1370.97	1
ENDOG	1374.86	1
FASTKD2	1378.75	1
G3BP1	1378.45	1
GALE	1378.16	1
GOLT1A	1377.87	1
HSPB8	1377.57	1
KIF2C	1377.28	1
KRT8	1376.98	1
LAMB2	1376.69	1
LSM7	1376.4	1
MAOA	1380.28	1
ME1	1384.16	1
MGAT4B	1383.87	1
MGC15937	1383.58	1
MGST2	1383.28	1
MT4	1382.99	1
NAT2	1382.69	1
NSUN2	1382.4	1
NUP43	1382.1	1
PDE4DIP	1381.81	1
PES1	1381.52	1
PEX13	1381.22	1
PMPCA	1385.1	1
PPARGC1B	1384.81	1
PPP1R8	1384.52	1
PTX1	1384.22	1
RBM19	1383.93	1
RCC2	1383.63	1
SAA4	1383.34	1
STAG2	1383.04	1
TMEM209	1382.75	1
TOP2B	1382.46	1
TRIM23	1382.16	1
VMD2L2	1381.87	1
VRK1	1381.57	1
ZC3HC1	1381.28	1
ZCCHC10	1380.99	1
ZNF180	1380.69	1
ZNF25	1380.4	1
ZWINT	1380.1	1
ABCC3	1379.81	1
ACP2	1379.52	1
ADFP	1379.22	1
ALG12	1378.93	1
ALG8	1378.64	1
ANKRD15	1378.34	1
AQP7	1378.05	1
ARHGAP5	1377.75	1
ASPN	1377.46	1
B3GNT6	1377.17	1
C16ORF45	1376.87	1
C3F	1376.58	1
C5ORF18	1376.29	1
CCT8	1375.99	1
CDC6	1375.7	1
CDCA7	1375.41	1
COPS3	1375.11	1
CORO1B	1374.82	1
CYP3A7	1374.53	1
DHTKD1	1378.4	1
DKFZP434L0117	1378.1	1
DMGDH	1381.98	1
FBL	1381.68	1
FLJ20582	1381.39	1
FLJ22555	1381.1	1
GALK1	1380.8	1
GPR6	1380.51	1
GPX3	1380.21	1
GSK3A	1379.92	1
HAO2	1383.79	1
INTS7	1383.5	1
KIAA0372	1383.2	1
KIAA1279	1382.91	1
LDHB	1386.78	1
LIN9	1386.48	1
LTBR	1386.19	1
MBL2	1385.9	1
MITF	1385.6	1
MLF2	1385.31	1
MRPL30	1389.18	1
MRPL45	1393.04	1
MT3	1392.75	1
MUCDHL	1392.46	1
NNMT	1392.16	1
NS3TP1	1391.87	1
NUSAP1	1391.57	1
ORC4L	1391.28	1
OTC	1395.14	1
PDLIM3	1394.85	1
PLK4	1394.55	1
PMS1	1394.26	1
POLI	1393.97	1
QTRT1	1393.67	1
RAMP1	1393.38	1
RFC2	1393.08	1
RGS3	1392.79	1
RPL17	1392.5	1
RRM2B	1392.2	1
SEPX1	1391.91	1
SERPINA5	1391.61	1
SLC17A1	1391.32	1
SMARCA5	1391.02	1
SMN1	1390.73	1
SNRNP25	1390.44	1
STARS	1390.14	1
TACC2	1389.85	1
TFRC	1389.55	1
TXLNA	1389.26	1
ZMPSTE24	1388.97	1
AES	1388.67	1
AHSG	1388.38	1
ALDH18A1	1392.24	1
ANPEP	1391.94	1
APOF	1391.65	1
ATF5	1391.36	1
ATRN	1391.06	1
BAG3	1390.77	1
BSCL2	1390.47	1
C6ORF15	1390.18	1
CAPN7	1389.89	1
CBS	1389.59	1
CDH13	1389.3	1
CDK7	1389.01	1
CHD1	1388.71	1
CHDH	1392.57	1
CPSF2	1392.27	1
CRHBP	1391.98	1
CRNKL1	1391.69	1
CSTF1	1391.39	1
DHRS7	1391.1	1
DKFZP564F0522	1390.81	1
DNAJB4	1390.51	1
DNMT1	1390.22	1
DNPEP	1389.92	1
EIF2S2	1389.63	1
EIF4E	1389.34	1
EPDR1	1389.04	1
FANCI	1388.75	1
FCN3	1388.46	1
FGFRL1	1388.16	1
FGL1	1387.87	1
GGN	1387.57	1
GLRB	1387.28	1
GLUD2	1386.99	1
GOLPH4	1386.69	1
GSTT1	1386.4	1
HEBP2	1386.11	1
HSF4	1385.81	1
HTATSF1	1385.52	1
LACTB	1389.37	1
LIG1	1389.08	1
MGC4399	1388.78	1
MLF1IP	1388.49	1
MPDZ	1388.2	1
NARG1	1387.9	1
NR1I3	1387.61	1
OXCT1	1391.46	1
PAXIP1	1391.17	1
PEX7	1390.87	1
PHF3	1390.58	1
PIGK	1390.29	1
PKLR	1389.99	1
PPIB	1389.7	1
PSMD4	1389.4	1
PWP2	1389.11	1
RBM14	1388.82	1
SERPINA1	1388.52	1
SFRS2IP	1388.23	1
SLC3A1	1387.94	1
SLC7A9	1387.64	1
TCEAL1	1387.35	1
TCP1	1387.06	1
TM4SF12	1386.76	1
TM7SF2	1386.47	1
TRIP10	1386.18	1
UGT2A1	1385.88	1
UMPS	1385.59	1
VNN1	1385.3	1
VPS13A	1385.01	1
XBP1	1384.71	1
XRCC4	1384.42	1
ACMSD	1384.13	1
AGTR1	1383.83	1
ANXA13	1383.54	1
ARNT2	1383.25	1
AURKAIP1	1387.09	1
BCCIP	1386.8	1
C10ORF125	1386.5	1
C8B	1386.21	1
C9ORF3	1385.92	1
CCDC2	1385.62	1
CCNA2	1385.33	1
CCNF	1385.04	1
CENPQ	1384.75	1
CL640	1384.45	1
CMYA4	1384.16	1
CPE	1383.87	1
CRP	1383.57	1
CRYBB3	1383.28	1
CTNNAL1	1382.99	1
DDX41	1382.69	1
DGCR6L	1382.4	1
DNAJC9	1382.11	1
DUS4L	1381.82	1
F10	1381.52	1
FASN	1385.36	1
FLJ11196	1385.07	1
FLJ13236	1384.78	1
FLJ43855	1384.48	1
GAL3ST1	1384.19	1
GNB2L1	1383.9	1
GRTP1	1383.6	1
HAMP	1383.31	1
HAUS6	1383.02	1
HOXB1	1382.73	1
ITIH1	1382.43	1
ITIH4	1382.14	1
LARGE	1381.85	1
LARS	1381.56	1
LASS2	1381.26	1
LDLR	1380.97	1
LLGL2	1380.68	1
41705	1380.39	1
MARVELD3	1380.09	1
METTL1	1379.8	1
MLF1	1379.51	1
MRPL32	1383.34	1
MTAP	1383.05	1
NBEA	1382.76	1
NIP7	1382.46	1
NOL4	1382.17	1
NR1I2	1381.88	1
ORC2	1381.59	1
ORC3L	1381.29	1
PEX1	1381	1
PLEKHJ1	1380.71	1
PLK1	1380.42	1
POLR1E	1380.12	1
PPP1R12A	1379.83	1
PRKAB2	1379.54	1
PSIP1	1379.25	1
PSMA5	1378.95	1
PTP4A1	1378.66	1
QTRTD1	1378.37	1
RDX	1378.08	1
RPL23	1377.79	1
RPS10	1377.49	1
RRM2	1377.2	1
SDAD1	1376.91	1
SDCCAG10	1376.62	1
SDCCAG1	1376.32	1
SH3GL2	1376.03	1
SHFM1	1375.74	1
SLC19A1	1375.45	1
SLC22A17	1375.16	1
SLC25A1	1378.98	1
SPINK1	1378.69	1
ST8SIA5	1378.4	1
STXBP3	1378.11	1
TAF6L	1377.81	1
TCF2	1377.52	1
TCTE1L	1377.23	1
TDO2	1376.94	1
TNFRSF12A	1376.65	1
UGDH	1376.35	1
WDHD1	1376.06	1
XPO4	1375.77	1
ZNF330	1375.48	1
ZNF654	1375.19	1
AGXT2	1379.01	1
APCS	1378.72	1
APOA1BP	1382.54	1
APOE	1382.25	1
ATF1	1381.96	1
ATP6V0B	1381.66	1
C1ORF43	1381.37	1
CCDC56	1381.08	1
CDCA2	1380.79	1
CFH	1380.5	1
CHGA	1380.2	1
CKAP2	1379.91	1
CUL5	1379.62	1
CXX1	1379.33	1
DDX20	1379.04	1
DKFZP564B167	1378.74	1
DKFZP564J102	1378.45	1
DPH5	1378.16	1
DVL1	1377.87	1
EIF3B	1377.58	1
ELF3	1377.28	1
EPM2AIP1	1376.99	1
ERBP	1376.7	1
FAM82B	1380.52	1
FGFR4	1380.23	1
FXYD2	1379.93	1
GP5	1379.64	1
HAAO	1379.35	1
HAO1	1379.06	1
HOXA5	1378.77	1
HSPA8	1378.47	1
IARS2	1382.29	1
KIAA0934	1382	1
KIAA1704	1381.71	1
KRT18	1381.41	1
LANCL1	1381.12	1
LOC283130	1380.83	1
MANEA	1380.54	1
MAPRE3	1380.25	1
MBD3	1379.95	1
MRE11A	1379.66	1
MYOZ1	1379.37	1
NA,APOC3	1379.08	1
NAP1L3	1378.79	1
NME3	1382.6	1
NPM3	1382.31	1
NTHL1	1386.12	1
PCBP4	1385.83	1
POLE	1385.53	1
PON1	1385.24	1
PR48	1384.95	1
PSMD13	1384.66	1
PSME1	1384.37	1
PSMG2	1384.07	1
PTPMT1	1383.78	1
RPL13A	1383.49	1
SLC1A1	1383.2	1
SLC27A5	1382.91	1
SLC39A4	1382.62	1
SMPDL3A	1382.32	1
ST3GAL3	1382.03	1
TCERG1	1381.74	1
TCL6	1381.45	1
TMLHE	1381.16	1
TRUB1	1380.86	1
TTK	1380.57	1
TTL	1380.28	1
WARS2	1384.09	1
XRCC6BP1	1383.8	1
YARS	1383.5	1
ACADL	1387.31	1
ADCY1	1387.02	1
ANKRD32	1386.73	1
APOA2	1386.43	1
ARL3	1386.14	1
C1ORF27	1385.85	1
C2ORF3	1385.56	1
C4B,C4A	1385.27	1
C6ORF93	1384.97	1
CDC45	1384.68	1
CDH2	1384.39	1
CDK1	1384.1	1
CFL1	1383.81	1
CHCHD6	1383.52	1
CHGB	1383.22	1
CLPTM1	1382.93	1
CORO6	1382.64	1
COX4NB	1382.35	1
CSDA	1382.06	1
CTNND2	1381.77	1
CYP4F3	1381.47	1
CYP51A1	1381.18	1
DCLRE1A	1380.89	1
DHPS	1380.6	1
DKC1	1380.31	1
E2F6	1380.02	1
EFNA1	1379.73	1
EIF3S10	1379.43	1
ENO1	1379.14	1
ENPP4	1378.85	1
EPS8L2	1378.56	1
FASTKD1	1378.27	1
FBXL2	1377.98	1
FBXO5	1377.69	1
FHL1	1377.4	1
FKBP11	1377.1	1
FLJ33387	1376.81	1
GABPA	1376.52	1
GARS	1380.32	1
GGH	1380.03	1
GSR	1383.82	1
GYG	1383.53	1
HINT3	1383.24	1
HIRIP5	1382.95	1
HSBP1	1382.66	1
KIAA0020	1382.37	1
KIAA0101	1382.08	1
KIAA0152	1381.78	1
KIF18A	1381.49	1
KIF22	1381.2	1
MAPK10	1380.91	1
MGST1	1380.62	1
MRPS5	1384.41	1
MSTO1	1384.12	1
NCBP1	1383.83	1
NEK4	1383.54	1
NOVA2	1383.25	1
OPLAH	1382.96	1
ORC6	1382.66	1
PABPC4	1382.37	1
PCSK2	1382.08	1
PIK3CA	1381.79	1
PLS1	1381.5	1
POLL	1381.21	1
POLR2J	1380.92	1
PPIE	1380.63	1
PPIG	1380.33	1
PRDX1	1384.12	1
PREP	1383.83	1
PSMC1	1383.54	1
PSMC2	1383.25	1
R30953_1	1382.96	1
RAE1	1382.67	1
RPE	1382.38	1
RPL14	1382.09	1
RPS19	1381.79	1
SLC2A4RG	1381.5	1
SNX4	1381.21	1
SUV39H2	1380.92	1
TA-PP2C	1380.63	1
TCIRG1	1384.42	1
THOC1	1384.13	1
TM4SF4	1383.83	1
TMEM147	1383.54	1
TMEM9	1383.25	1
TMF1	1382.96	1
TMOD1	1382.67	1
TMPO	1382.38	1
TRAPPC4	1382.09	1
TRNT1	1385.87	1
TTR	1385.58	1
USP14	1385.29	1
USP25	1385	1
WBP4	1384.71	1
YRDC	1384.42	1
ZDHHC8	1384.13	1
ZNF148	1383.83	1
ZNF271	1383.54	1
A2BP1	1383.25	1
AKR1D1	1382.96	1
AKT1S1	1382.67	1
ALDOC	1382.38	1
APG4A	1382.09	1
APOA4	1381.8	1
ARPC1B	1381.51	1
ASGR2	1381.22	1
ATP2B2	1380.92	1
BCLAF1	1380.63	1
C11ORF10	1380.34	1
C15ORF15	1380.05	1
C1ORF51	1379.76	1
C2ORF23	1379.47	1
CADPS2	1379.18	1
CCNB2	1378.89	1
CD2AP	1378.6	1
CEBPB	1378.31	1
CEP55	1378.02	1
CGN	1377.73	1
CLDN2	1377.44	1
CLU	1377.15	1
COL18A1	1376.86	1
CPN2	1376.56	1
CSNK1G3	1376.27	1
CUEDC1	1375.98	1
CUL1	1375.69	1
CYP4A22,CYP4A11	1375.4	1
CYP4F12	1375.11	1
DHRS3	1374.82	1
DIS3	1374.53	1
DKFZP761E198	1374.24	1
DOK5	1373.95	1
DSCC1	1373.66	1
DTNA	1373.37	1
DUSP13	1373.08	1
EEF1B2	1372.79	1
ELYS	1372.5	1
EVE1	1372.21	1
EXOSC1	1371.92	1
FARP1	1371.63	1
FLJ10326	1371.34	1
FLJ11046	1371.05	1
FLJ38564	1370.76	1
FNDC4	1370.47	1
FRG1	1370.18	1
GADD45G	1369.89	1
GPRASP2	1369.6	1
GSTA3	1369.31	1
HOMER2	1369.02	1
HSPC133	1368.73	1
IDH3G	1372.5	1
KCTD9	1372.21	1
KIAA1576	1371.92	1
KIF23	1371.63	1
LBR	1371.34	1
LCAT	1371.05	1
LECT2	1370.76	1
LMNB1	1370.47	1
LOC119710	1370.18	1
LOC85865	1369.89	1
MAP1B	1369.6	1
MAP1LC3A	1369.31	1
[truncated: 16,469 more rows]
