# Supplementary material for: Transcriptome-wide co-expression analysis identifies LRRC2 as a novel mediator of mitochondrial and cardiac function
Source: PLoS One. 2017 Feb 3;12(2):e0170458. doi: 10.1371/journal.pone.0170458 (PMC5291451; doi:10.1371/journal.pone.0170458)
Supplement: S4 Table — (XLSX) [file pone.0170458.s010.xlsx]

## Sheet: Sheet1
S4 Table. Distribution of experimentally-proven PGC-1α-regulated transcripts within and outside the LE population.
Key	Gene: Gene (in ranked order based on number of occurrences in all daughter lists generated by querying 935 bona fide MPETs (or seeds) using CORD).
	Seed: A '1' denotes that the gene is a bona fide mitochondrial protein-encoding gene (based on MitoCarta annotation).
	LE: 'Leading edge'. A '1' denote that the gene was upstream and therefore within the leading edge (LE) population.
	Pgc1a-regulated: A '1' denotes that the gene is induced by Pgc-1a in C2C12 cells (according to analysis of data in Rensvold et al., 2013).
Gene	Mito-associated	LE	Pgc1a-regulated
MRPL12	1	1	1
MRPS28	1	1	0
GOT2	1	1	1
CYC1	1	1	1
POLDIP2	1	1	0
ATP5G1	1	1	1
ECHS1	1	1	1
MRPL15	1	1	1
MRPL46	1	1	1
NDUFS8	1	1	1
ETFA	1	1	1
MRPS12	1	1	0
UQCRC1	1	1	1
GOT1	0	1	1
MRPS7	1	1	0
NDUFAB1	1	1	1
NDUFS7	1	1	1
DLAT	1	1	1
PHYH	1	1	1
PRDX3	1	1	1
MRPS18B	1	1	1
TRAP1	1	1	0
MRPS33	1	1	0
MRPL40	1	1	0
ACAT1	1	1	1
ACADM	1	1	1
PHB	1	1	0
COX5B	1	1	0
NDUFB5	1	1	1
ETFB	1	1	0
NDUFA6	1	1	1
MRPL35	1	1	1
MRPL13	1	1	1
IVD	1	1	0
NDUFA7	1	1	0
ATP5G3	1	1	0
MDH2	1	1	1
MRPS2	1	1	1
UQCRFS1	1	1	1
MRPL17	1	1	0
MRPS25	1	1	1
DLD	1	1	1
ETFDH	1	1	1
PDHX	1	1	0
BRP44L	1	1	0
NDUFS1	1	1	1
SUCLG2	1	1	0
HIBADH	1	1	1
COX5A	1	1	1
ACO2	1	1	1
SUCLG1	1	1	1
AKAP1	1	1	1
NDUFS2	1	1	1
PDHB	1	1	1
IMMT	1	1	1
NDUFA8	1	1	1
MRPL19	1	1	1
NDUFB9	1	1	1
NDUFAF1	1	1	1
STOML2	1	1	0
ATPAF1	1	1	1
MRPL41	1	1	1
ATP5D	1	1	1
NDUFC1	1	1	1
GCSH	0	1	0
RTN4IP1	1	1	0
HIBCH	1	1	1
IFRD2	0	1	0
MRPS35	1	1	1
PDHA1	1	1	1
ACADVL	1	1	1
SLC25A11	1	1	1
NDUFB7	1	1	1
ECH1	1	1	0
ATP5A1	1	1	0
HADHB	1	1	1
NDUFA9	1	1	1
SDHB	1	1	0
ATP5B	1	1	0
KIAA0664	0	1	0
DNAJA3	1	1	1
MRPL39	1	1	0
MRPS24	1	1	1
MTHFD1	1	1	0
CLYBL	1	1	1
MRPS18A	1	1	1
NDUFA4	1	1	0
SUCLA2	1	1	1
TIMM13	1	1	0
NDUFS4	1	1	1
COX7B	1	1	0
HSPE1	1	1	0
NIT2	1	1	0
PPARGC1A	1	1	1
MLYCD	1	1	0
MRPL11	1	1	0
NDUFV2	1	1	1
LSM4	0	1	0
HAX1	1	1	0
PGM1	0	1	1
ACAA2	1	1	1
MDH1	1	1	1
PCCB	1	1	0
DECR1	1	1	0
MOCS2	0	1	0
FXN	1	1	1
NDUFV1	1	1	1
SLC25A4	1	1	1
SPR	1	1	1
TBRG4	1	1	1
TIMM8B	1	1	1
VDAC1	1	1	1
NDUFA3	1	1	0
NNT	1	1	0
PFKM	0	1	0
MRPL33	1	1	0
NDUFB2	1	1	0
AFG3L2	1	1	1
CYCS	1	1	1
ACADS	1	1	1
MRPL34	1	1	1
HAT1	0	1	0
SHMT2	1	1	0
COX8A	1	1	0
LDHD	1	1	0
UQCRC2	1	1	1
ATP5O	1	1	0
CLPP	1	1	1
NDUFB10	1	1	1
PPIF	1	1	1
TPI1	0	1	0
ATP2A2	0	1	0
C21ORF33	0	1	0
COX17	1	1	0
NDUFB6	1	1	1
SDHD	1	1	1
ALDOA	0	1	0
CHCHD3	1	1	1
HADHA	1	1	1
MRPL37	1	1	1
NDUFS6	1	1	0
NDUFV3	1	1	1
ADSSL1	0	1	1
COX6C	1	1	0
DCI	1	1	0
GHITM	1	1	0
PSMB5	0	1	0
QDPR	1	1	0
BOP1	0	1	0
CHCHD4	1	1	1
GBAS	1	1	0
GRHPR	1	1	0
C22ORF16	0	1	0
CFL2	0	1	0
GFM1	1	1	1
PTGES2	1	1	1
ATIC	1	1	0
NDUFA5	1	1	1
SFXN4	1	1	0
ACY1	0	1	0
GADD45GIP1	1	1	0
SLC25A20	1	1	1
MTIF2	1	1	1
WDR12	0	1	0
MRPL3	1	1	0
NDUFB1	1	1	0
MRPS23	1	1	1
GEMIN6	0	1	0
IDH3A	1	1	1
MRPS15	1	1	0
PACSIN3	0	1	0
PECI	1	1	0
QP-C	0	1	0
TIMM44	1	1	1
AGL	0	1	0
SRM	0	1	0
UNG	1	1	1
SLC25A3	1	1	0
SMPX	0	1	0
TST	1	1	0
AUH	1	1	0
IDH2	1	1	0
IMP4	0	1	0
NFE2L1	0	1	0
NUDT8	1	1	0
PDK2	1	1	0
POLD2	1	1	0
ATP5I	1	1	0
RUVBL1	0	1	0
TMEM38B	0	1	0
UQCRB	1	1	1
AK2	1	1	0
ATP5H	1	1	1
CDK4	0	1	0
ENO3	0	1	0
PCBD1	0	1	0
MRPL16	1	1	0
DKFZP434K046	0	1	0
PPP1R1A	0	1	0
PRKAA2	0	1	1
THEM2	1	1	0
C6ORF125	0	1	0
PXMP2	1	1	0
DCTPP1	0	1	0
LOC154761,FLJ40722	0	1	0
LRP16	0	1	0
MRPL36	1	1	0
SHMT1	1	1	0
C7ORF30	0	1	0
CCT3	0	1	0
COQ7	1	1	1
COX7C	1	1	0
EEF1A2	0	1	0
LRPPRC	1	1	1
PHPT1	0	1	0
PSMB6	0	1	0
TIMM50	1	1	1
ATP5G2	1	1	0
CKMT2	1	1	1
CPT2	1	1	1
CRYZ	0	1	0
MTX2	1	1	1
NDUFA1	1	1	0
PDCD8	0	1	0
ZFP106	0	1	0
HRSP12	1	1	0
IDH3B	1	1	1
MSRB2	1	1	0
NUP37	0	1	0
TPM1	0	1	0
UQCR	1	1	0
VDAC2	1	1	0
PPIL1	0	1	0
RG9MTD1	1	1	0
ALDH6A1	1	1	0
C10ORF70	0	1	0
C6ORF66	0	1	0
KIF1C	0	1	0
MRPS22	1	1	1
MRPS9	1	1	1
PAICS	0	1	0
PNPO	0	1	0
UBE2D4	0	1	0
AHCY	0	1	0
AK3L1	0	1	0
CSRP3	0	1	0
FUNDC2	1	1	0
HRC	0	1	0
MTCH2	1	1	0
PTER	0	1	0
TAF9	0	1	0
TIMM23	1	1	0
KRTAP3-1	0	1	0
MYL2	0	1	0
C1QBP	1	1	1
KIAA0564	0	1	0
MRPL42	1	1	1
NHP2	0	1	0
OGDH	1	1	1
PNPLA4	0	1	0
TIMM17A	1	1	1
VDAC3	1	1	0
ISOC2	1	1	0
MUT	1	1	1
UGP2	0	1	0
ACOX2	0	1	0
ATP5F1	1	1	1
BCS1L	1	1	1
CKM	0	1	0
FLJ32452	0	1	0
GAMT	0	1	0
KARS	1	1	0
MYL3	0	1	0
PPID	0	1	0
SNTA1	0	1	0
ACAS2	0	1	0
ACYP2	1	1	1
ALDH1B1	1	1	0
MIPEP	1	1	0
MYOM1	0	1	0
TIPIN	0	1	0
FNDC5	0	1	0
ICT1	1	1	0
MRPL4	1	1	1
MYBBP1A	0	1	0
NA,MGC43036	0	1	0
ALDH1L1	1	1	0
BNIP3	0	1	0
CDC37L1	0	1	0
COX6A2	1	1	0
DDX1	0	1	0
HSPB7	1	1	1
MYH7	0	1	0
MYLC2PL	1	1	0
PRMT5	0	1	0
RPA3	0	1	1
ACO1	1	1	0
ACTA1	0	1	0
COX6B1	1	1	1
MRPL38	1	1	1
PGPEP1	0	1	0
POP5	0	1	0
PRKACA	0	1	0
SLC16A1	1	1	1
SNRPD1	0	1	0
ZAP128	0	1	0
DEXI	0	1	1
FKBP3	0	1	0
MKKS	0	1	1
NDUFB11	1	1	0
SLC25A12	1	1	1
SNRPG	0	1	0
FLJ43339	0	1	0
HFE2	0	1	0
LOC134147	0	1	0
MRPL24	1	1	0
MYOZ2	0	1	0
NDUFC2	1	1	0
C14ORF2	0	1	0
C18ORF55	0	1	0
DERA	0	1	0
FAHD2A	1	1	1
FHOD3	0	1	0
MRPL47	1	1	1
PCCA	1	1	0
SDHC	1	1	1
SYNPO2L	0	1	0
TNNC1	0	1	0
USP13	0	1	0
CSE1L	0	1	0
DBI	0	1	1
DHODH	1	1	0
GYS1	0	1	0
HSPD1	1	1	0
MRPS27	1	1	1
NRAP	0	1	0
PHB2	1	1	1
PSMA7	0	1	0
TCEA3	0	1	0
DDX18	0	1	0
NMD3	0	1	0
NUDT6	0	1	0
PHKB	0	1	0
VARS2	1	1	0
ART3	0	1	0
C2ORF7	0	1	0
MYH6	0	1	0
PPP1R3C	0	1	0
RPP40	0	1	0
GART	0	1	0
GFM2	1	1	0
GNL3	0	1	0
NDUFS3	1	1	1
RGN	0	1	0
ACADSB	1	1	0
AMACR	1	1	0
ATP5C1	1	1	1
DERL1	0	1	0
EHHADH	1	1	0
LACTB2	1	1	0
MAPKAPK3	0	1	0
NDUFB4	1	1	0
POPDC2	0	1	0
RPP14	0	1	0
SCP2	1	1	0
ACTN2	0	1	0
ECHDC3	1	1	0
EPM2A	0	1	0
SEPW1	0	1	0
TCAP	0	1	0
ZADH1	1	1	0
AGT	0	1	0
HPN	0	1	0
KEAP1	0	1	0
LDB3	0	1	0
MGST3	0	1	1
PSMA4	0	1	0
TOMM70A	1	1	0
BHMT2	0	1	0
C14ORF156	0	1	0
CASQ2	0	1	0
FAH	0	1	0
GPHN	0	1	0
LSM5	0	1	0
MGC14288	0	1	0
MSH2	0	1	0
MYOM2	0	1	0
POPDC3	0	1	0
PTPN3	0	1	0
SPAG7	0	1	0
TBL3	0	1	0
TXN2	1	1	1
DCPS	0	1	1
EBP	0	1	0
FABP3	0	1	1
G6PC	0	1	0
PGAM2	0	1	0
POLR3K	0	1	0
RPL3L	0	1	0
SLC30A9	0	1	0
TIMM10	1	1	1
TRIM54	0	1	0
ACSL1	1	1	0
CAP2	0	1	0
CAV3	0	1	0
COPS2	0	1	0
DRG1	0	1	0
EEF1E1	0	1	0
EMG1	0	1	0
HSPA9B	0	1	0
MAOB	1	1	0
MCEE	1	1	1
MGC15416	0	1	0
NOP56	0	1	0
SLC2A4	0	1	1
C6ORF203	0	1	0
COX7A1	1	1	1
FEN1	1	1	0
GSTZ1	0	1	0
HSPB3	0	1	0
KBTBD10	0	1	0
LOC161247	0	1	0
MMAB	1	1	0
NCL	0	1	0
RANBP1	0	1	0
SGCG	0	1	0
EIF4EBP1	0	1	0
GLRX2	1	1	0
HABP2	0	1	0
LOC51204	0	1	0
MG29	0	1	0
MRPL1	1	1	1
MTIF3	1	1	0
PA2G4	0	1	0
PCK1	0	1	0
POLR2I	0	1	0
PRMT7	0	1	0
PTP4A3	0	1	0
S100A1	0	1	1
TARS	0	1	0
UQCRQ	1	1	0
CCT7	1	1	0
FAHD1	1	1	0
GAR1	0	1	0
GPT	0	1	0
IARS	0	1	0
MFN2	1	1	1
MRPS10	1	1	0
PANK1	0	1	1
PPP1R3A	0	1	0
SEPHS1	0	1	0
SLC37A4	0	1	0
TRIM55	0	1	0
UBE2G1	0	1	0
UGT2B28	0	1	0
C9ORF67	0	1	0
CDCA3	0	1	0
HSPB6	0	1	0
HYAL1	0	1	0
ITGB1BP2	0	1	0
ITGB1BP3	0	1	0
MCM3	0	1	0
MRPL50	1	1	0
MRPS34	1	1	0
MRTO4	0	1	0
NUP155	0	1	0
PYGM	0	1	0
RRP15	0	1	0
TIM14	0	1	0
BANF1	0	1	0
BCKDHB	1	1	0
C6ORF142	0	1	0
CABC1	1	1	0
COQ6	1	1	1
EPHX2	0	1	0
FLJ39378	0	1	0
GRPEL1	1	1	1
MGC40214	0	1	0
POP7	0	1	0
PRIM1	0	1	0
PSMD14	0	1	0
SARA2	0	1	0
SLC25A13	1	1	0
SNAPC5	0	1	0
TRIM63	0	1	0
TTC27	0	1	0
APOBEC2	0	1	0
BCKDHA	1	1	1
C9ORF100	0	1	0
GBE1	0	1	1
GSTK1	1	1	0
GSTM4	0	1	0
HSD17B4	1	1	0
IQWD1	0	1	0
PPP2R3A	0	1	0
RUVBL2	0	1	1
SDHA	1	1	1
SLC22A7	0	1	0
VEGFB	0	1	1
ATAD1	1	1	0
BCAT2	1	1	0
BPHL	1	1	0
BZW2	0	1	0
DKFZP451A211	0	1	0
GMNN	0	1	1
GRSF1	1	1	1
HPD	0	1	0
LSM2	0	1	0
MSH6	0	1	0
PRDX4	0	1	0
SIRT5	1	1	1
SLC29A1	0	1	0
BYSL	0	1	0
CEBPZ	0	1	0
HADHSC	0	1	0
IMPDH2	0	1	0
ITGA7	0	1	0
KHK	0	1	0
LIAS	1	1	1
LTB4DH	0	1	0
PPARA	0	1	0
RIOK2	0	1	0
WWP1	0	1	1
ZNF593	0	1	0
ASL	0	1	0
ATP1B1	0	1	1
COX7A2	1	1	1
CUEDC2	0	1	0
GEMIN4	0	1	0
MGAT5B	0	1	0
NOLC1	0	1	0
PEX3	0	1	0
PHKA1	0	1	1
PLN	0	1	0
SH3BGR	0	1	0
AASDHPPT	0	1	0
ASB8	0	1	0
BTBD1	0	1	0
C20ORF44	0	1	0
C6ORF108	0	1	0
CAPZA2	0	1	0
DES	0	1	0
ESRRG	0	1	0
HMGCL	1	1	0
LOC205251	0	1	0
MRPS11	1	1	0
MT1G	0	1	0
NKIRAS1	0	1	0
PAH	0	1	0
POLR2L	0	1	0
PSMA2	0	1	0
PTS	1	1	0
RETSAT	0	1	0
THOP1	0	1	0
TUBA8	0	1	0
ATP1A2	0	1	0
CKS1B	0	1	0
DECR2	0	1	0
EIF5B	0	1	0
HMGCS2	1	1	0
MNAT1	0	1	0
MRPL23	1	1	0
NPM1	0	1	0
PINK1	1	1	0
PSMC6	0	1	0
PTD015	0	1	0
RAD50	0	1	0
RARS	1	1	0
TNNC2	0	1	0
UCHL5	0	1	0
VARS	0	1	0
ASB2	0	1	0
ATAD3A	1	1	1
ATP5L	1	1	0
BCDO2	0	1	0
BHMT	0	1	0
C20ORF46	0	1	0
DEFB118	0	1	0
GAS2	0	1	0
GLO1	0	1	0
ITGB3BP	0	1	0
KIAA1737	0	1	0
MCM2	0	1	0
MRPL9	1	1	0
MRS2L	1	1	0
NDUFB3	1	1	0
PCNA	0	1	0
RCC1	0	1	0
SNRPD3	0	1	0
TPD52L1	0	1	0
ZNF651	0	1	0
ANKRD2	0	1	0
AVEN	0	1	1
EIF2A	0	1	0
FLJ10922	0	1	0
FMO5	0	1	0
FXYD1	0	1	0
FYCO1	0	1	0
GGCX	0	1	0
GPRC5C	0	1	0
LOC339483	0	1	0
LOC56181	0	1	0
MCCC2	1	1	0
MCM7	0	1	0
MRPS31	1	1	0
MYPN	0	1	0
NDUFA11	1	1	0
NOP16	0	1	0
PADI2	0	1	0
PCYOX1	0	1	0
PSMD12	0	1	0
RAB17	0	1	0
ADSL	1	1	1
ANAPC11	0	1	0
C18ORF19	0	1	0
CAD	0	1	0
CRYAB	0	1	0
CYP39A1	0	1	0
DPYS	0	1	0
FBP1	0	1	0
FBXO40	0	1	0
FLNC	0	1	0
FXR1	0	1	0
GTPBP4	0	1	0
HCCS	1	1	1
LRRC20	0	1	0
LRRC2	0	1	1
MAPKAP1	0	1	0
NA,FLNC	0	1	0
RAD23A	0	1	0
RBKS	0	1	0
SERBP1	0	1	0
SITPEC	0	1	0
TARSL2	0	1	0
TSFM	1	1	1
TTN	0	1	0
WDR18	0	1	0
ACAA1	1	1	0
ALDOB	0	1	0
ANKRD9	0	1	0
ASS	0	1	0
BTNL2	0	1	0
CCNG1	0	1	0
COPS5	0	1	0
EXOSC2	0	1	0
GPD1L	0	1	0
GTF3A	0	1	0
HSF1	0	1	0
HSPC051	0	1	0
KNG1	0	1	0
MAD2L1	0	1	0
MGC14816	0	1	0
NOL3	0	1	0
NR1H4	0	1	0
PUS1	0	1	0
RPP30	0	1	0
RRAGD	0	1	1
SCOC	0	1	0
SLC31A1	0	1	1
SMYD2	0	1	0
WDR46	0	1	0
ALAS1	1	1	1
AZGP1	0	1	0
BCKDK	1	1	0
BCL2L13	1	1	0
CASQ1	0	1	0
CCT5	0	1	0
CHRNB1	0	1	0
CUTC	0	1	1
CYP2B6	0	1	0
EXOSC8	0	1	0
FLJ20605	0	1	0
GGTLA1	0	1	0
HNRNPAB	0	1	0
MRPL51	1	1	1
NCBP2	0	1	0
RECQL	0	1	0
RNF128	0	1	1
SCRN3	0	1	0
SLN	0	1	0
TCOF1	0	1	0
TFAM	1	1	0
TNNI1	0	1	0
ALDH3A2	1	1	0
ASB14	0	1	0
C10ORF65	0	1	0
CEP70	0	1	0
CETN3	0	1	0
CLPX	1	1	0
CTPS	0	1	0
DEK	0	1	0
EXOSC5	0	1	0
GHR	0	1	0
GNPAT	0	1	0
HSPA14	0	1	0
MCM5	0	1	0
MGC2744	0	1	0
MRPS17	1	1	0
MRPS30	1	1	1
PPAT	0	1	0
SLC2A2	0	1	0
STARD7	0	1	0
TAX1BP1	0	1	0
C14ORF159	0	1	0
C3ORF18	0	1	0
C3ORF3	0	1	0
DDC	0	1	0
DDO	0	1	0
FKBP4	0	1	0
MPHOSPH10	0	1	0
MT1F	0	1	0
NEXN	0	1	0
OR10H5	0	1	0
OR8A1	0	1	0
P4HB	0	1	0
PSMD8	0	1	0
PTRH2	1	1	0
RAD1	0	1	0
RAD54L	0	1	0
THUMPD1	0	1	0
TMEM97	0	1	0
UNC5CL	0	1	0
UQCRH	1	1	1
USMG5	1	1	1
VBP1	0	1	0
WDR3	0	1	0
CHST6	0	1	0
COPS8	0	1	0
CPEB3	0	1	1
CRYL1	0	1	0
EFHA1	1	1	0
EIF2S1	0	1	0
IDE	1	1	0
LDOC1	0	1	0
MRPL22	1	1	0
NCLN	0	1	0
NDUFB8	1	1	1
NFIC	0	1	0
PARP1	0	1	0
PCK2	1	1	0
PET112L	1	1	0
PSMA3	0	1	0
PSMB3	0	1	0
SERPINA6	0	1	0
SLC6A12	0	1	0
SNRPA1	0	1	0
SNRPA	0	1	0
THAP4	0	1	0
AKR1C4	0	1	0
AKT2	0	1	0
ATP5E	1	1	0
BRIX1	0	1	0
CDC25C	0	1	0
ECHDC2	0	1	0
EFTUD2	0	1	0
FABP1	0	1	0
GFER	1	1	0
GTF2H5	0	1	0
HELLS	0	1	0
HINT2	1	1	0
KPNA3	0	1	0
NLE1	0	1	0
NQO2	0	1	1
PECR	0	1	0
PKM2	0	1	0
PLG	0	1	0
RABGGTB	0	1	0
RAN	0	1	0
SEPHS2	0	1	0
UBE3A	0	1	0
ADH1A	0	1	0
ADHFE1	1	1	0
APEX1	0	1	0
AS3MT	1	1	0
ASB11	0	1	0
ATP5J2	1	1	1
CIRH1A	0	1	0
DCTD	0	1	0
EBNA1BP2	0	1	0
ERH	0	1	0
ILF2	0	1	0
INHBE	0	1	0
MCCC1	1	1	0
MRPL2	1	1	0
MT1E	0	1	0
NARG2	0	1	0
OLA1	0	1	0
PCSK4	0	1	0
PDK4	1	1	1
PHKG1	0	1	0
PIPOX	0	1	1
PKIA	0	1	0
PRPF31	0	1	0
PSMG1	0	1	0
TATDN1	0	1	0
ABCD3	1	1	0
ADH6	0	1	0
COMMD10	0	1	0
DIO1	0	1	0
DMN	0	1	0
DUSP3	0	1	0
ECHDC1	0	1	0
GJB1	0	1	0
HRG	0	1	0
LOC388962	0	1	0
LYAR	0	1	0
LYPLAL1	0	1	0
MRP63	1	1	0
MT1A	0	1	0
MYH7B	0	1	0
PARP2	0	1	0
PRDX2	1	1	1
SMARCD3	0	1	0
TK1	0	1	0
UBE2V2	0	1	0
ABCE1	0	1	0
ALPK2	0	1	0
ASB10	0	1	0
CTH	0	1	0
DBT	1	1	0
DDX21	0	1	0
DHCR7	0	1	0
DNM1L	0	1	0
HGD	0	1	0
LAPTM4B	0	1	0
LDHA	1	1	0
MCM6	0	1	0
MFN1	1	1	1
MGC4825	0	1	0
MLX	0	1	0
MRPS26	1	1	0
MST1	0	1	0
NDUFA10	1	1	1
PPIH	0	1	0
PTPLA	0	1	0
RIF1	0	1	0
SLC38A4	0	1	0
TRIM37	0	1	1
ADPRHL1	0	1	0
AGMAT	1	1	0
AKR1C1	0	1	0
COL19A1	0	1	0
DUT	1	1	0
EGLN1	0	1	1
EIF2B3	0	1	0
FLJ30294	0	1	0
GLUD1	1	1	0
GNL2	0	1	0
GPX4	1	1	0
KLKB1	0	1	0
LOC441438,LOC375719,LOC441432	0	1	0
LSM3	0	1	0
MCM4	0	1	0
METAP2	0	1	0
MTHFS	1	1	0
NFS1	1	1	0
NIPSNAP3B	1	1	0
NUDT12	0	1	0
OGDHL	1	1	0
PCTK1	0	1	0
RACGAP1	0	1	0
SLC39A14	0	1	0
TMEM48	0	1	0
TNNT3	0	1	0
ARSE	0	1	0
CART1	0	1	0
CLIC5	0	1	1
DCXR	0	1	0
DNAJB5	0	1	0
ELOVL6	0	1	0
FTCD	0	1	0
GCDH	1	1	1
HDHD3	0	1	0
HMBS	0	1	0
HMGA1	0	1	0
HSD17B10	1	1	0
IBTK	0	1	0
MOCS1	0	1	0
MT1B	0	1	0
NIPSNAP1	1	1	0
NR0B2	0	1	0
PPAN	0	1	0
RRS1	0	1	0
SAE1	0	1	0
SLC27A2	0	1	0
SSRP1	0	1	0
TOMM40	1	1	1
TSR1	0	1	0
VDP	0	1	0
WBSCR14	0	1	0
AGGF1	0	1	1
AGXT	1	1	0
APOM	0	1	0
ATP5J	1	1	0
ATP6V1D	0	1	1
BCAP29	0	1	0
C10ORF71	0	1	0
CRAT	1	1	1
DNAJC12	0	1	0
FILIP1	0	1	0
FLJ34960	0	1	0
GALM	0	1	0
HAGH	1	1	1
HIRIP3	0	1	0
IDH1	1	1	0
MT1H	0	1	0
MTCBP-1	0	1	0
NAT10	0	1	0
NDRG2	0	1	1
QPRT	0	1	0
RASSF3	0	1	0
RNMTL1	1	1	1
STIP1	0	1	0
STUB1	0	1	0
TBC1D4	0	1	0
WRB	0	1	0
AARS	0	1	0
ABCA5	0	1	1
AGXT2L1	0	1	0
ALDH8A1	0	1	0
ANGPTL3	0	1	0
APEH	0	1	0
COX10	1	1	1
DSCR1L1	0	1	0
ECT2	0	1	0
ENTPD5	0	1	1
FLJ20152	0	1	0
GLYAT	1	1	0
HAUS1	0	1	0
HIG1	0	1	0
KIAA0971	0	1	0
LIN7B	0	1	0
MPST	1	1	0
MT1X	0	1	0
NASP	0	1	0
NSDHL	0	1	0
PAK1IP1	0	1	0
PLA2G4C	0	1	0
PMF1	0	1	0
POLE2	0	1	0
PSMC3	0	1	0
PSORS1C2	0	1	0
RAB40B	0	1	0
RPS6KB1	0	1	0
RRM1	0	1	1
TFB1M	1	1	0
TLK1	0	1	0
USP47	0	1	0
WDR5	0	1	0
ZWILCH	0	1	0
AFM	0	1	0
AIG1	0	1	0
ALDH4A1	1	1	0
APOH	0	1	0
C13ORF17	0	1	0
C20ORF155	0	1	0
GCGR	0	1	0
MBD4	0	1	0
MRPL27	1	1	0
MTUS1	0	1	0
NARS	1	1	0
NOC4L	0	1	0
NOP2	0	1	0
POLRMT	1	1	1
PROS1	0	1	0
RAB21	0	1	0
RQCD1	0	1	0
SC4MOL	0	1	0
SLC22A18	0	1	0
SLMAP	0	1	1
STK23	0	1	0
TRIM50C	0	1	0
TUBG1	0	1	0
TUFM	1	1	1
TYMS	0	1	0
UCK2	0	1	0
ADAM9	0	1	0
ALB	0	1	0
ARAF	0	1	0
ARL1	0	1	0
ASB15	0	1	0
ATPIF1	1	1	0
AURKA	0	1	0
C20ORF166	0	1	0
C3ORF1	0	1	0
C7ORF10	0	1	0
CMYA1	0	1	0
COX15	1	1	0
CTNNA3	0	1	0
CYP2C9	0	1	0
DDX46	0	1	0
DTYMK	0	1	0
FLJ36888	0	1	0
FLJ38359,LOC440894	0	1	0
GRWD1	0	1	0
HSPA9	1	1	1
IMMP2L	1	1	0
IPO13	0	1	0
KIAA0103	0	1	0
MAWBP	0	1	0
MRPL14	1	1	0
MTRF1	1	1	0
NUP85	0	1	0
PARK7	1	1	0
PAX1	0	1	0
POLA1	0	1	0
POLR1B	0	1	0
PROC	0	1	0
RANBP6	0	1	0
SDHAL2,SDHA	0	1	0
SEH1L	0	1	0
SERPINF2	0	1	0
SGCA	0	1	0
SPAG5	0	1	0
SSBP1	1	1	0
STARD10	0	1	0
TCEB1	0	1	0
TMED5	0	1	0
ACACB	1	1	0
ACF	0	1	0
ACSL3	0	1	0
ALS2	0	1	0
AMBP	0	1	0
APRT	0	1	0
CASP8AP2	0	1	0
COX4I1	1	1	0
DNASE1L1	0	1	0
DPAGT1	0	1	0
F11	0	1	0
GPT2	1	1	0
KIF20A	0	1	0
LIPC	0	1	0
LOC123722	0	1	0
MAPK12	0	1	0
MRLC2	0	1	0
MRPL20	1	1	1
NHP2L1	0	1	0
NOP10	0	1	0
NUDC	0	1	0
PAIP1	0	1	0
PDSS1	1	1	0
PPP1R3B	0	1	1
RFC4	0	1	1
SLC25A10	1	1	0
SSB	0	1	0
TOMM20	1	1	0
UGT2B11	0	1	0
UTP6	0	1	0
WDR77	0	1	0
AADAC	0	1	0
ADH1C	0	1	0
BSG	0	1	0
CAT	0	1	0
CCDC86	0	1	0
CCT2	0	1	0
CDC7	0	1	0
CHEK1	0	1	0
DDX56	0	1	0
DKFZP313N0621	0	1	0
DKFZP566K0524	0	1	0
DNAJC10	0	1	0
ENOSF1	0	1	0
FLJ20920	1	1	0
FLJ33977	0	1	0
GATM	1	1	0
GENX-3414	0	1	0
HDAC11	0	1	0
HT007	0	1	0
IPO7	0	1	0
JTV1	0	1	0
LMAN1	0	1	0
MT1J	0	1	0
MTR	0	1	0
NSUN5	0	1	0
NUP133	0	1	0
OR5B21	0	1	0
PALMD	0	1	0
PCM1	0	1	0
POLR2D	0	1	0
PRMT3	0	1	0
RCL1	0	1	0
RNASE4	0	1	0
RPS27L	0	1	0
RTN2	0	1	0
SLC17A3	0	1	0
SLC25A15	1	1	0
SNX26	0	1	0
SYNGR2	0	1	0
TCEB2	0	1	0
TM4SF5	0	1	0
USP1	0	1	0
ZNF302	0	1	0
APOC2	0	1	0
ASNA1	0	1	0
C15ORF2	0	1	0
C20ORF7	0	1	0
C6ORF211	0	1	0
CACNB1	0	1	0
CACYBP	0	1	0
CCT4	0	1	0
CES2	0	1	0
CIAPIN1	0	1	1
CYB5	0	1	0
CYP1A1	0	1	0
EBAG9	0	1	0
EPHX1	0	1	0
EXO1	0	1	0
MCM10	0	1	0
MKI67IP	0	1	0
MRPL48	1	1	0
MYNN	0	1	0
NCAPD2	0	1	0
NOA1	0	1	0
NOL11	0	1	0
NUP107	0	1	0
OSGEPL1	1	1	0
POLD1	0	1	0
PTBP1	0	1	0
RAD51AP1	0	1	0
RANGAP1	0	1	0
RTKN	0	1	0
SENP6	0	1	0
SERPINC1	0	1	0
SNRPE	0	1	0
SRPRB	0	1	0
TPP2	0	1	0
TRDN	0	1	0
UTP15	0	1	0
WDR36	0	1	0
ACAT2	1	1	0
ACTL6A	0	1	0
ASCL2	0	1	0
ASPH	0	1	0
BIRC5	0	1	0
BUB1	0	1	0
CAMK2B	0	1	0
CCNB1	0	1	0
COMMD8	0	1	0
CUL2	0	1	0
DAP13	0	1	0
ELAC2	1	1	0
EZH2	0	1	0
FGB	0	1	0
GMPPA	0	1	0
GOLGA4	0	1	0
HRASLS	0	1	0
HSD17B2	0	1	0
KPNB1	0	1	0
NUTF2	0	1	0
PBK	0	1	0
POLA2	0	1	0
RRP1B	0	1	0
SCFD1	0	1	0
SET	0	1	0
SLC19A2	0	1	1
SPC24	0	1	0
SYNCRIP	0	1	0
TDRD3	0	1	0
TIMELESS	0	1	0
TOPBP1	0	1	0
VPS18	0	1	0
ACP1	0	1	0
AGPAT2	0	1	0
AKR1A1	0	1	0
AKR7A3	0	1	0
ALDH5A1	1	1	0
APITD1	0	1	0
ASF1A	0	1	0
BDH	0	1	0
C10ORF110	0	1	0
CCDC99	0	1	0
CHAF1B	0	1	0
COLEC11	0	1	0
DUS1L	0	1	0
EIF3S12	0	1	0
FARSA	0	1	0
FLJ20699	0	1	0
FLJ30313	0	1	0
FMO4	0	1	0
FUNDC1	0	1	0
HCFC1R1	0	1	0
HSD17B8	1	1	0
HSPA4	0	1	0
ITIH2	0	1	0
LOC88523	0	1	0
LRRC59	0	1	0
MAPT	0	1	0
MELK	0	1	0
MGC17301	0	1	0
MINA	0	1	0
MRPL49	1	1	0
MYO18B	0	1	0
NAT8	0	1	0
NMNAT1	0	1	1
NUDT13	1	1	1
OBSCN	0	1	1
OSBPL9	0	1	0
PDCD2	0	1	0
PEO1	1	1	1
PPP5C	0	1	0
PRKAG1	0	1	1
RAD51	0	1	0
RILP	1	1	0
ROCK2	0	1	0
RPL22	0	1	0
RPL35	0	1	0
RSL1D1	0	1	0
RWDD3	0	1	0
SGK2	0	1	0
SLC17A2	0	1	0
SLC20A2	0	1	0
SORBS1	0	1	0
SRD5A2L2	0	1	0
SVIL	0	1	0
TOM1L1	0	1	0
TRIM45	0	1	0
UBE2D1	0	1	0
WDR74	0	1	0
ABCC2	0	1	0
ATAD2	0	1	0
BUB3	0	1	0
C10ORF59	0	1	0
CACNA1C	0	1	0
CHKB,CPT1B	0	1	0
CHORDC1	0	1	0
CSTF2	0	1	0
CYP2J2	0	1	0
CYP3A5	0	1	0
DARS2	1	1	1
EXOSC4	0	1	0
FAM195A	0	1	1
FLJ20604	0	1	0
FLJ21963	0	1	0
FMO3	0	1	0
GLYCTK	1	1	0
GNPNAT1	0	1	0
GPD1	1	1	0
HEATR3	0	1	0
HMMR	0	1	0
ITGAV	0	1	0
LGR4	0	1	0
LMNB2	0	1	0
MAT2A	0	1	0
MPP6	0	1	0
NOL8	0	1	1
NUP93	0	1	0
PCMT1	0	1	0
PGRMC1	0	1	0
PPM1G	0	1	0
PPP2R4	0	1	0
PRAP1	0	1	0
PRDX6	1	1	0
PRPS1	0	1	0
QIL1	0	1	0
RBP4	0	1	0
RPA2	0	1	0
THUMPD3	0	1	0
XRCC6	0	1	0
ZNF658	0	1	0
ADK	0	1	1
AK3	1	1	1
ANP32E	0	1	0
BUB1B	0	1	0
CENPM	0	1	0
CGI-90	0	1	0
COG6	0	1	0
COPS7A	0	1	0
CYP27A1	1	1	0
DHX29	1	1	0
EPRS	0	1	0
FLJ10847	0	1	0
FLJ21934	0	1	0
GCHFR	0	1	0
H2AFX	0	1	0
HOMER1	0	1	0
IPO4	0	1	0
KAZALD1	0	1	0
KIAA0776	0	1	0
KLHL21	0	1	0
LOC126248	0	1	0
MGC10993	0	1	0
MPHOSPH9	0	1	0
MYOM3	0	1	0
NMRAL1	0	1	0
NUDT1	0	1	0
NUFIP1	0	1	0
OMA1	1	1	0
PDZK1	0	1	0
PNPT1	1	1	1
PON2	0	1	0
PRMT1	0	1	0
PSAT1	0	1	0
PSMB2	0	1	0
RAD17	0	1	0
RDH14	1	1	0
RNASEH2C	0	1	0
SC5DL	0	1	0
SGCB	0	1	0
SKP2	0	1	0
SLC35A4	0	1	0
SOD1	1	1	0
TIMM8A1	0	1	0
TRIM28	0	1	0
TXNDC9	0	1	0
VTN	0	1	0
XPO5	0	1	0
YEATS4	0	1	0
ZNF277	0	1	0
AKR1C2	0	1	0
ALAD	0	1	0
ANKMY2	0	1	0
ATP13A2	0	1	1
BRCA1	0	1	0
C1ORF25	0	1	0
C8G	0	1	0
CDCA8	0	1	0
CECR5	1	1	0
COPS4	0	1	0
DDT	0	1	1
DEFB1	0	1	0
DHCR24	0	1	0
EIF4E2	0	1	0
FIGNL1	0	1	0
FLII	0	1	0
FLJ10241	1	1	0
FLJ20125	0	1	0
FLJ31842	0	1	0
FLJ38608	0	1	0
FLJ90119	0	1	0
FTSJ3	0	1	0
GRIM19	0	1	0
HDCMA18P	0	1	0
IHPK3	0	1	0
ISYNA1	0	1	0
KLHDC3	0	1	0
KLHL7	0	1	0
KPNA4	0	1	0
LOC389458	0	1	0
MAGOHB	0	1	0
MAP2K2	0	1	0
MAPK6	0	1	0
MCM8	0	1	0
MRPL21	1	1	0
MYBPC1	0	1	0
NDUFS5	1	1	0
NUP54	0	1	0
OSBPL1A	0	1	1
OXR1	1	1	0
PEPD	0	1	0
PPIC	0	1	0
PRODH2	1	1	0
PRPF4B	0	1	0
PRUNE	0	1	0
RABL5	0	1	0
RANBP2	0	1	0
RPL7L1	0	1	0
SERPINA4	0	1	0
SLC39A5	0	1	0
SULT2A1	0	1	0
THAP1	0	1	0
TIMM9	1	1	1
TNNT1	0	1	0
TRIP11	0	1	0
WSB2	0	1	0
ZBTB11	0	1	0
ZNF638	0	1	0
ABAT	1	1	0
ABCG5	0	1	0
ADRM1	0	1	0
APOB	0	1	0
ASF1B	0	1	0
BAG2	0	1	0
C20ORF165	0	1	0
C8A	0	1	0
CDT1	0	1	0
CENPA	0	1	0
CHCHD2	1	1	0
CHTF18	0	1	0
CIDEB	0	1	0
CLPB	1	1	0
COMT	1	1	1
ELP4	0	1	0
ENAM	0	1	0
ERBB3	0	1	0
F12	0	1	0
FDX1	1	1	1
GGCT	0	1	0
GPC1	0	1	0
GPX2	0	1	0
GSTO1	0	1	1
IMPA2	0	1	0
IRAK1	0	1	0
LOC284948	0	1	0
MAT1A	0	1	0
NANOS1	0	1	0
NDUFA2	1	1	0
NEUGRIN	0	1	0
NR2F6	0	1	1
PANK4	0	1	1
PBP	0	1	0
PCTP	0	1	0
PLA2G12B	0	1	0
PMM2	0	1	1
PTPN11	0	1	0
RAD51C	0	1	0
RARRES2	0	1	0
RPS8	0	1	0
SLC10A1	0	1	0
SLC22A1	0	1	0
SQSTM1	0	1	0
TAF5	0	1	0
TTC1	0	1	0
UBE2C	0	1	0
UBE2N	0	1	0
UPB1	0	1	0
USP38	0	1	0
VRK2	0	1	0
WBSCR16	1	1	1
ABHD10	1	1	1
ACTC	0	1	0
AIMP2	0	1	0
AK1	0	1	0
ALDH7A1	1	1	0
ALPK3	0	1	0
AOX1	0	1	0
ARMC1	1	1	1
AURKB	0	1	0
BAAT	0	1	0
C20ORF35	0	1	0
CARM1	0	1	0
CML2	0	1	0
FBXL3	0	1	0
FGA	0	1	0
FLJ10986	0	1	0
FLJ21901	0	1	0
FLJ22028	0	1	0
GALK2	0	1	0
GBA3	0	1	0
GLDC	1	1	0
GMDS	0	1	0
GPI	0	1	0
GPRC5B	0	1	0
GTF3C3	0	1	0
KIAA0528	0	1	0
KIAA1102	0	1	0
KIF11	0	1	0
LOC90624	0	1	0
MAP3K7	0	1	0
MGC10946	0	1	0
MIF	0	1	0
MSH3	0	1	0
ORM1	0	1	0
PIGF	0	1	0
POLR3H	0	1	0
PON3	0	1	1
POR	0	1	0
POT1	0	1	0
PROX1	0	1	0
PSMB7	0	1	0
PWP1	0	1	0
QRSL1	1	1	1
RBM24	0	1	0
SCARB1	0	1	0
SCN1B	0	1	1
SERPIND1	0	1	0
SQLE	0	1	0
TMEM45B	0	1	0
TPM2	0	1	0
UGT2B7	0	1	0
UNR	0	1	0
ZC3HDC8	0	1	0
ZNF364	0	1	0
ZYX	0	1	0
AKAP6	0	1	0
AKR1B1	0	1	0
AMID	0	1	0
ANG	0	1	0
AOC2	0	1	0
ATP6V1C1	0	1	0
ATR	0	1	0
BOLA3	0	1	1
BTD	0	1	0
C14ORF105	0	1	0
CASP6	0	1	1
CDC20	0	1	0
CDC5L	0	1	0
CDK2	0	1	0
CENPH	0	1	0
CEP63	0	1	0
CGNL1	0	1	0
CYP4F2	0	1	0
DBF4	0	1	0
DNAJC11	1	1	1
DRG2	1	1	1
E2IG5	0	1	0
ENDOG	1	1	1
FASTKD2	1	1	1
G3BP1	0	1	0
GALE	0	1	0
GOLT1A	0	1	0
HSPB8	0	1	0
KIF2C	0	1	0
KRT8	0	1	0
LAMB2	0	1	0
LSM7	0	1	0
MAOA	1	1	0
ME1	1	1	0
MGAT4B	0	1	0
MGC15937	0	1	0
MGST2	0	1	0
MT4	0	1	0
NAT2	0	1	0
NSUN2	0	1	0
NUP43	0	1	0
PDE4DIP	0	1	1
PES1	0	1	0
PEX13	0	1	0
PMPCA	1	1	0
PPARGC1B	0	1	0
PPP1R8	0	1	0
PTX1	0	1	0
RBM19	0	1	0
RCC2	0	1	0
SAA4	0	1	0
STAG2	0	1	0
TMEM209	0	1	0
TOP2B	0	1	0
TRIM23	0	1	0
VMD2L2	0	1	0
VRK1	0	1	0
ZC3HC1	0	1	0
ZCCHC10	0	1	0
ZNF180	0	1	0
ZNF25	0	1	0
ZWINT	0	1	0
ABCC3	0	1	0
ACP2	0	1	0
ADFP	0	1	0
ALG12	0	1	0
ALG8	0	1	0
ANKRD15	0	1	0
AQP7	0	1	0
ARHGAP5	0	1	0
ASPN	0	1	0
B3GNT6	0	1	0
C16ORF45	0	1	0
C3F	0	1	0
C5ORF18	0	1	0
CCT8	0	1	0
CDC6	0	1	0
CDCA7	0	1	0
COPS3	0	1	0
CORO1B	0	1	0
CYP3A7	0	1	0
DHTKD1	1	1	0
DKFZP434L0117	0	1	0
DMGDH	1	1	0
FBL	0	1	0
FLJ20582	0	1	0
FLJ22555	0	1	0
GALK1	0	1	0
GPR6	0	1	0
GPX3	0	1	0
GSK3A	0	1	0
HAO2	1	1	0
INTS7	0	1	0
KIAA0372	0	1	0
KIAA1279	0	1	0
LDHB	1	1	1
LIN9	0	1	0
LTBR	0	1	0
MBL2	0	1	0
MITF	0	1	0
MLF2	0	1	0
MRPL30	1	1	0
MRPL45	1	1	1
MT3	0	1	0
MUCDHL	0	1	0
NNMT	0	1	0
NS3TP1	0	1	0
NUSAP1	0	1	0
ORC4L	0	1	0
OTC	1	1	0
PDLIM3	0	1	0
PLK4	0	1	0
PMS1	0	1	0
POLI	0	1	0
QTRT1	0	1	1
RAMP1	0	1	0
RFC2	0	1	0
RGS3	0	1	0
RPL17	0	1	0
RRM2B	0	1	0
SEPX1	0	1	0
SERPINA5	0	1	0
SLC17A1	0	1	0
SMARCA5	0	1	0
SMN1	0	1	0
SNRNP25	0	1	0
STARS	0	1	0
TACC2	0	1	0
TFRC	0	1	1
TXLNA	0	1	0
ZMPSTE24	0	1	0
AES	0	1	1
AHSG	0	1	0
ALDH18A1	1	1	0
ANPEP	0	1	0
APOF	0	1	0
ATF5	0	1	0
ATRN	0	1	0
BAG3	0	1	0
BSCL2	0	1	0
C6ORF15	0	1	0
CAPN7	0	1	0
CBS	0	1	0
CDH13	0	1	0
CDK7	0	1	0
CHD1	0	1	0
CHDH	1	1	0
CPSF2	0	1	0
CRHBP	0	1	0
CRNKL1	0	1	0
CSTF1	0	1	0
DHRS7	0	1	0
DKFZP564F0522	0	1	0
DNAJB4	0	1	0
DNMT1	0	1	0
DNPEP	0	1	0
EIF2S2	0	1	0
EIF4E	0	1	0
EPDR1	0	1	0
FANCI	0	1	0
FCN3	0	1	0
FGFRL1	0	1	0
FGL1	0	1	0
GGN	0	1	0
GLRB	0	1	0
GLUD2	0	1	0
GOLPH4	0	1	0
GSTT1	0	1	0
HEBP2	0	1	0
HSF4	0	1	0
HTATSF1	0	1	0
LACTB	1	1	0
LIG1	0	1	0
MGC4399	0	1	0
MLF1IP	0	1	0
MPDZ	0	1	0
NARG1	0	1	0
NR1I3	0	1	0
OXCT1	1	1	1
PAXIP1	0	1	0
PEX7	0	1	0
PHF3	0	1	0
PIGK	0	1	0
PKLR	0	1	0
PPIB	0	1	0
PSMD4	0	1	0
PWP2	0	1	0
RBM14	0	1	0
SERPINA1	0	1	0
SFRS2IP	0	1	0
SLC3A1	0	1	0
SLC7A9	0	1	0
TCEAL1	0	1	0
TCP1	0	1	0
TM4SF12	0	1	0
TM7SF2	0	1	0
TRIP10	0	1	0
UGT2A1	0	1	0
UMPS	0	1	0
VNN1	0	1	0
VPS13A	0	1	0
XBP1	0	1	0
XRCC4	0	1	0
ACMSD	0	1	0
AGTR1	0	1	0
ANXA13	0	1	0
ARNT2	0	1	0
AURKAIP1	1	1	0
BCCIP	0	1	0
C10ORF125	0	1	0
C8B	0	1	0
C9ORF3	0	1	0
CCDC2	0	1	0
CCNA2	0	1	1
CCNF	0	1	0
CENPQ	0	1	1
CL640	0	1	0
CMYA4	0	1	0
CPE	0	1	0
CRP	0	1	0
CRYBB3	0	1	0
CTNNAL1	0	1	0
DDX41	0	1	0
DGCR6L	0	1	0
DNAJC9	0	1	0
DUS4L	0	1	0
F10	0	1	0
FASN	1	1	0
FLJ11196	0	1	0
FLJ13236	0	1	0
FLJ43855	0	1	0
GAL3ST1	0	1	0
GNB2L1	0	1	0
GRTP1	0	1	0
HAMP	0	1	0
HAUS6	0	1	0
HOXB1	0	1	0
ITIH1	0	1	0
ITIH4	0	1	0
LARGE	0	1	0
LARS	0	1	0
LASS2	0	1	0
LDLR	0	1	0
LLGL2	0	1	0
2014-03-07	0	1	0
MARVELD3	0	1	0
METTL1	0	1	0
MLF1	0	1	0
MRPL32	1	1	0
MTAP	0	1	0
NBEA	0	1	0
NIP7	0	1	0
NOL4	0	1	0
NR1I2	0	1	0
ORC2	0	1	0
ORC3L	0	1	0
PEX1	0	1	0
PLEKHJ1	0	1	0
PLK1	0	1	0
POLR1E	0	1	0
PPP1R12A	0	1	0
PRKAB2	0	1	0
PSIP1	0	1	0
PSMA5	0	1	0
PTP4A1	0	1	0
QTRTD1	0	1	0
RDX	0	1	0
RPL23	0	1	0
RPS10	0	1	0
RRM2	0	1	1
SDAD1	0	1	0
SDCCAG10	0	1	0
SDCCAG1	0	1	0
SH3GL2	0	1	0
SHFM1	0	1	0
SLC19A1	0	1	0
SLC22A17	0	1	0
SLC25A1	1	1	0
SPINK1	0	1	0
ST8SIA5	0	1	0
STXBP3	0	1	0
TAF6L	0	1	0
TCF2	0	1	0
TCTE1L	0	1	0
TDO2	0	1	0
TNFRSF12A	0	1	0
UGDH	0	1	0
WDHD1	0	1	0
XPO4	0	1	0
ZNF330	0	1	0
ZNF654	0	1	0
AGXT2	1	1	0
APCS	0	1	0
APOA1BP	1	1	0
APOE	0	1	0
ATF1	0	1	0
ATP6V0B	0	1	0
C1ORF43	0	1	0
CCDC56	0	1	0
CDCA2	0	1	0
CFH	0	1	0
CHGA	0	1	0
CKAP2	0	1	0
CUL5	0	1	0
CXX1	0	1	0
DDX20	0	1	0
DKFZP564B167	0	1	0
DKFZP564J102	0	1	0
DPH5	0	1	0
DVL1	0	1	0
EIF3B	0	1	0
ELF3	0	1	0
EPM2AIP1	0	1	0
ERBP	0	1	0
FAM82B	1	1	0
FGFR4	0	1	0
FXYD2	0	1	0
GP5	0	1	0
HAAO	0	1	0
HAO1	0	1	0
HOXA5	0	1	0
HSPA8	0	1	0
IARS2	1	1	0
KIAA0934	0	1	0
KIAA1704	0	1	0
KRT18	0	1	0
LANCL1	0	1	0
LOC283130	0	1	0
MANEA	0	1	0
MAPRE3	0	1	0
MBD3	0	1	0
MRE11A	0	1	0
MYOZ1	0	1	0
NA,APOC3	0	1	0
NAP1L3	0	1	0
NME3	1	1	0
NPM3	0	1	0
NTHL1	1	1	0
PCBP4	0	1	0
POLE	0	1	0
PON1	0	1	0
PR48	0	1	0
PSMD13	0	1	0
PSME1	0	1	0
PSMG2	0	1	0
PTPMT1	0	1	0
RPL13A	0	1	0
SLC1A1	0	1	0
SLC27A5	0	1	0
SLC39A4	0	1	0
SMPDL3A	0	1	0
ST3GAL3	0	1	0
TCERG1	0	1	0
TCL6	0	1	0
TMLHE	0	1	0
TRUB1	0	1	0
TTK	0	1	0
TTL	0	1	0
WARS2	1	1	0
XRCC6BP1	0	1	0
YARS	0	1	0
ACADL	1	1	0
ADCY1	0	1	0
ANKRD32	0	1	0
APOA2	0	1	0
ARL3	0	1	0
C1ORF27	0	1	0
C2ORF3	0	1	0
C4B,C4A	0	1	0
C6ORF93	0	1	0
CDC45	0	1	0
CDH2	0	1	0
CDK1	0	1	0
CFL1	0	1	0
CHCHD6	0	1	0
CHGB	0	1	0
CLPTM1	0	1	0
CORO6	0	1	0
COX4NB	0	1	0
CSDA	0	1	0
CTNND2	0	1	0
CYP4F3	0	1	0
CYP51A1	0	1	0
DCLRE1A	0	1	0
DHPS	0	1	0
DKC1	0	1	0
E2F6	0	1	0
EFNA1	0	1	1
EIF3S10	0	1	0
ENO1	0	1	0
ENPP4	0	1	0
EPS8L2	0	1	0
FASTKD1	0	1	1
FBXL2	0	1	0
FBXO5	0	1	0
FHL1	0	1	0
FKBP11	0	1	1
FLJ33387	0	1	0
GABPA	0	1	1
GARS	1	1	0
GGH	0	1	0
GSR	1	1	0
GYG	0	1	0
HINT3	0	1	0
HIRIP5	0	1	0
HSBP1	0	1	0
KIAA0020	0	1	0
KIAA0101	0	1	0
KIAA0152	0	1	0
KIF18A	0	1	0
KIF22	0	1	0
MAPK10	0	1	0
MGST1	0	1	0
MRPS5	1	1	1
MSTO1	0	1	1
NCBP1	0	1	0
NEK4	0	1	0
NOVA2	0	1	0
OPLAH	0	1	1
ORC6	0	1	0
PABPC4	0	1	0
PCSK2	0	1	0
PIK3CA	0	1	0
PLS1	0	1	0
POLL	0	1	0
POLR2J	0	1	0
PPIE	0	1	0
PPIG	0	1	0
PRDX1	1	1	0
PREP	0	1	0
PSMC1	0	1	0
PSMC2	0	1	0
R30953_1	0	1	0
RAE1	0	1	0
RPE	0	1	0
RPL14	0	1	0
RPS19	0	1	0
SLC2A4RG	0	1	0
SNX4	0	1	0
SUV39H2	0	1	0
TA-PP2C	0	1	0
TCIRG1	1	1	0
THOC1	0	1	0
TM4SF4	0	1	0
TMEM147	0	1	0
TMEM9	0	1	0
TMF1	0	1	0
TMOD1	0	1	0
TMPO	0	1	0
TRAPPC4	0	1	0
TRNT1	1	1	1
TTR	0	1	0
USP14	0	1	0
USP25	0	1	1
WBP4	0	1	0
YRDC	0	1	0
ZDHHC8	0	1	0
ZNF148	0	1	0
ZNF271	0	1	0
A2BP1	0	1	0
AKR1D1	0	1	0
AKT1S1	0	1	0
ALDOC	0	1	0
APG4A	0	1	0
APOA4	0	1	0
ARPC1B	0	1	0
ASGR2	0	1	0
ATP2B2	0	1	0
BCLAF1	0	1	0
C11ORF10	0	1	0
C15ORF15	0	1	0
C1ORF51	0	1	0
C2ORF23	0	1	0
CADPS2	0	1	0
CCNB2	0	1	0
CD2AP	0	1	0
CEBPB	0	1	0
CEP55	0	1	0
CGN	0	1	0
CLDN2	0	1	0
CLU	0	1	0
COL18A1	0	1	0
CPN2	0	1	0
CSNK1G3	0	1	0
CUEDC1	0	1	0
CUL1	0	1	0
CYP4A22,CYP4A11	0	1	0
CYP4F12	0	1	0
DHRS3	0	1	0
DIS3	0	1	0
DKFZP761E198	0	1	0
DOK5	0	1	0
DSCC1	0	1	0
DTNA	0	1	0
DUSP13	0	1	0
EEF1B2	0	1	0
ELYS	0	1	0
EVE1	0	1	0
EXOSC1	0	1	0
FARP1	0	1	0
FLJ10326	0	1	0
FLJ11046	0	1	0
FLJ38564	0	1	0
FNDC4	0	1	0
FRG1	0	1	0
GADD45G	0	1	0
GPRASP2	0	1	0
GSTA3	0	1	0
HOMER2	0	1	0
HSPC133	0	1	0
IDH3G	1	1	1
KCTD9	0	1	0
KIAA1576	0	1	0
KIF23	0	1	0
LBR	0	1	0
LCAT	0	1	0
LECT2	0	1	0
LMNB1	0	1	0
LOC119710	0	1	0
LOC85865	0	1	0
MAP1B	0	1	0
[truncated: 16,470 more rows]

## Sheet: Sheet2
Gene name	M_GFP_Rep_1	M_GFP_Rep_1_Call	M_GFP_Rep_2	M_GFP_Rep_2_Call	M_PGC_Rep_1	M_PGC_Rep_1_Call	M_PGC_Rep_2	M_PGC_Rep_2_Call	FC	Induced
Ppargc1a	28.64	P	37.28	P	7210.63	P	7036.35	P	216.125	1
Ttc17	568.56	P	620	P	466.29	P	15284.5	P	13.252	1
Cox7a1	243.28	P	243.42	P	3082.64	P	2967.5	P	12.4309	1
Pld2	439.81	P	388.85	P	8846.09	P	280.76	P	11.014	1
Gmnn	25.7	P	59.5	P	447.76	P	466.45	P	10.7302	1
Tnni3	166.62	P	168.66	P	1703.45	P	1782.73	P	10.3978	1
Nefl	32.93	P	27.93	P	307.81	P	316.02	P	10.2502	1
Fdx1	403.33	P	368.85	P	3894.88	P	3952.92	P	10.1632	1
Ldhb	291.1	P	359.14	P	3040.65	P	3317.3	P	9.77785	1
Thtpa	76.24	P	92.33	P	810.81	P	807.88	P	9.60248	1
Usp17la	59.34	P	63.42	P	495.62	P	586.82	P	8.81753	1
Ldhb	542.9	P	460.2	P	3672.81	P	3975.11	P	7.62428	1
Ckmt2	682.89	P	622.12	P	4904.37	P	5045.21	P	7.62414	1
Rgcc	104.64	P	102.61	P	754.64	P	711.23	P	7.07296	1
Ldhb	512.24	P	491.35	P	3317.85	P	3704.31	P	6.99704	1
Nefm	29	P	35.33	P	224.6	P	222.97	P	6.95741	1
Idh3a	154.18	P	153.98	P	1035.67	P	987.57	P	6.56555	1
Fam195a	456.43	P	513.32	P	3122.56	P	3237.65	P	6.55861	1
Slc25a19	176.3	P	213.44	P	1251.81	P	1290.16	P	6.52222	1
Osbpl1a	319.1	P	318.56	P	1954.64	P	2083.1	P	6.33212	1
Ung	29.2	P	44.39	P	202.44	P	256.64	P	6.23835	1
Rgcc	106.83	P	108.11	P	683.98	P	644.4	P	6.18024	1
Phyh	148.22	P	190.18	P	1035.24	P	1047.69	P	6.15523	1
Ndufa8	1605.91	P	1622.28	P	16345.8	P	3419.77	P	6.12281	1
Chchd10	1327.21	P	1199.96	P	7468.84	P	7808.55	P	6.04526	1
Chchd10	1366.67	P	1071.1	P	7213.87	P	7135.72	P	5.88636	1
Cmc2	180.78	P	167	P	992.46	P	1052.14	P	5.879	1
1110001J03Rik	117.21	P	117.06	P	700.22	P	646.19	P	5.74726	1
Ldhb	713.79	P	652.59	P	3695.05	P	4050.41	P	5.6686	1
Ndrg2	171.93	P	154.26	P	912.26	P	915.37	P	5.60296	1
Dhrs11	187.01	P	223.45	P	1066.06	P	1089.49	P	5.25155	1
Sco2	354.67	P	310.23	P	1750.02	P	1724.31	P	5.22534	1
Atp1b1	1111.7	P	1082.12	P	5443.98	P	5997.47	P	5.21531	1
Lpin1	177.09	P	196.92	P	984.53	P	961.85	P	5.20409	1
Bdh1	12.4	P	29.16	P	101.16	P	114.45	P	5.18792	1
Rrm2	652.76	P	598.17	P	3228.84	P	3111.52	P	5.06852	1
Rrm2	488.64	P	494.19	P	2417.74	P	2495.95	P	4.99953	1
Sirt5	126.21	P	141.38	P	646.42	P	661.98	P	4.88957	1
Pdk4	341.1	P	320.17	P	1525.81	P	1692.47	P	4.86682	1
Trib2	83.95	P	80.24	P	375.06	P	399.47	P	4.71728	1
Mtfp1	221.03	P	194.4	P	974.65	P	966.4	P	4.67239	1
Hsdl2	266.61	P	309.45	P	1358.09	P	1315.27	P	4.64077	1
Esrra	239.62	P	224.71	P	1003.79	P	1144.29	P	4.62619	1
Atp5sl	52.62	P	60.44	P	264.67	P	256.93	P	4.61348	1
Lpin1	161.2	P	171.5	P	723.53	P	804.89	P	4.59399	1
Twf2	467.44	P	479.03	P	2116.42	P	2144.91	P	4.50234	1
Cmc2	253.8	P	287.81	P	1210.63	P	1217.61	P	4.48337	1
Cmc2	27.08	P	37.87	P	134.24	P	153.81	P	4.43495	1
Tfrc	216.36	P	204.56	P	944.44	P	913.21	P	4.41331	1
Tfrc	341.54	P	322.08	P	1520.41	P	1382.73	P	4.3747	1
Id2	143.88	P	116.99	P	607.84	P	530.53	P	4.36374	1
Slc12a7	131.57	P	122.44	P	528.19	P	571.23	P	4.32825	1
Mrpl47	497.34	P	591.66	P	2376.02	P	2229.5	P	4.22913	1
Ctsf	149.99	P	166.44	P	659.25	P	673.28	P	4.21114	1
Lipt1	170.84	P	179.81	P	752.68	P	722.75	P	4.2077	1
Hsdl2	267.47	P	222.19	P	1030.95	P	1026.07	P	4.20091	1
Car2	273.66	P	290.27	P	1202.58	P	1151.21	P	4.1739	1
Dlat	260.09	P	266.56	P	1078.88	P	1070.48	P	4.08119	1
Endog	195.88	P	251.39	P	887.97	P	918.8	P	4.03955	1
Atp1b1	968.84	P	977.8	P	3746.16	P	4110.63	P	4.03608	1
1110008P14Rik	696.57	P	637.54	P	2565.67	P	2816.51	P	4.03429	1
Fuom	58.75	P	80.06	P	292.47	P	265.62	P	4.02053	1
Chchd7	315.79	P	543.07	P	1655.88	P	1761.57	P	3.97905	1
Nudt19	312.22	P	275.09	P	1143.63	P	1148.88	P	3.90341	1
Tstd3	135.13	P	160.56	P	567.12	P	584.81	P	3.89574	1
Sod2	151.35	P	149.7	P	581.06	P	586.26	P	3.8775	1
1110008P14Rik	580.63	P	613.23	P	2322.38	P	2299.22	P	3.87114	1
Coq5	247.96	P	245.03	P	960.7	P	942.36	P	3.86024	1
Slc12a7	279.44	P	275.65	P	1056.58	P	1085.11	P	3.85828	1
Idh3a	1488.72	P	1599.72	P	5998.7	P	5910.73	P	3.85613	1
Scn1b	191.32	P	184.3	P	739.13	P	708.56	P	3.85413	1
Adck3	18.17	P	13.81	P	60.55	P	62.67	P	3.85303	1
Tfrc	338.63	P	343.79	P	1365.73	P	1247.39	P	3.8292	1
Rabgap1l	45.88	P	59.68	P	222.07	P	178.55	P	3.79519	1
Fos	167.5	P	175.55	P	639.91	P	655.09	P	3.77496	1
Abhd6	170.11	P	129.59	P	595.53	P	524.2	P	3.73617	1
Aspa	151.24	P	145.23	P	564.47	P	542.08	P	3.73242	1
Got2	865.41	P	838.88	P	3086.78	P	3266.54	P	3.72784	1
Slc2a4	211.65	P	223.13	P	786.56	P	802.48	P	3.65481	1
Alas1	604.23	P	547.34	P	2044.94	P	2125.89	P	3.62186	1
Atp1b1	1082.54	P	929.89	P	3478.58	P	3744.65	P	3.58931	1
Nudt19	320.99	P	332.76	P	1179.23	P	1150.65	P	3.56387	1
Mreg	212.18	P	251.97	P	794.98	P	854.75	P	3.5543	1
Tatdn3	56	P	54.18	P	185.99	P	204.08	P	3.5403	1
Acat1	218.15	P	223.39	P	777.37	P	782.44	P	3.53266	1
Prkag1	195.58	P	195.89	P	663.26	P	718.21	P	3.52893	1
Cluh	491.84	P	465.06	P	1597.33	P	1778.11	P	3.52747	1
Lrrc2	252.9	P	223.18	P	850.38	P	826.29	P	3.52182	1
Qrsl1	84.56	P	66.68	P	245	P	283.2	P	3.49246	1
2310061I04Rik	626.41	P	602.75	P	2096.57	P	2182.72	P	3.48148	1
Hk1	544.4	P	526.33	P	1772.49	P	1937.48	P	3.4649	1
Ppif	395.34	P	375.64	P	1297.92	P	1360.14	P	3.44764	1
Slc25a35	110.9	P	49.91	P	278.93	P	274.92	P	3.44413	1
Hccs	412.65	P	371.12	P	1342.43	P	1354.06	P	3.44041	1
Pnkd	727.4	P	694.56	P	2419.08	P	2391.88	P	3.38333	1
Nceh1	97.31	P	87.34	P	316.1	P	307.43	P	3.37682	1
Rmdn1	267.77	P	260.67	P	887.27	P	891.86	P	3.36676	1
Fastkd1	269.78	P	261.25	P	843.81	P	943.83	P	3.36636	1
Ciapin1	210.74	P	223.07	P	731.07	P	728.25	P	3.36396	1
Pdxk	200.95	P	209.23	P	681.5	P	696.15	P	3.35865	1
Entpd5	106.67	P	115.52	P	352.95	P	390.96	P	3.34808	1
Dcps	1.63	P	6.38	P	3.65	P	23.13	P	3.34332	1
Sirt3	258.09	P	215.56	P	810.99	P	753.53	P	3.30311	1
Cmc2	57.06	P	78.16	P	206.3	P	238.45	P	3.28908	1
Cobll1	133.36	P	188.82	P	521.59	P	537.72	P	3.28794	1
Nceh1	243.79	P	325.84	P	896.56	P	946.03	P	3.23471	1
Trak2	361.72	P	415.93	P	1200.38	P	1301.3	P	3.21697	1
Pnpla2	350.39	P	370.46	P	1007.8	P	1310.85	P	3.21655	1
Tcn2	367.61	P	393.63	P	1170.29	P	1270.59	P	3.20645	1
Letmd1	246.89	P	252.96	P	803.29	P	797.3	P	3.20214	1
Got1	2579.03	P	2282.25	P	7799.73	P	7708.91	P	3.19024	1
Mrpl47	68.78	P	82.78	P	237.83	P	244.78	P	3.18428	1
Letmd1	151.59	P	155.98	P	477.15	P	498.44	P	3.17193	1
Alkbh7	496.96	P	442.45	P	1429.16	P	1540.22	P	3.1609	1
Pcolce	1089.17	P	1027.05	P	3269.38	P	3418.59	P	3.16034	1
Ndufaf5	188.78	P	206.11	P	618.64	P	625.68	P	3.15105	1
Rhot2	217.71	P	329.95	P	863.28	P	856.74	P	3.14067	1
Ndufaf2	316.51	P	309.28	P	1007.66	P	955.53	P	3.13714	1
Slc25a5	924.32	P	878.38	P	2816.02	P	2824.44	P	3.1289	1
Zfp672	212.33	P	165.19	P	590.51	P	589.33	P	3.12524	1
Sod2	1850.3	P	1802.93	P	5652.46	P	5724.6	P	3.11425	1
Tfrc	1323.96	P	1107.87	P	3896.69	P	3657.45	P	3.10636	1
Pacsin1	124.21	P	133.74	P	396.45	P	403.95	P	3.10293	1
Pcolce	1836.05	P	2009.17	P	5998.52	P	5911.42	P	3.09734	1
2310061I04Rik	676.81	P	668.44	P	2005.53	P	2136.25	P	3.07882	1
Dlat	886.87	P	860.93	P	2667.05	P	2713.43	P	3.07843	1
Uqcr10	488.97	P	477.13	P	1512.27	P	1453.13	P	3.06945	1
Ptges2	339.32	P	291.24	P	907.18	P	1025.99	P	3.0658	1
Ndufa10	94.46	P	110.76	P	316.33	P	312.26	P	3.06301	1
Tfrc	928.86	P	826.89	P	2682.04	P	2623.73	P	3.02194	1
Abra	382.09	P	464.12	P	1247.77	P	1285.11	P	2.9932	1
Sod2	1663.77	P	1841.25	P	5208.74	P	5278.49	P	2.99206	1
Idh3b	484.04	P	649.02	P	1659.82	P	1705.89	P	2.97046	1
Letm1	454.65	P	420.7	P	1247.72	P	1347.48	P	2.96476	1
Coq5	410.05	P	393.14	P	1171.66	P	1208.46	P	2.96333	1
Ogdh	1516.45	P	1363.08	P	4024.73	P	4483.85	P	2.95485	1
Mavs	287.79	P	320.51	P	923.42	P	871.23	P	2.95027	1
Dlat	928.37	P	922.46	P	2734.18	P	2725.93	P	2.95009	1
Atpaf2	288.76	P	234.45	P	804.71	P	732.33	P	2.93771	1
Tcn2	434.79	P	383.54	P	1154.4	P	1236.66	P	2.92188	1
Acadvl	1179.96	P	1313.21	P	3558.9	P	3708.57	P	2.91495	1
Pptc7	466.53	P	479.99	P	1278.68	P	1457.78	P	2.89107	1
Pank1	262.41	P	241.3	P	726.21	P	718.06	P	2.86726	1
Mrm1	111.84	P	122.56	P	324.4	P	347.55	P	2.86668	1
Mavs	274.87	P	230.95	P	704.06	P	740.97	P	2.85681	1
Got2	2253.79	P	2130.02	P	6029.6	P	6474.45	P	2.85232	1
Atp1a1	1193.55	P	1291.25	P	3294.71	P	3783.38	P	2.84856	1
Ndufaf4	360.18	P	402.69	P	1097.18	P	1074.08	P	2.84617	1
Ccbl1	225.14	P	168.51	P	532.98	P	585.86	P	2.84222	1
Mrpl46	267.44	P	280.9	P	802.87	P	754.57	P	2.84028	1
Acad11	159.08	P	164.95	P	462.85	P	457.22	P	2.83946	1
Gfm1	737.67	P	743.3	P	2109.62	P	2088.13	P	2.83446	1
Iqsec2	128.67	P	142.19	P	415.75	P	350.28	P	2.82814	1
Ubqln1	1516.1	P	1286.24	P	6504.19	P	1420.76	P	2.82798	1
Mrpl34	596.92	P	515.31	P	1552.19	P	1581.5	P	2.81748	1
Cycs	1449.56	P	1389.54	P	4022.47	P	3974.49	P	2.81672	1
Ndufaf4	521.73	P	476.99	P	1460.26	P	1352.73	P	2.8166	1
Qrsl1	272.57	P	308.17	P	793.8	P	841.2	P	2.81537	1
Rangrf	395.69	P	416.68	P	1140.52	P	1138.95	P	2.80595	1
Hagh	639.99	P	602.96	P	1745.23	P	1739.34	P	2.80347	1
Ccbl1	57.44	P	57.86	P	167.09	P	155.55	P	2.79827	1
Slc31a1	299.62	P	317.64	P	871.14	P	853.43	P	2.79391	1
Entpd5	79.9	P	77.9	P	218.26	P	220.9	P	2.78302	1
Pde4dip	33.92	P	39.48	P	177.34	P	26.85	P	2.78188	1
Fabp3	3528.21	P	3138.31	P	9195.09	P	9333.82	P	2.7794	1
Hk1	1185.5	P	1244.06	P	3248.99	P	3497.51	P	2.77684	1
Hagh	868.69	P	799.8	P	2258.03	P	2364.09	P	2.77024	1
Lrrc2	69.58	P	78.02	P	187.29	P	221.31	P	2.76829	1
---	16.58	P	15.6	P	62.71	P	25.55	P	2.7427	1
Gm8069 /// Tomm5	1447.73	P	1491.09	P	4069.33	P	3983.03	P	2.74	1
Gas2l3	63	P	35.96	P	119.59	P	151.25	P	2.73686	1
Mrps35	261.71	P	293.47	P	736.33	P	776.08	P	2.72418	1
Mcee	312.43	P	272.44	P	776.94	P	813.44	P	2.7192	1
Trak1	48.03	P	29.87	P	93.69	P	117.9	P	2.71617	1
Mpc1	1786.28	P	1895.87	P	5072.83	P	4915.84	P	2.71273	1
Pdpr	314.48	P	273.37	P	716.66	P	877.72	P	2.71222	1
Ntan1	351.72	P	369.66	P	991.13	P	963.72	P	2.70988	1
Tufm	509.04	P	504.89	P	1334.22	P	1412.53	P	2.70901	1
Dusp4	203.81	P	222.62	P	556.73	P	594.57	P	2.69986	1
Mtrf1l	51.15	P	90.97	P	209.97	P	173.72	P	2.69976	1
Smpdl3b	101.42	P	136.65	P	314.57	P	325.38	P	2.68807	1
Cox20	692.53	P	687.93	P	1855.84	P	1852.76	P	2.6865	1
Cox11	649.21	P	605.32	P	1689.11	P	1674.32	P	2.68103	1
Nfkbia	1116.93	P	1165.12	P	3037.41	P	3075.35	P	2.67863	1
Cxcr7	325.29	P	326.27	P	835.13	P	905.09	P	2.67085	1
Mfn1	323.04	P	270.02	P	759.11	P	823.61	P	2.66874	1
Gfm1	152.85	P	161.1	P	441.7	P	394.35	P	2.663	1
Slc25a5	1294.16	P	1261.33	P	3344.45	P	3453.41	P	2.6601	1
Vegfb	197.02	P	191.1	P	445.8	P	583.87	P	2.65297	1
Lace1	146.6	P	120.09	P	357.57	P	349.79	P	2.65237	1
Gsto1	1501.28	P	1472.62	P	3955.97	P	3903.28	P	2.64274	1
Aspm	23.46	P	21.36	P	71.61	P	46.68	P	2.63922	1
Akr1b10	236.34	P	226.3	P	612.8	P	602.83	P	2.62759	1
Ciapin1	532.33	P	564.52	P	1423.86	P	1455.89	P	2.62547	1
Slc25a5	3580.51	P	3274.1	P	8950.35	P	8973.17	P	2.61481	1
Ndufb10	2460.33	P	2217.75	P	6150.3	P	6058.99	P	2.60989	1
Hagh	767.98	P	679.23	P	1881.23	P	1889.63	P	2.60561	1
Glrx	190.53	P	184.51	P	498.94	P	477.89	P	2.6046	1
Card6	176.94	P	213.19	P	497.11	P	518.26	P	2.60265	1
---	26.53	P	31.74	P	62.79	P	88.73	P	2.60031	1
0610012G03Rik	401.69	P	345.39	P	973.43	P	965.48	P	2.59532	1
A830080D01Rik	141.36	P	175.53	P	241.4	P	580.44	P	2.59346	1
Cs	1816.73	P	1819.13	P	4581.55	P	4825.17	P	2.58721	1
Slc19a2	80.98	P	65.5	P	173.79	P	204.58	P	2.58308	1
Atp1a1	1315.88	P	1403.98	P	3298.46	P	3695.11	P	2.5713	1
Hccs	1014.8	P	986.33	P	2452.11	P	2684.02	P	2.56661	1
Tmem120b	319.17	P	371.08	P	856.81	P	914.67	P	2.56643	1
Slc25a5	1377.39	P	1329.03	P	3449.95	P	3476.96	P	2.55944	1
Coq6	225.23	P	222.2	P	576.43	P	567.18	P	2.55595	1
Sdhd	924.42	P	898.03	P	2459.34	P	2196.52	P	2.55473	1
Them4	156.44	P	149.7	P	387.72	P	391.49	P	2.54527	1
Uqcr10	1109.09	P	991.24	P	2670.17	P	2647.64	P	2.53189	1
Mfn1	489.76	P	541.27	P	1285.38	P	1324.23	P	2.53107	1
Cisd3 /// Gm20267	739.01	P	696.54	P	1824.74	P	1806.48	P	2.5295	1
Fahd2a	28.31	P	31.53	P	73.3	P	77.83	P	2.52557	1
Vegfc	25.8	P	30.68	P	56.08	P	86.49	P	2.52426	1
Nceh1	164.01	P	202.47	P	491.04	P	432.58	P	2.52025	1
Fastk	283.29	P	349.71	P	769.46	P	825.41	P	2.51954	1
Coq3	110.32	P	198.4	P	382.98	P	392.82	P	2.51296	1
Gm21399 /// Prdx1	4280.88	P	3994.47	P	4329.24	P	16418.4	P	2.50716	1
1810014B01Rik	19.39	P	28.91	P	46.66	P	74.02	P	2.49855	1
Stambpl1	335.82	P	281.57	P	735.71	P	797.34	P	2.48311	1
Fam210a	126.85	P	133.24	P	302.53	P	342.98	P	2.48187	1
Gas2l3	31.98	P	27.26	P	61.53	P	85.49	P	2.48177	1
Casp6	236.38	P	213.79	P	559.28	P	557	P	2.47969	1
Mpc2	2208.75	P	2239.42	P	5571.38	P	5452.49	P	2.47829	1
Cutc	47.37	P	84.86	P	151.53	P	175.52	P	2.47334	1
Etfdh	1283.02	P	1251.76	P	3030.25	P	3238.94	P	2.47327	1
Cs	3249.68	P	3259.28	P	8043.94	P	7935.63	P	2.45501	1
Slc25a12	1545.65	P	1550.53	P	3686.45	P	3908.69	P	2.45307	1
Rpa3	269.23	P	253	P	644.68	P	636.09	P	2.4525	1
Deb1	487.51	P	477.36	P	1160.8	P	1205.07	P	2.45201	1
Hadhb	1660.76	P	1682.26	P	4055.39	P	4140.64	P	2.45168	1
Peo1	144.55	P	244.12	P	444.87	P	507.53	P	2.45041	1
Pnkd	171.96	P	130.03	P	351.67	P	385.53	P	2.44114	1
Mrps2	376.48	P	362.62	P	906.07	P	895.12	P	2.437	1
Blnk	135.14	P	154.4	P	371.12	P	333.95	P	2.43514	1
LOC101056577 /// Timm8a1	913.09	P	1177.67	P	2473.07	P	2608.17	P	2.43033	1
Slc37a2	219.7	P	206.29	P	490.65	P	541.1	P	2.42201	1
Pvalb	160.95	P	156.39	P	413.95	P	354.6	P	2.42185	1
Mrps36	402.08	P	398.45	P	925.31	P	1004.35	P	2.41048	1
Pank1	332.93	P	253.74	P	657.17	P	756.1	P	2.40897	1
Oplah	172.41	P	157.01	P	387.87	P	404.93	P	2.40665	1
Cnih4	1186.17	P	1097.43	P	2749.24	P	2742.47	P	2.40485	1
S100a1	814.17	P	851.56	P	1973.1	P	2031.25	P	2.40396	1
Aco2	3586.72	P	3274.22	P	8076.37	P	8411.22	P	2.40311	1
Slc31a1	411.87	P	390.73	P	1011.76	P	915.39	P	2.40113	1
Zfp930	146.98	P	179.27	P	389.3	P	392.49	P	2.39629	1
Trp53inp2	1205.98	P	1149.54	P	2730.67	P	2911.88	P	2.39546	1
Pus3	21.22	P	52.57	P	64.1	P	112.6	P	2.39463	1
Mapkapk2	477.2	P	727.63	P	1335.62	P	1549.42	P	2.39456	1
Uqcrc2	2252.66	P	2313.66	P	5645.56	P	5283.87	P	2.39349	1
LOC635087 /// LOC675851 /// Ndufc2	1402.26	P	1319.55	P	3236.27	P	3250.6	P	2.38329	1
Entpd5	215.04	P	229.23	P	525.47	P	532.82	P	2.38209	1
Tufm	651.1	P	603.48	P	1437.81	P	1550.5	P	2.38192	1
Usp25	133.74	P	133.49	P	302.04	P	334.09	P	2.38046	1
Rdh13	188.68	P	173.45	P	432.76	P	427.71	P	2.37614	1
Oxct1	1768.01	P	1590.92	P	3942.55	P	4013.5	P	2.36863	1
Ndufs8	1475.9	P	1462.34	P	3438.21	P	3515.46	P	2.36661	1
Bola3	983.84	P	933.34	P	2244.19	P	2291.93	P	2.36604	1
---	148.56	P	134.98	P	318.02	P	352.58	P	2.3651	1
Gch1	164.18	P	159.88	P	360.2	P	405.89	P	2.36404	1
Zfp668	82.39	P	89.8	P	194.53	P	212.12	P	2.36164	1
Ak3	454.22	P	474.38	P	1061.5	P	1129.15	P	2.35909	1
Dars2	224.98	P	36.82	P	322.45	P	294.24	P	2.35558	1
Cycs	3539.39	P	3454.34	P	8389.57	P	8060.31	P	2.35209	1
Zfp930	118.93	P	102.61	P	274.68	P	245.89	P	2.34978	1
S100a13	1166.68	P	1076.52	P	2659.55	P	2597.75	P	2.34366	1
Pdpr	177.97	P	148.03	P	361.62	P	401.37	P	2.34046	1
Pyurf	265.33	P	256.18	P	612.04	P	608.01	P	2.33946	1
Glrx	408.78	P	421.96	P	972.91	P	968.66	P	2.33716	1
Acadm	1856.79	P	1785.79	P	4250.97	P	4243.81	P	2.33208	1
Hibadh	870.83	P	842.33	P	2024.91	P	1967.36	P	2.33035	1
Aifm1	750.04	P	914.4	P	1868.21	P	1999.11	P	2.3235	1
Dnajc15	1253.78	P	1491.32	P	3210.42	P	3165.02	P	2.32248	1
Uqcrc1	2381.03	P	2245.12	P	5411.56	P	5325.08	P	2.32086	1
Acss2	262.61	P	234.39	P	574.02	P	579.24	P	2.32044	1
Uqcrfs1	2579.9	P	2549.78	P	5989.11	P	5910.28	P	2.31971	1
Apoo	979.23	P	1037.29	P	2343.15	P	2325.64	P	2.31527	1
0610012G03Rik	537.79	P	534.23	P	1228.75	P	1249.25	P	2.31152	1
Slc25a39	765.31	P	779.14	P	1719.6	P	1844.79	P	2.30787	1
Acot13	1123.34	P	1083.73	P	2640.56	P	2449.33	P	2.30618	1
Acss2	323.21	P	364.1	P	802.13	P	780.91	P	2.30324	1
Agrp	58.65	P	60.35	P	125.24	P	148.16	P	2.29748	1
Alkbh6	202.54	P	218.84	P	475.4	P	487.95	P	2.28618	1
Mrps27	282.28	P	253.71	P	596.18	P	627.18	P	2.28243	1
Mterfd3	165.08	P	161.42	P	363.06	P	381.58	P	2.28067	1
Cnih4	401.06	P	378.77	P	857.52	P	916.97	P	2.27548	1
Tpm3	2141.1	P	2035.42	P	4682.8	P	4807.73	P	2.27235	1
Ptx3	153.97	P	133.18	P	314.46	P	337.94	P	2.27198	1
Sdhd	1921.62	P	2018.81	P	4392.3	P	4560.24	P	2.27197	1
Chchd3	1236.77	P	1142.62	P	2682.42	P	2719.2	P	2.27017	1
1700071K01Rik /// Phb	501.28	P	481.66	P	1149.97	P	1075.75	P	2.26435	1
Malat1	380.07	P	384.82	P	907.02	P	824.91	P	2.26429	1
Fam73b	177.99	P	166.69	P	409.79	P	369.55	P	2.26105	1
Gapdh	529.38	P	862.74	P	1605.12	P	1534.31	P	2.25514	1
Ptcd2	426.34	P	452.01	P	992.55	P	988.2	P	2.25508	1
Rsad1	250.55	P	181.5	P	455.2	P	514.77	P	2.24504	1
Stard5	185.55	P	192.68	P	410.16	P	438.68	P	2.24424	1
Acads	524.53	P	500.59	P	1130	P	1164.75	P	2.23852	1
Atpaf1	296.93	P	294.41	P	686.92	P	635.12	P	2.23567	1
Steap2	265.35	P	287.78	P	608.94	P	627.52	P	2.23539	1
Afg3l2	247.54	P	334.72	P	618.89	P	681.51	P	2.23337	1
2410131K14Rik	113.04	P	114.88	P	256.44	P	252.46	P	2.2328	1
Ctsh	57.05	P	66.89	P	130.62	P	145.95	P	2.23148	1
Wdr33	47.83	P	64.62	P	113.64	P	136.97	P	2.22863	1
Cyth1	341.35	P	385.19	P	819	P	799.14	P	2.22719	1
Mrps25	416.44	P	412.55	P	920.1	P	924.83	P	2.22552	1
Fbxo33	187.75	P	278.52	P	474.72	P	562.21	P	2.22388	1
Cs	2864.08	P	2689.34	P	6173.99	P	6174.85	P	2.22365	1
Fam73b	235.35	P	217.46	P	498.27	P	507	P	2.22007	1
LOC101056577 /// Timm8a1	662.41	P	640.64	P	1463.77	P	1428.63	P	2.21972	1
Mrpl15	1078.15	P	1063.91	P	2412.07	P	2342.04	P	2.21941	1
Msto1	148.43	P	209.78	P	388.35	P	406.55	P	2.21909	1
1110007C09Rik	765.29	P	764.21	P	1681.76	P	1703.28	P	2.21317	1
Mrpl19	361.83	P	375.74	P	821.98	P	809.3	P	2.2117	1
Slc25a11	1331.64	P	1223.4	P	2776.15	P	2867.8	P	2.20895	1
Hes1	222.37	P	233.24	P	521.89	P	483.12	P	2.20586	1
Gm6682 /// Tuba1c	797.97	P	753.89	P	1683.99	P	1735.83	P	2.20369	1
Mrpl19	285.84	P	290.41	P	603.77	P	663.38	P	2.19896	1
Kifc3	295.46	P	304.79	P	645.85	P	673.28	P	2.19763	1
LOC101056348 /// Sdhb	2727.05	P	2986.98	P	6183.32	P	6356.56	P	2.19458	1
Gm6682 /// Tuba1c	970.83	P	905.1	P	2017.12	P	2099.74	P	2.19457	1
Isca2	558.85	P	697.19	P	1309.96	P	1445.7	P	2.19393	1
Dlst	1515.88	P	1311.36	P	2983.16	P	3213.93	P	2.19192	1
1700088E04Rik	98.87	P	108.29	P	206.65	P	246.96	P	2.18966	1
Coq7	392.57	P	360.88	P	802.19	P	846.66	P	2.1884	1
Cyp2d22	47.5	P	43.65	P	83.77	P	115.7	P	2.18837	1
Il13ra1	106.14	P	96.8	P	223.26	P	220.73	P	2.18779	1
Cox6a1	3090.92	P	2828.97	P	6527.26	P	6423.76	P	2.18771	1
Uqcrc2	2398.4	P	2503.73	P	5334.62	P	5371.74	P	2.18402	1
---	75.17	P	73.05	P	180.06	P	143.63	P	2.18385	1
Coa6	299.94	P	347.84	P	719.96	P	694.29	P	2.18323	1
Timm44	664.03	P	658.92	P	1422.24	P	1459.42	P	2.17821	1
Sdc4	369.07	P	371.99	P	774.01	P	838.75	P	2.17629	1
Mrps5	478.78	P	499.05	P	1066.72	P	1058.22	P	2.17312	1
Slc20a1	438.94	P	509.79	P	1008.34	P	1048.79	P	2.1683	1
Atp5g1	3566.72	P	3778.44	P	7930.25	P	7971.15	P	2.16488	1
Ethe1	350.9	P	351.16	P	748.42	P	770.59	P	2.16365	1
Mrpl20	645.06	P	542.75	P	1327.45	P	1237.74	P	2.1596	1
Flad1	357.17	P	319.81	P	743.76	P	714.39	P	2.1539	1
Suclg1	1586.82	P	1525.04	P	3375.95	P	3313.96	P	2.14981	1
Clybl	231.51	P	232.06	P	502.82	P	493.53	P	2.1493	1
Gm4943 /// Ndufa11	2537.96	P	2323.41	P	5217.59	P	5225.24	P	2.14812	1
Oxct1	1046.35	P	967.19	P	2183.99	P	2140.52	P	2.14771	1
Cpeb3	207.37	P	200.34	P	432.95	P	442.63	P	2.14756	1
Ndufv2	2129.05	P	2295.17	P	4717.6	P	4752.3	P	2.14047	1
Idnk	146.82	P	185.4	P	355.83	P	354.17	P	2.13714	1
Abhd10	111.15	P	131.58	P	266.4	P	252.19	P	2.13649	1
Atg4d	160.97	P	156.18	P	310.94	P	365.89	P	2.1341	1
Cyp2u1	58.01	P	69.48	P	135.15	P	136.62	P	2.1317	1
Srxn1	183.1	P	195.33	P	389.3	P	417.15	P	2.13104	1
Ereg	40.76	P	31.97	P	59.48	P	95.34	P	2.1287	1
Mrpl43	972.94	P	1166.7	P	2215.53	P	2330.71	P	2.12477	1
Yars2	163.87	P	153.74	P	353.54	P	320.95	P	2.12364	1
Pipox	38.5	P	43.17	P	86.45	P	86.83	P	2.12171	1
Mrpl45	802.15	P	750.15	P	1600.05	P	1688.68	P	2.11862	1
Mdk	38.74	P	50.85	P	90.89	P	98.88	P	2.11821	1
Tmem70	1062.1	P	1302	P	2488.89	P	2517.72	P	2.11777	1
Gmps	267.04	P	266.83	P	577.63	P	552	P	2.11593	1
Rwdd4a	341.76	P	387.08	P	745.31	P	795.08	P	2.11348	1
Dgat1	457.29	P	416.93	P	907.78	P	939.23	P	2.11275	1
Atn1	103.59	P	155.28	P	252.08	P	294.79	P	2.11253	1
Oxnad1	363.24	P	337.22	P	730.07	P	746.36	P	2.1078	1
Mrpl55	501.18	P	439.55	P	1003.59	P	978.88	P	2.10737	1
Vps13d	131.94	P	102.61	P	249.39	P	244.5	P	2.10569	1
Atp5o /// LOC100047429	1969.14	P	1787.79	P	3962.36	P	3944.93	P	2.10472	1
---	85.44	P	143.26	P	212.55	P	268.57	P	2.10372	1
Ndufv2	2513.04	P	2523.77	P	5306.83	P	5287.91	P	2.10346	1
Csrp2	300.47	P	288.73	P	612.56	P	626.77	P	2.10341	1
Dom3z	361.54	P	320.51	P	689.13	P	745.34	P	2.10317	1
Tbrg4	44.81	P	33.65	P	76.47	P	88.48	P	2.10235	1
Hivep1	71.42	P	80.72	P	150.19	P	169.01	P	2.09807	1
Atad3a	240.89	P	284.48	P	560.04	P	539.8	P	2.09346	1
Ckb	617.71	P	644.04	P	1328.36	P	1310.22	P	2.09121	1
Il2 /// Ntan1	756.33	P	669.44	P	1493.1	P	1487.37	P	2.09043	1
Sod2	77.27	P	73.25	P	144.78	P	169.81	P	2.09002	1
Ttc39b	109.43	P	210.12	P	317.47	P	348.24	P	2.08327	1
Fam69b	88.14	P	75.23	P	176.15	P	164.14	P	2.08294	1
Isca1	1252.06	P	1292.34	P	2547.5	P	2749.14	P	2.08169	1
Mrpl44	144.3	P	195.44	P	370.14	P	336.94	P	2.08124	1
Gprc5a	379.5	P	375.19	P	768.7	P	795.85	P	2.0731	1
Rnmtl1	388.48	P	361.56	P	766.39	P	787.89	P	2.07226	1
Strbp	116.82	P	125.86	P	253.29	P	249.56	P	2.07207	1
Cda	80.52	P	87.52	P	175.1	P	173.04	P	2.07177	1
Cdc14b	250.15	P	232.08	P	547.34	P	451.15	P	2.07057	1
Hibadh	1281.28	P	1270.13	P	2606.88	P	2670.84	P	2.06855	1
Immt	741.55	P	656.77	P	1494.65	P	1395.85	P	2.06712	1
Ero1l	420.34	P	482.5	P	912.11	P	953.66	P	2.06656	1
Cox7c /// LOC100048613	2167.91	P	2587.2	P	4928.89	P	4895.61	P	2.06609	1
Grsf1	575.17	P	589.69	P	1151.47	P	1252.77	P	2.06397	1
Jam2	507.29	P	545.03	P	1079.01	P	1092.12	P	2.06318	1
Ndufab1	1695.95	P	1790.58	P	3656.05	P	3535.19	P	2.06258	1
---	255.16	P	304.4	P	518.67	P	635.38	P	2.06242	1
Pradc1	55.39	P	63.36	P	119.87	P	124.94	P	2.06156	1
S100a1	496.6	P	541.79	P	1044.89	P	1095.58	P	2.06134	1
Twf2	1388.95	P	1343.8	P	2735.13	P	2889.95	P	2.0584	1
Gsto1	2191.49	P	1988.1	P	4307.49	P	4293.35	P	2.05782	1
Ndufa5	2025.26	P	2039.21	P	4282.82	P	4080.22	P	2.0576	1
Zdhhc7	508.16	P	474.69	P	965.06	P	1056.99	P	2.05733	1
Echs1	796.62	P	798.52	P	1648.5	P	1631.17	P	2.05604	1
Immt	1186.34	P	1140.92	P	2338.2	P	2445.07	P	2.05532	1
Gde1	870.57	P	864.11	P	1810.11	P	1753.63	P	2.05441	1
Acad11	250.86	P	178.69	P	423.02	P	458.83	P	2.05296	1
Ap5m1	99.92	P	121.14	P	225.15	P	227.78	P	2.0489	1
Tirap	203.72	P	173.98	P	375.43	P	397.43	P	2.04623	1
Mrpl35	828.81	P	827.97	P	1645.06	P	1744.54	P	2.0459	1
Mkks	440.71	P	398.6	P	861.18	P	855.25	P	2.04505	1
Mcur1	698.85	P	631.11	P	1352.97	P	1366.75	P	2.04496	1
Nrp1	204.6	P	248.74	P	454.33	P	472.12	P	2.04361	1
Tmx2	837.76	P	889.41	P	1745.14	P	1781.71	P	2.04198	1
Fam162a	1918.28	P	1743.82	P	3712.47	P	3761.32	P	2.04085	1
Epas1	81.88	P	78.4	P	146.36	P	180.58	P	2.03981	1
Sf3b2	79.73	P	71.3	P	167.31	P	140.51	P	2.03814	1
Oxct1	1349.94	P	1308.71	P	2673.35	P	2738.62	P	2.03561	1
Oxnad1	502.1	P	500.69	P	1026.7	P	1014.54	P	2.03556	1
Pim3	211.32	P	204.82	P	388.85	P	457.16	P	2.03299	1
Ndufb7	1969.52	P	1746.91	P	3798.95	P	3755.5	P	2.03272	1
Acaa2	975.78	P	980.46	P	2003.75	P	1971.24	P	2.03195	1
Akr1b8	1399.16	P	1481.58	P	2926.76	P	2926.34	P	2.0318	1
Sdha	1424.62	P	1450.47	P	2917.69	P	2910.31	P	2.02707	1
Txn2	841.57	P	810.75	P	1662.25	P	1685.76	P	2.02625	1
Pgam1	2167.43	P	1957.96	P	4049.71	P	4308.66	P	2.02608	1
Rwdd4a	507.13	P	480.35	P	990.05	P	1008.63	P	2.02402	1
Mrpl42	2383.55	P	2126.61	P	4645.48	P	4471.65	P	2.02146	1
AI462493	204.66	P	215.4	P	417.04	P	431.14	P	2.01919	1
Mtx2	1282.79	P	1086.31	P	2343.51	P	2438.67	P	2.01856	1
Mul1	213.31	P	223.76	P	416.13	P	464.71	P	2.01533	1
Nrp1	285.62	P	374.83	P	652.23	P	678.3	P	2.01458	1
Stradb	474.07	P	568.91	P	1062.13	P	1038.99	P	2.01454	1
Wdr37	58.97	P	192.53	P	250.18	P	256.44	P	2.01439	1
Gas2l3	19.39	P	34.08	P	44.37	P	63.33	P	2.01421	1
Vwa8	191.45	P	177.8	P	330.91	P	412.43	P	2.01311	1
Fam210a	252.36	P	286.94	P	559.64	P	525.95	P	2.01296	1
Armc8	28.99	P	33.89	P	57.13	P	69.37	P	2.01177	1
Lurap1l	14.04	P	17.07	P	30.34	P	32.23	P	2.01125	1
Pdpr	368.23	P	340.71	P	662.79	P	762.79	P	2.01086	1
Timm8b	713.72	P	671.08	P	1413.69	P	1368.99	P	2.00945	1
Mto1	196.93	P	185.37	P	360.24	P	407.44	P	2.00806	1
Hibch	290.67	P	265.85	P	595.25	P	522.26	P	2.00803	1
Ndrg3	364.7	P	286.45	P	657.45	P	649.35	P	2.00691	1
Abcb10	118.75	P	123.7	P	238.3	P	248.27	P	2.00689	1
Mrps25	83.83	P	80.96	P	155.88	P	174.83	P	2.00686	1
Hmox2	870.68	P	905.08	P	1747.17	P	1816.44	P	2.00681	1
Rrm1	451.73	P	537.97	P	1019.21	P	963.25	P	2.00309	1
Psmb10	454.46	P	433.2	P	905.28	P	871.74	P	2.00192	1
Tomm40	550.2	P	526.6	P	1088.77	P	1066.83	P	2.00186	1
Fam210a	326.56	P	236.99	P	547.06	P	580.83	P	2.0014	1
Mdh1	3630.06	P	3536.97	P	7165.19	P	7173.13	P	2.00059	1
Dnajc28	117.26	P	113.16	P	222.14	P	238.16	P	1.99766	1
Mrps16	922.59	P	919.82	P	1825.95	P	1853.55	P	1.99711	1
Cks2	188.46	P	222.26	P	405.33	P	414.47	P	1.99601	1
Tm6sf1	649.23	P	677.95	P	1307.13	P	1340.29	P	1.99477	1
Coq9	1185.55	P	1083.82	P	2258.29	P	2268.19	P	1.9946	1
Ciapin1	733.78	P	762.81	P	1509.26	P	1470.98	P	1.99135	1
Aco2	4843.64	P	4940.49	P	9538.84	P	9936.84	P	1.99054	1
Dnajc28	40.72	P	58.38	P	97.37	P	99.73	P	1.9889	1
Cox10	253.08	P	216.79	P	461.64	P	472.82	P	1.98876	1
Acot2	91.12	P	61.12	P	149.02	P	153.69	P	1.98837	1
Alkbh3	1324.14	P	1305.61	P	2600.67	P	2627.65	P	1.98814	1
Ndufb5	2553.73	P	2530.36	P	5155.11	P	4944	P	1.98641	1
Tpcn1	69.83	P	54.85	P	141.44	P	106.19	P	1.98612	1
2810002D19Rik	15.93	P	67.18	P	61.26	P	103.76	P	1.98556	1
Ndufb6	2253.91	P	2514.93	P	4790.32	P	4673.54	P	1.98452	1
Gm11633	2842.39	P	2955.42	P	5824.75	P	5672.36	P	1.98301	1
Slc25a5	2697.94	P	2671.54	P	5306.7	P	5340.83	P	1.98297	1
Gmps	101.6	P	99.06	P	184.45	P	213.4	P	1.98271	1
Pgap2	98.39	P	108.02	P	205.85	P	203.38	P	1.98261	1
Dffa	110.29	P	99.24	P	199.64	P	215.07	P	1.97924	1
Eif4e3	197.07	P	195.43	P	362.2	P	414.58	P	1.97906	1
Cox5a	3757.94	P	3774.93	P	7681.4	P	7217.21	P	1.97781	1
Timm44	446.55	P	479.35	P	904.56	P	926.44	P	1.97754	1
Smim4	300.19	P	256.59	P	524.4	P	576.62	P	1.97748	1
Prdx3	1233.74	P	1235.27	P	2482.46	P	2399.55	P	1.97731	1
Cox8b	1048.79	P	1087.02	P	2138.12	P	2076.9	P	1.9735	1
Timm10	1655.96	P	1581.8	P	3183.25	P	3205.53	P	1.97321	1
Hadha	1504.53	P	1363.47	P	2728.58	P	2927.94	P	1.97229	1
Rfc4	32.45	P	34.79	P	56.9	P	75.67	P	1.97159	1
Fam210a	155.07	P	130.61	P	280.07	P	282.13	P	1.96794	1
Slc25a20	363.38	P	401.93	P	766.71	P	737.42	P	1.96539	1
LOC635087 /// LOC675851 /// Ndufc2	2467.46	P	2506.6	P	4870.42	P	4903.67	P	1.96501	1
4930402H24Rik	137.47	P	150.56	P	269.77	P	294.87	P	1.96035	1
Atad3a	506.64	P	446.39	P	927.57	P	939.35	P	1.95893	1
Tbrg4	313.55	P	324.97	P	585.6	P	665.13	P	1.9588	1
Pacsin1	99.01	P	99.27	P	180.95	P	207.37	P	1.95844	1
Slc25a5	4256.25	P	4317.16	P	8368.33	P	8415.46	P	1.95766	1
Pde4dip	135.48	P	155.02	P	277.2	P	291.15	P	1.95645	1
Tmem53	516.71	P	452.02	P	958.74	P	935.58	P	1.95547	1
Isca1	894.52	P	842.64	P	1679.58	P	1714.51	P	1.95382	1
Rmi1	74.72	P	72.33	P	156.38	P	130.3	P	1.94954	1
Adk	562.63	P	548.85	P	1079.48	P	1085.21	P	1.94757	1
Pkn1 /// Ptger1	113.27	P	107.03	P	213.85	P	214.88	P	1.94612	1
Pgm1	123.3	P	146.06	P	272.16	P	251.91	P	1.94561	1
Gm4132	33.13	P	30.14	P	72.93	P	50.13	P	1.945	1
Uck1	308.76	P	402.79	P	662.12	P	720.28	P	1.9428	1
Lman1l	65.41	P	60.36	P	115.7	P	128.62	P	1.94259	1
Bcs1l	141.08	P	172.91	P	289.91	P	319.89	P	1.9421	1
Hspbp1	383.85	P	380.08	P	725.44	P	757.43	P	1.94111	1
Ptgr2	234.95	P	225.6	P	450.89	P	442.53	P	1.9399	1
Hmgb3	439.77	P	485.86	P	884.18	P	910.86	P	1.93926	1
Acyp2	539.31	P	555.84	P	1057.6	P	1065.89	P	1.93899	1
Stk19	240.85	P	261.25	P	447.8	P	525.54	P	1.93854	1
Cks2	201.01	P	197.8	P	394.87	P	377.35	P	1.93631	1
Pmm1	609.09	P	562.65	P	1086.55	P	1182	P	1.93605	1
Oxct1	3532.8	P	3595.89	P	6792.42	P	7008.42	P	1.93596	1
Agpat6	48.15	P	54.13	P	115.66	P	82.24	P	1.93488	1
Parvb	342.45	P	375.83	P	626.55	P	760.84	P	1.93154	1
Tcn2	852.87	P	811.91	P	1618.55	P	1595.63	P	1.93069	1
Exoc6	232.1	P	320.38	P	524.25	P	541.68	P	1.92935	1
Dph3	361.71	P	341.33	P	662.88	P	692.68	P	1.92814	1
1700071K01Rik /// Phb	2284.24	P	2033.38	P	4163.49	P	4152.84	P	1.92614	1
Minos1	1776.12	P	1774.13	P	3332.39	P	3505.61	P	1.92606	1
Ak3	948.63	P	878.73	P	1765.15	P	1748.27	P	1.92268	1
Ndufaf1	599.77	P	547.99	P	1091.33	P	1115.24	P	1.9225	1
Mrpl4	891.43	P	879.48	P	1714.29	P	1689.87	P	1.92227	1
Crat	745.24	P	654.86	P	1330.16	P	1359.79	P	1.92126	1
Leng1	42.62	P	69.7	P	101.92	P	113.8	P	1.92058	1
Pdk1	367.76	P	649.62	P	938.02	P	1014.05	P	1.91872	1
Trak1	203.73	P	171.34	P	354.7	P	364.9	P	1.91858	1
Clic5	94.8	P	93.84	P	166.83	P	194.91	P	1.91762	1
Higd1a	99.62	P	103.38	P	186.42	P	202.82	P	1.91744	1
Timm44	926.68	P	888.95	P	1695.63	P	1783.82	P	1.91639	1
Arfgef2	305.46	P	277.02	P	555.26	P	559.19	P	1.91328	1
Phb2	1909.73	P	2241.89	P	3793.98	P	4147.31	P	1.91282	1
2300009A05Rik	182.3	P	191.23	P	340.49	P	374	P	1.9128	1
Ndufv2	3603.43	P	3745.33	P	7080.54	P	6969.1	P	1.91184	1
Ndufa5	1796.08	P	1664.77	P	3318.34	P	3296.38	P	1.9113	1
Fktn	50.21	P	75.81	P	132.49	P	108.29	P	1.91065	1
Timm9	264.82	P	302.25	P	546.76	P	536.6	P	1.91045	1
Higd1a	191.44	P	217.37	P	383.7	P	396.81	P	1.90922	1
Cyc1	4441.54	P	4451.08	P	8572.19	P	8405.21	P	1.90916	1
Tada2b	207.71	P	179.68	P	347.59	P	391.82	P	1.9087	1
Pdcd10	110.18	P	104.21	P	209.08	P	199.94	P	1.90783	1
Chpt1	327.05	P	317.08	P	614.13	P	614.36	P	1.90721	1
Fam185a	125.33	P	126.76	P	254.86	P	225.64	P	1.90607	1
---	44.09	P	57.82	P	89.18	P	105.06	P	1.906	1
Tfrc	3914.41	P	4333.53	P	7693.26	P	7999.99	P	1.90269	1
Ndufa9	2525.96	P	2440.56	P	4727.85	P	4715.83	P	1.90147	1
Jam2	294.87	P	284.13	P	530.04	P	570.33	P	1.90047	1
Mecr	161.12	P	153.65	P	288.43	P	309.69	P	1.90018	1
Acaa2	697.77	P	664.43	P	1291.65	P	1295.89	P	1.89953	1
Tsen54	103.86	P	110.3	P	216	P	190.74	P	1.89923	1
Ptgr2	122.99	P	148.59	P	267.95	P	247.21	P	1.8969	1
Galt	119.16	P	86.03	P	209.81	P	179.35	P	1.89658	1
Il13ra1	109.64	P	118.9	P	201.34	P	231.98	P	1.89604	1
Tmx2	1039.29	P	1184.3	P	2159.63	P	2055.16	P	1.89549	1
Mrpl12	1301.33	P	1764.14	P	2777.62	P	3028.16	P	1.89393	1
Mrps30	650.78	P	704.92	P	1289.69	P	1277.51	P	1.89363	1
Nudt13	113.05	P	134.53	P	236.43	P	231.81	P	1.89127	1
Slc43a2	71.24	P	52.96	P	121.8	P	112.78	P	1.88873	1
Akap1	513.18	P	464.17	P	865.36	P	979.64	P	1.88776	1
Uqcrh	3864.11	P	3853.29	P	7345.89	P	7217.13	P	1.88704	1
Sucla2	3175.41	P	3208.02	P	5883.33	P	6162.07	P	1.88698	1
Fastkd2	213.57	P	212.95	P	415.41	P	389.42	P	1.88697	1
Tmem69	49.36	P	42.79	P	74.61	P	99.27	P	1.88692	1
Gas6	110.18	P	143.5	P	238.64	P	240.02	P	1.88687	1
Cep95	77.95	P	179.24	P	239.39	P	245.86	P	1.88674	1
Fitm2	601.63	P	625.78	P	1139.62	P	1175.71	P	1.88635	1
Serhl	187.75	P	209.7	P	361.79	P	387.74	P	1.88585	1
Cpt1a	218.81	P	276.85	P	463.97	P	470.23	P	1.88476	1
Nrp1	476.99	P	556	P	991.17	P	955.33	P	1.88434	1
Armc1	497.61	P	593.2	P	965.7	P	1088.99	P	1.88364	1
Vopp1	205.5	P	191.38	P	345.8	P	401.5	P	1.88294	1
Ctsh	196.29	P	179.13	P	359.15	P	347.63	P	1.88264	1
Grsf1	758.11	P	778.84	P	1473.37	P	1415.17	P	1.8794	1
Mrpl15	1516.04	P	1427.93	P	2761.55	P	2770.94	P	1.87926	1
Thap7	645.04	P	664.78	P	1194.34	P	1266.9	P	1.87907	1
Etfa	1703.77	P	1620.35	P	3175.93	P	3068.97	P	1.87866	1
Acot7	1046.03	P	840.21	P	1794.08	P	1748.94	P	1.87835	1
Cox10	333.9	P	298.1	P	597.97	P	588.69	P	1.87763	1
Eif1ad	1281.49	P	1357.11	P	2391.2	P	2562.85	P	1.87753	1
Ginm1	923.34	P	944.82	P	1799.08	P	1707.67	P	1.87711	1
Eral1	257.42	P	451.15	P	637.04	P	692.61	P	1.87653	1
LOC635087 /// LOC675851 /// Ndufc2	2161.77	P	2263.46	P	4195.68	P	4107.13	P	1.87624	1
Rnf128	735.13	P	773	P	1339.99	P	1480.81	P	1.8704	1
Adsl	728.84	P	773.25	P	1412.61	P	1395.82	P	1.86968	1
Smad7	71.54	P	108.01	P	170.33	P	165.22	P	1.86884	1
Il13ra1	86.19	P	115.29	P	176.77	P	199.61	P	1.86808	1
Stard5	267.92	P	221.54	P	448.2	P	465.49	P	1.86673	1
Fars2	258.35	P	248	P	476.72	P	468.25	P	1.86624	1
Khdrbs3	136.3	P	159.47	P	247.89	P	303.89	P	1.86557	1
Grsf1	1115.13	P	1124.26	P	2095.02	P	2081.39	P	1.86498	1
Rusc1	174.15	P	187.22	P	321.54	P	352.37	P	1.86488	1
Slc25a5	4005.99	P	3781.25	P	7290.37	P	7220.42	P	1.86341	1
Minos1	2338.55	P	2278.65	P	4381.13	P	4220.69	P	1.86299	1
Snn	265.83	P	263.82	P	469.45	P	517.13	P	1.8627	1
Atp5j2	3591.74	P	3454.45	P	6564.68	P	6551.85	P	1.86151	1
Adcy3	194.86	P	184.83	P	330.98	P	375.53	P	1.86075	1
Rnf168	73.44	P	52.04	P	139.34	P	93.79	P	1.85791	1
Idh3b	2111.88	P	1860.12	P	3859.9	P	3514.34	P	1.85656	1
Osbpl1a	572.4	P	628.05	P	1143.42	P	1080.3	P	1.85241	1
Msra	166.18	P	163.43	P	305.27	P	304.98	P	1.85143	1
Hadhb	2475.44	P	2300.04	P	4669.38	P	4164.13	P	1.84976	1
Akap1	599.09	P	609.61	P	1085.57	P	1150.17	P	1.84971	1
Mrps2	206.83	P	249.38	P	407.27	P	435.75	P	1.84788	1
Foxred1	171.5	P	171.05	P	320.14	P	312.84	P	1.84785	1
Nqo2	281.85	P	361.51	P	623.27	P	564.66	P	1.84645	1
D10Jhu81e /// LOC100046684	1292.2	P	1203.93	P	2323.83	P	2284.17	P	1.84606	1
Phb2	1675.41	P	1589.42	P	2992.21	P	3034.72	P	1.84602	1
Slc25a5	3968.53	P	3985.45	P	7218.41	P	7452.33	P	1.84445	1
Ndufs1	1925.09	P	1851.39	P	3507.4	P	3455.18	P	1.84367	1
Uqcr11	2687.05	P	2509.43	P	4786.23	P	4787.11	P	1.84227	1
Idh3a	1093.92	P	1010.67	P	1960.97	P	1915.63	P	1.84197	1
Ttc39b	184.34	P	199.35	P	349.2	P	357.44	P	1.8417	1
Iscu	2407.29	P	2298.44	P	4358.11	P	4299.59	P	1.83982	1
Jam2	311.33	P	225.19	P	504.64	P	481.83	P	1.83865	1
Supv3l1	397.05	P	409.76	P	737.59	P	745.58	P	1.83831	1
Sdhaf1	207.63	P	224.87	P	404.29	P	389.88	P	1.83623	1
Mfn2	824.33	P	949.74	P	1599.24	P	1656.51	P	1.83519	1
Dcaf11	354.92	P	325.93	P	628.12	P	621.08	P	1.83477	1
Guf1	58.45	P	79.25	P	122.24	P	130.38	P	1.83457	1
Gyk	73.57	P	90.6	P	145.61	P	154.88	P	1.83036	1
Tm6sf1	716.33	P	705.21	P	1308.68	P	1292.92	P	1.83013	1
Tpm3	3589.93	P	3311.35	P	6079.95	P	6549.79	P	1.83006	1
1810043H04Rik	398.82	P	315.41	P	624.21	P	682.37	P	1.82935	1
Mrpl18	887.11	P	860.08	P	1609.34	P	1586.78	P	1.82929	1
---	24.75	P	41.77	P	76.83	P	44.79	P	1.82832	1
Phb2	1907.16	P	2123.82	P	3675.56	P	3692.97	P	1.82797	1
Rnf165	6.74	P	14.35	P	22.47	P	16.02	P	1.82504	1
Eral1	264.49	P	411.69	P	579.12	P	654.89	P	1.82497	1
Ighm	72.87	P	74.43	P	124.27	P	144.35	P	1.82363	1
Plcd3	227.24	P	220.44	P	408.5	P	407.44	P	1.8226	1
Ndufa10	2977.99	P	2531.06	P	4968.57	P	5066.7	P	1.8216	1
Txn2	1146.33	P	970.13	P	1859.37	P	1995.87	P	1.82155	1
Stac2	415.95	P	389.14	P	655.61	P	810.39	P	1.82091	1
Oxld1	88.11	P	63.23	P	128.59	P	146.95	P	1.82067	1
Ndufc1	1433.71	P	1622.75	P	2657.79	P	2903.27	P	1.81944	1
Eogt	79.19	P	74.81	P	142.83	P	137.34	P	1.81929	1
C330018D20Rik	38.11	P	70.23	P	91.62	P	105.46	P	1.81909	1
Optn	182.11	P	225.99	P	363.38	P	378.59	P	1.81811	1
Gna12	100.61	P	111.22	P	198.42	P	186.56	P	1.8174	1
Pi4ka	408.76	P	398.76	P	768.08	P	698.76	P	1.81648	1
Mrpl38	575.83	P	626.64	P	1118.37	P	1065.08	P	1.8158	1
Akap7	199.19	P	217.59	P	361.52	P	394.82	P	1.81472	1
Narfl	418.53	P	440.41	P	786.34	P	771.81	P	1.81404	1
Ndufs8	3439.97	P	3332.51	P	6022.69	P	6260.51	P	1.81369	1
Spsb3	140.55	P	145.41	P	253.39	P	264.72	P	1.81183	1
Malat1 /// Ramp2	598.31	P	564.25	P	1105.94	P	999.6	P	1.81112	1
Serhl	78.15	P	88.24	P	145.26	P	156.09	P	1.81111	1
Uqcrb	2542.32	P	2509.78	P	4563.02	P	4586.87	P	1.81111	1
Mrps23	811.77	P	825.63	P	1493.39	P	1470.13	P	1.80989	1
Timm50	210.49	P	241.12	P	375.37	P	441.88	P	1.80964	1
Vdac1	3069.65	P	2764.58	P	5121.4	P	5433.08	P	1.80906	1
Met	213.22	P	199.28	P	372.15	P	372.89	P	1.80616	1
Fh1	1822.27	P	1829.94	P	3281.03	P	3311.98	P	1.80521	1
Ndufs8	3401.53	P	3329.13	P	5962.71	P	6182.66	P	1.80448	1
Adk	310.22	P	325.6	P	595.23	P	551.28	P	1.8032	1
Atad3a	456.4	P	486.2	P	822.18	P	875.84	P	1.80142	1
Gdpd1	199.3	P	196.75	P	331.03	P	382.15	P	1.80073	1
Comtd1	722.85	P	747.4	P	1383.58	P	1263.3	P	1.80029	1
Kctd1	43.72	P	55.33	P	66.66	P	111.61	P	1.7998	1
Tfb2m	781.37	P	740.58	P	1353.56	P	1385.16	P	1.79948	1
Vps13d	255.77	P	260.23	P	455.21	P	473.3	P	1.79944	1
Ndufv1	2834.54	P	2980.68	P	5189.48	P	5271.83	P	1.79895	1
Idh3g	2376.08	P	2192.31	P	4164.94	P	4052.82	P	1.79883	1
Cables2	186.82	P	201.03	P	340.29	P	357.37	P	1.79879	1
Fastkd2	179.24	P	176.69	P	331.89	P	308.34	P	1.79875	1
Olfr2	30.76	P	31.97	P	62.42	P	50.22	P	1.79563	1
Lrrc8a	341.81	P	415.62	P	659.77	P	700.25	P	1.79557	1
Dhx35	231.44	P	187.99	P	382.41	P	369.5	P	1.79269	1
Ubiad1	372.23	P	385.21	P	666.54	P	690.61	P	1.79176	1
Cyth1	124.8	P	137.51	P	247.88	P	222.05	P	1.79151	1
Gramd3	145.34	P	140.99	P	274.23	P	238.03	P	1.78905	1
Mterfd2	249.83	P	265.14	P	472	P	448.57	P	1.78762	1
Gm561	480.42	P	474.74	P	868.38	P	838.47	P	1.78698	1
Adk	13.61	P	11.12	P	9.12	P	35.04	P	1.78569	1
Dexi	486.14	P	492.91	P	899.61	P	847.19	P	1.78418	1
Eif2b4	701.93	P	730.99	P	1274.84	P	1277.98	P	1.78155	1
Sdha	2229.85	P	2156.42	P	3886.91	P	3920.33	P	1.77993	1
Cox5a	4404.42	P	4369.53	P	7810.94	P	7803.38	P	1.77962	1
Mrpl35	61.25	P	76.1	P	132.57	P	111.69	P	1.77838	1
Atp5d	3698.29	P	3625.12	P	6516.08	P	6506.06	P	1.77815	1
1110058L19Rik	1019.52	P	953.9	P	1783.4	P	1724.52	P	1.77758	1
Fbxo18	340.29	P	351.78	P	604.3	P	624.68	P	1.7758	1
Sgta	1717.17	P	1700.47	P	2909.46	P	3159.31	P	1.77572	1
A930005H10Rik	157.14	P	151.53	P	279.03	P	268.96	P	1.77533	1
Mmaa	59.31	P	87.33	P	128.12	P	132.14	P	1.77482	1
Tfap2b	166.32	P	200.95	P	341.41	P	310.33	P	1.77455	1
Tmem242	769.51	P	846.61	P	1381.5	P	1486.03	P	1.77433	1
Ptgr2	374.12	P	399.01	P	700.78	P	670.9	P	1.77419	1
Wdr37	68.57	P	80.8	P	122.61	P	142.4	P	1.77418	1
Lsm11	39	P	46.6	P	79.31	P	72.53	P	1.77383	1
Klc4	244.89	P	262.64	P	442.69	P	456.2	P	1.77111	1
Zfp655	468.01	P	444.19	P	781.14	P	832.9	P	1.76939	1
Cycs	5169.82	P	5599.55	P	9971.9	P	9082.91	P	1.76935	1
Atp5o /// LOC100047429	4106.09	P	3995.52	P	7094.85	P	7237.8	P	1.76911	1
Ndufa6	2938.68	P	2878.73	P	5119.84	P	5169.86	P	1.76878	1
Pdss2	275.4	P	267.54	P	499.74	P	460.54	P	1.76867	1
Scly	106.67	P	89.79	P	172.72	P	174.67	P	1.76825	1
Efna1	52.15	P	44.27	P	68.24	P	102.25	P	1.7682	1
Dnaja3	625.85	P	614.36	P	1074.51	P	1118.34	P	1.76813	1
Hoxa13	37.2	P	24.37	P	69.55	P	39.31	P	1.76807	1
Ndufs7	3129.07	P	2761.82	P	5254.9	P	5160.07	P	1.76798	1
Mrpl15	1577.99	P	1334.57	P	2489.97	P	2658.8	P	1.76778	1
Ralgapa1	35.98	P	22.53	P	51.83	P	51.49	P	1.76585	1
Zadh2	452.77	P	439.48	P	778.35	P	796.46	P	1.76499	1
Slc7a11	72.15	P	64.19	P	109.55	P	130.96	P	1.76405	1
Klhdc8a	290.85	P	257.58	P	481.71	P	485	P	1.76269	1
Vwa8	190.93	P	173.28	P	313.1	P	328.33	P	1.76115	1
Dot1l	420.81	P	469.17	P	771.41	P	794.87	P	1.7599	1
Syt17	80.37	P	75.45	P	149.47	P	124.73	P	1.75972	1
Nsf	385.63	P	399.79	P	672.22	P	709.71	P	1.75948	1
Pdhb	3785.59	P	3425.33	P	6446.92	P	6238.49	P	1.75919	1
Ralb	340.57	P	395.76	P	648.68	P	646.02	P	1.75831	1
Pcyt1a	156.24	P	168.41	P	276.46	P	294.29	P	1.75805	1
4931440L10Rik	32.6	P	53.69	P	73.32	P	78.38	P	1.75803	1
Lmf1	127.4	P	118.51	P	213.89	P	218.09	P	1.75666	1
Gigyf2	90.51	P	104.24	P	168.76	P	173.27	P	1.75625	1
Caskin2	62.15	P	77.36	P	114.22	P	130.39	P	1.75335	1
Usp15	155.94	P	202.07	P	319.54	P	308.13	P	1.75322	1
Slc9a3r2	105.11	P	99.94	P	196.59	P	162.66	P	1.75201	1
Qtrt1	202.02	P	206.23	P	371.71	P	342.98	P	1.75062	1
Mrps23	318.71	P	337.74	P	588.62	P	560.54	P	1.75057	1
Gdf15	1333.11	P	1400.55	P	2315.71	P	2468.25	P	1.75002	1
Bloc1s5	227.25	P	250.47	P	412.13	P	423.28	P	1.74874	1
1700021F05Rik	1459.26	P	1426.54	P	2573.87	P	2468.88	P	1.74744	1
Ldlrap1	115.52	P	184.26	P	234.62	P	289.17	P	1.74725	1
Hmga1 /// Hmga1-rs1	671.68	P	740.64	P	1140.78	P	1326.3	P	1.74683	1
Gbe1	318.72	P	281.93	P	498.83	P	549.73	P	1.74571	1
Uqcr10	2409.91	P	2240.95	P	4034.61	P	4082.81	P	1.74536	1
Atp5c1	5371.5	P	5252.65	P	9327.17	P	9209.57	P	1.74477	1
Efcab2	69.36	P	72.88	P	121.22	P	126.92	P	1.74452	1
Slc19a2	72.58	P	74.27	P	125.37	P	130.81	P	1.7445	1
Lyrm5	1143.29	P	1113.41	P	2023.58	P	1912.31	P	1.74409	1
Atp6v1d	955.61	P	886.23	P	1640.72	P	1565.52	P	1.74078	1
Ppap2c	647.2	P	615.51	P	1071.12	P	1126.09	P	1.74007	1
Immt	1784.26	P	1816.49	P	3115.01	P	3149.77	P	1.73985	1
Gm9983	110.83	P	136.09	P	205.96	P	223.63	P	1.73979	1
Sirt5	351.07	P	342.81	P	628.32	P	578.56	P	1.73932	1
Fam126b	114.5	P	177.18	P	229.4	P	277.51	P	1.7379	1
1810043H04Rik	211.7	P	181.3	P	331.16	P	351.77	P	1.73774	1
Rragd	17.79	P	30.79	P	47.01	P	37.4	P	1.73755	1
Opa1	907.81	P	869.42	P	1547.36	P	1540.07	P	1.73721	1
Mrpl1	480.11	P	427.88	P	799.14	P	777.43	P	1.73633	1
Parvb	89.84	P	126.56	P	182.97	P	192.77	P	1.73632	1
Gm3244 /// Gm3873 /// Ndufb4	3200.18	P	2942.4	P	5388.81	P	5269.29	P	1.73512	1
Agpat5	136.18	P	148.23	P	205.95	P	287.53	P	1.7351	1
Clic5	151.97	P	161.82	P	264.36	P	279.82	P	1.73422	1
Rorb	36.33	P	28.27	P	53.26	P	58.75	P	1.7339	1
Tmem120a	97.55	P	96.37	P	166.09	P	170.13	P	1.73381	1
Desi1	309.79	P	332.34	P	525.19	P	587.51	P	1.73283	1
Ube2m	248.09	P	276.48	P	394.9	P	513.96	P	1.73258	1
Higd1a	1686.29	P	1546.62	P	2705.79	P	2891.67	P	1.7314	1
Slc25a4	2917.15	P	3219.66	P	5484.14	P	5139.92	P	1.7312	1
Naa20	838.03	P	1049.92	P	1668.85	P	1598.68	P	1.73073	1
Acat1	118.51	P	136.29	P	208.97	P	231.85	P	1.73006	1
Gpi1	3028.95	P	2771.48	P	4815.61	P	5207.53	P	1.728	1
Ppp1r3b	82.36	P	79	P	102.11	P	176.63	P	1.72744	1
---	59.63	P	97.15	P	119.49	P	151.31	P	1.72726	1
Mul1	92.34	P	92.62	P	150.07	P	169.37	P	1.72708	1
Sec24a	342.74	P	331.47	P	590.31	P	573.82	P	1.72666	1
Xrn2	30.51	P	6.92	P	27.85	P	36.73	P	1.72535	1
Trak1	147.87	P	144.84	P	225.13	P	279.89	P	1.72533	1
1810026B05Rik	363.6	P	352.49	P	622.4	P	612.36	P	1.72431	1
Fam126b	80.86	P	93.28	P	124.45	P	175.75	P	1.7239	1
LOC101056688 /// Wars	1103.43	P	1152.83	P	1909.81	P	1977.88	P	1.72307	1
Mrpl37	1079.82	P	888.16	P	1657.83	P	1732.87	P	1.72293	1
Blcap	509.94	P	612.02	P	938.89	P	993.75	P	1.72256	1
Srxn1	215.29	P	194.18	P	345.69	P	359.49	P	1.72218	1
Slc25a20	319.74	P	304.83	P	543.6	P	531.07	P	1.72066	1
Abhd5	237.66	P	258.81	P	391.17	P	462.92	P	1.72033	1
Chchd7	84.65	P	80.94	P	155.27	P	129.53	P	1.71991	1
Ndufb8	3647.34	P	3385.7	P	5952.46	P	6141.18	P	1.71955	1
Mrpl41	879.15	P	797.04	P	1489.79	P	1391.88	P	1.71918	1
Slc29a2	142.64	P	106.04	P	183.72	P	243.67	P	1.71863	1
1700010B09Rik	29.17	P	8.23	P	52.56	P	11.69	P	1.71791	1
LOC101056688 /// Wars	482.16	P	545.05	P	870.03	P	893.91	P	1.71721	1
Nr2c1	172.41	P	183.1	P	320.54	P	289.44	P	1.71579	1
Mrpl44	249.35	P	248.66	P	404.22	P	449.51	P	1.71428	1
Rin1	63.08	P	78.46	P	125.4	P	117.17	P	1.71379	1
Tmem106b	719.26	P	672.53	P	1174.77	P	1208.95	P	1.7127	1
Fam63b	451.82	P	498.53	P	761.12	P	865.98	P	1.71211	1
1200015M12Rik /// A130040M12Rik	343.42	P	299.78	P	560.76	P	540.37	P	1.71196	1
Mdh2	3910.6	P	4360.51	P	7065.89	P	7091.07	P	1.71162	1
Opa1	275.73	P	272.37	P	464.49	P	473.24	P	1.71087	1
Pim3	421.52	P	372.78	P	687.86	P	670.5	P	1.71013	1
Slc16a1	1707.33	P	1648.72	P	2906.99	P	2830.95	P	1.70973	1
Mapk8ip3	108.67	P	101.7	P	171.42	P	188.22	P	1.70956	1
Mrpl44	401.95	P	399.75	P	692.39	P	678.05	P	1.70942	1
St6galnac4	656.74	P	708.84	P	1153.23	P	1178.91	P	1.7078	1
Zfp655	249.26	P	219.18	P	390.27	P	409.35	P	1.70698	1
Ttc19	354.08	P	285.14	P	538.8	P	552.33	P	1.70697	1
1110050P16Rik	24.82	P	25.05	P	40.58	P	44.54	P	1.70684	1
Dnaja3	428.24	P	403.98	P	692.84	P	726.77	P	1.70581	1
Tbrg4	566.35	P	551.03	P	934.22	P	971.21	P	1.70527	1
Zfp827	61.74	P	45.86	P	100	P	83.41	P	1.70455	1
Mrpl13	1628.33	P	1637.22	P	2845.71	P	2720.59	P	1.70455	1
Dph3	158.95	P	153.5	P	265.1	P	267.41	P	1.7043	1
Pik3r1	162.94	P	241.6	P	307.07	P	381.97	P	1.70327	1
Rusc1	170.82	P	187.11	P	285.27	P	324.3	P	1.70304	1
Btbd19	109.67	P	114.61	P	196.32	P	185.61	P	1.70292	1
Ginm1	1114.86	P	1005.26	P	1836.38	P	1771.08	P	1.70154	1
Chpt1	749.63	P	613.24	P	1176.3	P	1142.1	P	1.70112	1
Dnm2	573.04	P	502.04	P	912.12	P	916.23	P	1.70066	1
Fam96a	704.88	P	693.5	P	1184.86	P	1189.98	P	1.69828	1
Rabgap1l	116.56	P	115.05	P	193.78	P	199.02	P	1.69595	1
Txn2	1151.56	P	1064.87	P	1772.5	P	1985.48	P	1.69551	1
Lrpprc	949.55	P	830.73	P	1454.27	P	1563.7	P	1.69522	1
Zfp428	204.19	P	209.75	P	342.18	P	359.49	P	1.6951	1
Fastkd2	218.19	P	227.04	P	376.9	P	377.57	P	1.69456	1
---	216.22	P	212.84	P	350.93	P	375.71	P	1.69356	1
Tmem135	348.19	P	293.05	P	554.23	P	531.41	P	1.69303	1
Zfp768	88.45	P	89.14	P	137.65	P	163.01	P	1.693	1
Ercc6l2	61.93	P	82.04	P	142.66	P	101.03	P	1.69264	1
Mvb12a	395.39	P	385.55	P	668.42	P	653.19	P	1.69233	1
Uhrf1bp1l	140.28	P	151.97	P	252.59	P	241.79	P	1.69163	1
Higd2a	1752.32	P	1538.52	P	2749.6	P	2815.6	P	1.69112	1
Optn	204.02	P	222.84	P	323.78	P	397.4	P	1.6895	1
Zfp787	62.12	P	66.38	P	94.29	P	122.78	P	1.68926	1
Ttc7b	272.88	P	357.92	P	512.4	P	552.97	P	1.68892	1
Tmem106b	166.91	P	151.63	P	266.04	P	271.73	P	1.68823	1
Ssxb1 /// Ssxb11 /// Ssxb6	26.64	P	27.58	P	42.9	P	48.63	P	1.68812	1
Pign	80.97	P	136.69	P	180.06	P	187.3	P	1.68777	1
Avpi1	819.45	P	767.59	P	1332.32	P	1343.81	P	1.68624	1
Mtor	518.02	P	467.37	P	846.13	P	815.29	P	1.68605	1
Gm6415 /// LOC631040 /// Ndufs6	1802.17	P	1682.25	P	2837.2	P	3034.98	P	1.68527	1
2610507B11Rik	142.2	P	99.87	P	210.56	P	197.36	P	1.68513	1
LOC101056688 /// Wars	1158.32	P	1198.87	P	1922.31	P	2047.53	P	1.68414	1
Mut	283.17	P	277.12	P	463.99	P	478.68	P	1.68247	1
2900057H02Rik /// Tmem143	96.04	P	86.02	P	146.59	P	159.66	P	1.68214	1
Manf	2039.98	P	1894.39	P	3306.94	P	3308.28	P	1.68139	1
Lin37	243.45	P	233.45	P	409.3	P	392.27	P	1.68079	1
Cpt2	343.95	P	394.84	P	604.31	P	637.44	P	1.68079	1
Amz2	136.63	P	114.63	P	198.09	P	223.65	P	1.6785	1
Dcaf11	675.26	P	661.89	P	1113.35	P	1129.08	P	1.67702	1
Jam2	752.03	P	760.68	P	1212.07	P	1320.9	P	1.67446	1
Polg	231.24	P	286.72	P	410.47	P	456.78	P	1.67436	1
Evl	123.98	P	103.71	P	196.23	P	184.69	P	1.67298	1
Tmod3	115.73	P	82.18	P	167.87	P	163.21	P	1.67288	1
1700023H06Rik	97.38	P	117.2	P	214.57	P	144.24	P	1.67215	1
Cep68	112.4	P	96.45	P	179.33	P	169.74	P	1.67139	1
Vdac1	2606.12	P	2858.47	P	4431.73	P	4700.22	P	1.67111	1
Rb1cc1	111.75	P	124.79	P	191.34	P	203.92	P	1.67101	1
Mrps23	1017.62	P	890.95	P	1570.77	P	1618.32	P	1.67093	1
Chchd3	117.22	P	110.74	P	183.41	P	197.43	P	1.67064	1
Opa1	547.85	P	496.52	P	876.07	P	868.41	P	1.67037	1
Rab35	569.37	P	655.21	P	990.47	P	1054.5	P	1.66994	1
Gch1	44.94	P	50.87	P	86.47	P	73.42	P	1.66882	1
Mtx1	324.27	P	318.17	P	575.74	P	495.82	P	1.66795	1
---	111.62	P	129.73	P	218.99	P	183.39	P	1.66721	1
Golph3	356.4	P	385.97	P	570.57	P	666.31	P	1.66612	1
Smpd1	577.84	P	605.93	P	947.68	P	1024.22	P	1.66578	1
Prdx2	136.71	P	105.58	P	194.83	P	208.77	P	1.66577	1
Tsfm	477.4	P	502.4	P	770.97	P	860.68	P	1.66529	1
Eif1ad	698.82	P	885.07	P	1261.28	P	1375.26	P	1.6646	1
Rnf128	695.64	P	645.53	P	1090.87	P	1141.44	P	1.66445	1
Neurl4	185.15	P	258.61	P	357.11	P	381.4	P	1.66421	1
Ralgapb	364.73	P	366.37	P	596.43	P	620.01	P	1.66385	1
Trak2	126.93	P	120.05	P	205.32	P	205.47	P	1.66325	1
Nsun4	438.63	P	404.97	P	725.76	P	677.33	P	1.66322	1
Ncor2	703.68	P	912.29	P	1282.84	P	1404.07	P	1.66272	1
Sec14l2	295.36	P	286.02	P	513.88	P	452.28	P	1.66184	1
Gm6238 /// Mrpl30	2192.95	P	2208.61	P	3622.31	P	3692.15	P	1.66179	1
Mapk8	35.11	P	52.94	P	72.89	P	73.39	P	1.66133	1
Sp2	73.37	P	119.78	P	153.38	P	167.46	P	1.66109	1
Nsun4	291.04	P	291.91	P	496.14	P	472	P	1.66076	1
Fxn	242.84	P	227.94	P	402.67	P	379.09	P	1.66056	1
Samm50	1734.05	P	1819.95	P	2882	P	3019.6	P	1.66055	1
Rnd3	649.22	P	685.88	P	1125.29	P	1091.37	P	1.6603	1
Tlcd1	92.23	P	74.65	P	140.6	P	136.47	P	1.66029	1
Arhgef19	87.88	P	112.06	P	160.39	P	171.55	P	1.6602	1
Lpgat1	226.33	P	219.27	P	364.27	P	375.29	P	1.65969	1
Pnpt1	167.99	P	208.15	P	317.88	P	306	P	1.65864	1
Vegfa	931.9	P	1018.59	P	1614.82	P	1619.49	P	1.6582	1
Mrps18b	1444.05	P	1261.01	P	2234.46	P	2249.49	P	1.65762	1
Ndufs8	4602.09	P	3976.59	P	7136.95	P	7082.99	P	1.65759	1
Pcgf5	450.91	P	443.19	P	740.28	P	740.76	P	1.65646	1
Hdhd2	317.51	P	282.4	P	509.68	P	483.35	P	1.6553	1
Mrpl41	801.83	P	635.83	P	1179.65	P	1199.67	P	1.65499	1
Cisd2	369.55	P	437.29	P	671.98	P	662.53	P	1.654	1
Rab11fip5	175.06	P	198.53	P	277.21	P	340.69	P	1.65395	1
Ptdss2	282.53	P	400.92	P	511.86	P	618.04	P	1.65323	1
Ppip5k2	140.81	P	229.85	P	302.2	P	310.56	P	1.65316	1
Ndufv1	2753.44	P	3128.66	P	4765.5	P	4956.97	P	1.65289	1
Tpra1	308.12	P	247.14	P	474.6	P	442.96	P	1.65249	1
Pgm5	403.03	P	378.97	P	656.8	P	635.25	P	1.65224	1
Trak1	373.95	P	448.34	P	652.89	P	705.46	P	1.65191	1
Mroh1	197.87	P	166.43	P	286.4	P	315.19	P	1.65136	1
Acat1	1158.16	P	1002.03	P	1773.47	P	1792.8	P	1.65091	1
Cdadc1	43.64	P	36.22	P	62.32	P	69.52	P	1.65089	1
Ndufb9	4738.13	P	4456.38	P	7656.57	P	7517.62	P	1.65035	1
Coq10a	582.93	P	512.81	P	871.5	P	936.52	P	1.65004	1
Cox7a2	3841.86	P	3877.51	P	6463.84	P	6269.5	P	1.64953	1
Agfg2	91.26	P	108.8	P	158.55	P	171.44	P	1.64946	1
Mrps18a	899.79	P	852.98	P	1421.82	P	1468.62	P	1.64907	1
Ptdss2	145.2	P	132.96	P	229.25	P	229.4	P	1.64887	1
Egln1	242.93	P	212.94	P	362.22	P	389.02	P	1.64793	1
Efnb2	92.57	P	72.87	P	157.8	P	114.82	P	1.64785	1
Wdr37	211.24	P	198.26	P	346.76	P	327.87	P	1.64745	1
Myeov2	2217.37	P	2566.21	P	3974.75	P	3902.17	P	1.64666	1
Nfyc	765.75	P	783.13	P	1269.32	P	1280.3	P	1.64611	1
Nol8	105.85	P	150.25	P	212.7	P	208.85	P	1.64604	1
Fam126b	160.2	P	151.53	P	262.33	P	250.67	P	1.64565	1
Gm3244 /// Gm3873 /// Ndufb4	3619.76	P	3338.14	P	5725.93	P	5722.65	P	1.64541	1
Golph3	572.95	P	535.42	P	918.98	P	904.39	P	1.64509	1
Stat1	66.54	P	72.88	P	106.29	P	123.01	P	1.64467	1
Abtb2	167.53	P	137.58	P	275.89	P	225.74	P	1.6441	1
Mut	45.1	P	50.26	P	70.75	P	85.97	P	1.64346	1
Tdp2	156.24	P	135.63	P	236.55	P	243.04	P	1.64316	1
Obscn	235.6	P	214.33	P	304.09	P	435.16	P	1.64303	1
Slc25a4	5780.86	P	5426.76	P	9202.14	P	9208.96	P	1.64273	1
Gna12	261.19	P	199.87	P	350.5	P	406.83	P	1.64258	1
Tox2	30.49	P	27.06	P	52.81	P	41.72	P	1.64257	1
Desi1	662.61	P	685.78	P	1064.8	P	1149.03	P	1.64183	1
Vegfc	53.81	P	34.72	P	65.64	P	79.68	P	1.64148	1
Nmnat1	181.33	P	208.73	P	319.2	P	320.66	P	1.64041	1
Cep68	380.4	P	411.14	P	623.14	P	675.24	P	1.64032	1
Dot1l	178.05	P	197.44	P	272.66	P	343.22	P	1.6402	1
Mrpl44	510.7	P	511.49	P	817.5	P	858.29	P	1.63941	1
BC003965	1180.8	P	1183.01	P	1955.88	P	1917.03	P	1.63842	1
Aes	3018.54	P	2948.71	P	4848.69	P	4926.91	P	1.63821	1
Atad3a	1089.37	P	984.19	P	1698.72	P	1697.89	P	1.63806	1
Clpp	662.15	P	605.96	P	1046.49	P	1030.5	P	1.63786	1
Cdr2l	224.03	P	253.84	P	389.37	P	393.04	P	1.63729	1
Cdadc1	340.18	P	393.01	P	590.15	P	610.2	P	1.63716	1
Polr3c	241.14	P	293.91	P	474.73	P	401.08	P	1.63688	1
Cenpq	113.86	P	112.07	P	195.58	P	174.13	P	1.63639	1
Capza1	722.61	P	912.19	P	1322.18	P	1352.56	P	1.63613	1
Sdhc	1906.38	P	2015.75	P	3207.87	P	3206.88	P	1.63553	1
Vdac1	3864.4	P	3798.64	P	6284.68	P	6247.91	P	1.63546	1
Ndufab1	3067.06	P	3029.43	P	5020.57	P	4949.53	P	1.63538	1
Mat2b	602.02	P	576.25	P	948.78	P	977.4	P	1.63475	1
Ttc39b	271.66	P	254.12	P	439	P	420.5	P	1.63471	1
Folr1	96.78	P	113.59	P	155.45	P	188.41	P	1.63455	1
Pdk1	357.05	P	613.03	P	792	P	793.35	P	1.63425	1
0610009O20Rik	209.52	P	246.52	P	383.16	P	362.01	P	1.634	1
Fblim1	160.28	P	155.09	P	261.29	P	253.79	P	1.63326	1
Rrm1	725.22	P	717.01	P	1212.75	P	1142.7	P	1.6332	1
Pank4	214.6	P	226.94	P	365.9	P	354.93	P	1.63254	1
Ndufb6	2811.76	P	2980.34	P	4660.15	P	4790.12	P	1.63158	1
4732496C06Rik	53.55	P	65.9	P	125.92	P	68.92	P	1.63114	1
Syne3	85.12	P	83.95	P	138.54	P	137.21	P	1.63098	1
Sipa1l2	260.09	P	240.54	P	419.92	P	396.54	P	1.63087	1
Ero1l	463.68	P	452.86	P	766.86	P	727.63	P	1.63058	1
Ndufb7	3823.99	P	3565.63	P	5962.21	P	6084.6	P	1.63023	1
Pex2	891.41	P	778.01	P	1390.37	P	1331.02	P	1.63014	1
Gpr18	51.14	P	71.33	P	87.43	P	112.21	P	1.63011	1
Mrs2	185.51	P	172.1	P	291.15	P	291.67	P	1.62976	1
Zfpm1	219.63	P	253.89	P	340.86	P	430.76	P	1.62954	1
Armc1	915.6	P	912.33	P	1482.58	P	1495.71	P	1.62932	1
Lpgat1	470.14	P	440.36	P	708.98	P	774.26	P	1.62904	1
Mrpl15	62.15	P	95.74	P	127.49	P	129.7	P	1.62892	1
Eral1	312.14	P	347.87	P	523.41	P	551.25	P	1.62825	1
Agxt2l2	200.08	P	149.15	P	304.64	P	263.66	P	1.62729	1
Nqo2	87.37	P	96.67	P	140.19	P	158.46	P	1.62275	1
Hddc3	255.92	P	276.98	P	428.85	P	435.76	P	1.62246	1
Slc25a29	558.13	P	505.94	P	853.41	P	872.34	P	1.62184	1
Abhd17c	437.21	P	390.15	P	629.4	P	710.96	P	1.62004	1
Ndufb5	2386.59	P	2242.3	P	3782.76	P	3715.58	P	1.6199	1
Kcnn1	120.48	P	140.71	P	223.61	P	199.24	P	1.61894	1
Pdha1	2113.17	P	1930.3	P	3369.23	P	3176.63	P	1.61887	1
Spry2	516.71	P	619.93	P	951.46	P	888.44	P	1.61872	1
2410015M20Rik	2040.81	P	2051.22	P	3321.52	P	3298.59	P	1.61781	1
Lonp2	494.13	P	454.11	P	759.03	P	773.24	P	1.61591	1
Phka1	76.85	P	76.27	P	127.5	P	119.85	P	1.6154	1
Ccdc41	88	P	125.89	P	150.49	P	195	P	1.61527	1
Dnajc19 /// Dnajc19-ps	559.85	P	520.71	P	885.45	P	859.56	P	1.61491	1
Cox6b1	4206.63	P	4330.77	P	6802.68	P	6976.42	P	1.61397	1
Slc25a28	289.68	P	249.07	P	442.65	P	426.66	P	1.61357	1
Mapk8	155.98	P	166.94	P	258.08	P	262.72	P	1.61278	1
Tmem201	87.55	P	85.16	P	135.37	P	143.05	P	1.61207	1
Fbxo31	141.55	P	169.62	P	254.26	P	247.32	P	1.61192	1
Brap	199.97	P	240.73	P	336.39	P	373.09	P	1.60989	1
Larp4	444.34	P	547.69	P	764.72	P	831.06	P	1.6086	1
Sec61a1	169.09	P	126.47	P	206.73	P	268.66	P	1.60844	1
Fkbp11	268.4	P	287.2	P	461.17	P	432.42	P	1.60833	1
Flad1 /// Lenep	36.36	P	40.41	P	53.06	P	70.41	P	1.60831	1
Stau2	220.16	P	238.75	P	356.17	P	381.76	P	1.60801	1
Ptgr2	646.99	P	707.05	P	1095.94	P	1081	P	1.60774	1
Rfc4	188.01	P	168.92	P	301.91	P	271.86	P	1.60751	1
Glrx5	2322.59	P	2213.42	P	3660.62	P	3629.27	P	1.60712	1
Timm10b	613.8	P	615.24	P	983.5	P	990.38	P	1.60603	1
Ndufaf3	249.94	P	266.48	P	419.5	P	409.7	P	1.60567	1
Lig3	268.56	P	229.45	P	400.16	P	399.4	P	1.60551	1
Ptar1	53.46	P	48.91	P	80.19	P	84.15	P	1.60535	1
Dnajc11	268.12	P	234.11	P	366.94	P	438.9	P	1.60452	1
Cbr4	297.87	P	350.07	P	516.14	P	522.93	P	1.60365	1
Grpel1	2102.15	P	1901.16	P	3256.45	P	3162.14	P	1.60332	1
Tgfb2	107.91	P	229.22	P	256.25	P	284.26	P	1.60327	1
Clic5	266.84	P	249.83	P	394.47	P	433.53	P	1.60257	1
Pmpcb	852.29	P	883.98	P	1397.91	P	1383.91	P	1.60218	1
Ppm1l	231.73	P	247.1	P	372.93	P	394.1	P	1.60188	1
Clpp	600.2	P	521.01	P	897.74	P	898.22	P	1.60181	1
Ank1	591.71	P	672.53	P	982.84	P	1041.56	P	1.60128	1
Mrps9	208.2	P	201.72	P	310.99	P	345.07	P	1.60046	1
Adck1	151.59	P	185.98	P	271.11	P	268.98	P	1.59993	1
LOC101056574 /// Nfs1	866.22	P	950.44	P	1476.29	P	1426.27	P	1.59775	1
Col12a1	219.31	P	224.26	P	374.69	P	333.85	P	1.59736	1
Mmgt1	296.31	P	291.29	P	455.95	P	482.53	P	1.59714	1
Tln2	54.84	P	62.23	P	81.31	P	105.64	P	1.59691	1
Gm13777 /// Rplp1	7234.55	P	6963.91	P	6181.3	P	16491.7	P	1.59686	1
Ciao1	1017.95	P	966.07	P	1617.26	P	1550.54	P	1.59666	1
Atp5h	4016.63	P	5090.23	P	7240.08	P	7299.48	P	1.59655	1
1700037H04Rik	322.81	P	390.59	P	520.23	P	618.56	P	1.59629	1
Ddx6	243.41	P	209.24	P	333.22	P	389.22	P	1.59602	1
LOC101056456 /// Wac	35.98	P	66.4	P	92.18	P	71.17	P	1.59553	1
Slc25a39	4306.81	P	4279.95	P	6866.97	P	6827.12	P	1.59479	1
Snx21	301	P	371.27	P	533.62	P	538.49	P	1.59476	1
Lias	912.7	P	875.87	P	1430.04	P	1421.27	P	1.59418	1
Slc2a4	916.64	P	915.51	P	1404.88	P	1515.04	P	1.59371	1
Srgap3	72.95	P	92.49	P	136.32	P	127.32	P	1.59357	1
Slc22a4	28.08	P	33.01	P	36.38	P	60.87	P	1.59191	1
2310007H11Rik	17.64	P	18.21	P	26.02	P	31.04	P	1.59163	1
Mrps24	428.56	P	376.1	P	641.72	P	638.82	P	1.59141	1
Ndufc1	2980.21	P	2636.74	P	4488.18	P	4436.04	P	1.5888	1
Eif1ax	107.77	P	164	P	211.02	P	220.73	P	1.58866	1
1700020I14Rik	315.61	P	342.53	P	542.98	P	502.43	P	1.58843	1
Golph3	226.01	P	211.88	P	356.5	P	338.95	P	1.58818	1
Usp4	751.1	P	988.81	P	1456.34	P	1306.59	P	1.58797	1
Zc3h13	74.11	P	67.37	P	103.08	P	121.56	P	1.58779	1
Vopp1	278.74	P	264.61	P	403.67	P	458.52	P	1.5868	1
Wdr33	87.42	P	110.13	P	140.95	P	172.47	P	1.58654	1
Idh3g	3062.63	P	2736.05	P	4535.93	P	4662.76	P	1.58634	1
Nol8	127.51	P	144.38	P	216.44	P	214.78	P	1.58601	1
Chm	287.87	P	276.57	P	403.78	P	491.05	P	1.58534	1
Ado	411.07	P	442.36	P	677.94	P	674.89	P	1.58517	1
Magt1	1038.17	P	954.51	P	1579.36	P	1579.35	P	1.58516	1
Slc25a29	654.98	P	621.53	P	1021.56	P	1001.3	P	1.58468	1
Aggf1	457.48	P	443.78	P	669.09	P	759.08	P	1.58464	1
Lonp1	1676.02	P	1555.97	P	2447.99	P	2673.02	P	1.58448	1
Osbpl2	990.37	P	1004.25	P	1540.05	P	1620.34	P	1.58446	1
Ddit3	792.12	P	798.51	P	1253.31	P	1266.94	P	1.58444	1
Rmnd1	186.18	P	156.91	P	262.34	P	281.21	P	1.58428	1
Ankrd40	563.29	P	451.23	P	793.28	P	813.95	P	1.58423	1
Nf2	61.12	P	93.31	P	129.43	P	115.18	P	1.58395	1
Mospd3	20.89	P	47.07	P	38.02	P	69.61	P	1.58373	1
Cdk16	446.26	P	540.24	P	722.66	P	839.28	P	1.58331	1
Adssl1	1566.37	P	1555.72	P	2403.27	P	2538.9	P	1.58297	1
Rwdd4a	636.74	P	644.48	P	1028.02	P	999.87	P	1.58278	1
Mdh1	4826.39	P	5669	P	8312.21	P	8288.45	P	1.58171	1
Ptdss2	235.42	P	237.22	P	362.34	P	385.2	P	1.58163	1
Trnt1	688.61	P	715.31	P	1103.22	P	1115.79	P	1.58058	1
Tamm41	171.17	P	179.28	P	296.54	P	257.24	P	1.5802	1
Yars2	149.73	P	123.08	P	200.04	P	230.99	P	1.57996	1
Ndst1	331.34	P	515.03	P	641.66	P	694.82	P	1.57907	1
Timmdc1	181.19	P	219.45	P	310.09	P	322.44	P	1.5788	1
Wbscr16	151.19	P	160.91	P	221.66	P	270.97	P	1.57844	1
Myeov2	2665.24	P	2667.15	P	4248.97	P	4167.21	P	1.57831	1
Atp1b1	3229.02	P	3302.92	P	5024.3	P	5284.96	P	1.57828	1
2510019K15Rik	119.81	P	126.4	P	187.31	P	201.27	P	1.57825	1
Tmem218	326.02	P	315.77	P	487.44	P	525.45	P	1.57823	1
Midn	1158.09	P	1043.73	P	1699.66	P	1774.54	P	1.57788	1
Rcan2	603.14	P	614.38	P	948.18	P	972.75	P	1.57774	1
Aen	91.11	P	90.11	P	152.34	P	133.42	P	1.57687	1
Ccna2	37.88	P	40.81	P	54.57	P	69.51	P	1.57682	1
Cnot2	30.51	P	29.16	P	52.64	P	41.4	P	1.576	1
Ndufs7	3945.82	P	3556.3	P	5830.41	P	5989.54	P	1.57555	1
Cisd1	365.66	P	356.12	P	545.43	P	591.66	P	1.5754	1
Cox14 /// LOC101055854	1717.48	P	1748.88	P	2750.14	P	2710.15	P	1.57522	1
Slc4a2	321.07	P	261.89	P	437.59	P	480.65	P	1.57513	1
Drg2	476.02	P	481.86	P	747.11	P	759.71	P	1.57308	1
Mark4	58.54	P	93.62	P	109.08	P	130.24	P	1.57282	1
Lrba	313.82	P	298.19	P	476.38	P	486.09	P	1.57264	1
Atp5j2	4890.17	P	5016.51	P	7685.95	P	7883.84	P	1.57165	1
Ndufv1	3311.79	P	3098.78	P	5002.7	P	5071.62	P	1.57152	1
Coq3	299.03	P	325.07	P	491.75	P	488.97	P	1.57141	1
Mettl23	135.09	P	119.69	P	192.51	P	207.73	P	1.57092	1
LOC100505160 /// Pnpt1	196	P	184.65	P	310.23	P	287.7	P	1.57081	1
Pmm2	196.71	P	253.13	P	374.82	P	331.76	P	1.57074	1
Zfp691	352.45	P	301.94	P	517.23	P	510.61	P	1.57068	1
Crybg3	72.71	P	79.25	P	104.96	P	133.66	P	1.57028	1
Tcn2	769.37	P	942.28	P	1345.7	P	1339.43	P	1.56874	1
Tmem14c	1113.61	P	1055.46	P	1649.46	P	1753.23	P	1.56873	1
Gm10336	57.48	P	76.74	P	97.07	P	113.13	P	1.56609	1
Unc119b	158.92	P	169.23	P	262.9	P	251.01	P	1.56608	1
Csnk2a1	195.23	P	270.62	P	353.49	P	376.05	P	1.56604	1
Cyhr1	114.18	P	114.76	P	182.41	P	176.1	P	1.56596	1
Lynx1	911.17	P	948.96	P	1467.56	P	1443.43	P	1.56494	1
Ndrg4	2508.03	P	2645.62	P	3937.44	P	4126	P	1.56461	1
Cry1	289.96	P	326.25	P	544.37	P	419.59	P	1.56434	1
Mycbp	514.81	P	489.01	P	799.24	P	770.85	P	1.56412	1
Hspb7	449.63	P	453.02	P	655.37	P	756.39	P	1.56402	1
Ndufs3	2974.33	P	2772.63	P	4509.44	P	4477.7	P	1.56381	1
Gabpa	711.07	P	739.29	P	1119.51	P	1148.18	P	1.56354	1
Mtif2	350.29	P	368.69	P	561.31	P	562.65	P	1.56327	1
Slc25a39	2275.8	P	2061.03	P	3339.39	P	3434.23	P	1.56188	1
Ccdc58	506.98	P	478.86	P	794.63	P	744.68	P	1.56142	1
Ndufs4	833.13	P	778.14	P	1262.77	P	1253	P	1.56136	1
Slc25a46	1191.18	P	1141.83	P	1796.93	P	1845.32	P	1.56118	1
Spred2	364.18	P	449.9	P	610.71	P	659.75	P	1.56061	1
Metrnl	382.6	P	357.18	P	566.03	P	588.34	P	1.56042	1
Cwf19l1	137.21	P	108.56	P	220.65	P	162.7	P	1.55979	1
Pon3	142.39	P	119.48	P	216.71	P	191.32	P	1.55814	1
Vdac1	3667.81	P	3509.22	P	5506.84	P	5672.93	P	1.55772	1
Sik2	92.01	P	82.51	P	138.84	P	133.01	P	1.5577	1
Slc25a4	5864.79	P	5725.93	P	8959.29	P	9089.81	P	1.5572	1
Bnip1	201.9	P	328.43	P	403.95	P	421.54	P	1.55656	1
Gpi1	2899.96	P	2779.67	P	4383.44	P	4456.85	P	1.55649	1
Inip	54.33	P	61.22	P	87.66	P	92.19	P	1.55647	1
Gnb5	501.21	P	446.34	P	762.35	P	712.41	P	1.55639	1
Comt	1039.44	P	1034.88	P	1499.71	P	1726.99	P	1.55555	1
Armc8	39.79	P	36.65	P	48.41	P	70.47	P	1.55521	1
Prkaa2	484.79	P	407.21	P	649.82	P	736.83	P	1.55454	1
Hspa9	1286.63	P	2669.23	P	3096.53	P	3049.89	P	1.55375	1
4930503L19Rik	55.81	P	66.63	P	97.55	P	92.68	P	1.55366	1
Zfp770	40.97	P	47.82	P	73.9	P	64.04	P	1.55355	1
Rhebl1	96.9	P	113.4	P	169.5	P	157.16	P	1.5533	1
Arfrp1	606.6	P	808.46	P	1083.32	P	1114.69	P	1.5533	1
Ndufb9	4795.89	P	5009.05	P	7516.27	P	7707.56	P	1.55267	1
Dnajc11	453.51	P	475.33	P	682.54	P	759.6	P	1.55262	1
Dgcr8	116.19	P	280.95	P	322.2	P	294.37	P	1.55253	1
Elp5	1195.53	P	1136.13	P	1776.23	P	1842.9	P	1.55217	1
LOC101056688 /// Wars	674.85	P	761.22	P	1098.23	P	1130.63	P	1.55206	1
Pdcd10	1309.41	P	1464.42	P	2206.02	P	2098.11	P	1.55169	1
Fam63b	201.73	P	164.58	P	289.45	P	278.88	P	1.5515	1
Urm1	251.32	P	243.02	P	369.66	P	397.2	P	1.55128	1
Txnrd2	60.04	P	67.23	P	100	P	97.38	P	1.55088	1
Urm1	218.27	P	241.18	P	366.3	P	346.01	P	1.55035	1
Cox6a1	5596.62	P	5485.52	P	8638.84	P	8539.96	P	1.55013	1
---	44.27	P	47.93	P	72.75	P	70.16	P	1.55	1
Slc25a46	1514.3	P	1498.92	P	2300.04	P	2364.85	P	1.54814	1
Polrmt	800.2	P	912.91	P	1283.85	P	1368.21	P	1.5481	1
Chchd4	1110.23	P	1044.83	P	1638.19	P	1697.74	P	1.54795	1
1110008J03Rik	368.78	P	357.31	P	625.06	P	498.82	P	1.54785	1
Churc1	511.16	P	562.96	P	825.43	P	836.88	P	1.5476	1
Pgls	1245.83	P	1157.91	P	1860.43	P	1858.7	P	1.54723	1
Wwp1	289.58	P	296.01	P	428.03	P	478.01	P	1.54723	1
Atp5k	2090.02	P	2133.95	P	3239.22	P	3295.03	P	1.54695	1
Atp5d	5520.67	P	5878.37	P	8826.05	P	8805.73	P	1.54678	1
Prdx5	2072.69	P	2037.34	P	3143.48	P	3209.04	P	1.54561	1
Gigyf2	128.71	P	128.25	P	197.5	P	199.58	P	1.5453	1
Ago3	55.81	P	51.15	P	64.6	P	100.67	P	1.54516	1
Pgap2	250.1	P	235.71	P	355.59	P	394.9	P	1.54482	1
Abca5	317.9	P	342.03	P	473.78	P	545.54	P	1.54459	1
4930438A08Rik	63.79	P	59.23	P	89.35	P	100.66	P	1.54455	1
Cdk5rap1	295.04	P	317.25	P	452.91	P	492.66	P	1.54432	1
Lurap1l	254.04	P	301.81	P	395.22	P	463.09	P	1.54414	1
Smap1	169.03	P	147.3	P	192.59	P	295.56	P	1.54317	1
Gcdh	116.45	P	110.22	P	180.28	P	169.48	P	1.54304	1
Art1	565.41	P	555.5	P	831.28	P	897.82	P	1.54259	1
Mrpl13	1014.02	P	923.22	P	1499.22	P	1488.98	P	1.5425	1
1110008F13Rik	2578.76	P	2821.59	P	4098.15	P	4230.52	P	1.54225	1
Cpeb3	86.12	P	70.25	P	109.96	P	131.1	P	1.5416	1
Cisd1	1425.27	P	1220.07	P	2013.02	P	2064.89	P	1.54154	1
Mrpl13	1125.69	P	1058.61	P	1708.88	P	1658.01	P	1.5414	1
Ruvbl2	559.61	P	658.09	P	930.02	P	946.69	P	1.54119	1
Ttc7b	124.6	P	105.08	P	169.86	P	184.01	P	1.54071	1
Aven	178.06	P	214.08	P	287.75	P	316.09	P	1.53986	1
Arrb1	25.47	P	32.66	P	34.43	P	55.07	P	1.53965	1
D13ERTD608E	110.23	P	95.75	P	172.95	P	144.12	P	1.53932	1
Mrpl51	3220.16	P	2930.07	P	4687.24	P	4775.38	P	1.53858	1
Shroom3	79.62	P	124.44	P	143.35	P	170.6	P	1.53852	1
Ifrd1	548.06	P	552.52	P	847.56	P	845.33	P	1.53818	1
Aph1b	30.99	P	44.41	P	57.63	P	58.32	P	1.5378	1
---	506.8	P	606.45	P	867.2	P	843.83	P	1.53697	1
Mgrn1	408.82	P	398.92	P	585.44	P	656	P	1.53693	1
Cadm4	393.68	P	355	P	549.49	P	600.4	P	1.53589	1
Proser2	55.93	P	35.93	P	62.35	P	78.7	P	1.53549	1
Ddt	894.2	P	838.6	P	1317.47	P	1342.7	P	1.53519	1
Slc25a39	1379.94	P	1075.08	P	1841.97	P	1925.69	P	1.53468	1
Pkm	3896.23	P	3720.14	P	5635.6	P	6052.89	P	1.53465	1
Ccdc91	126.91	P	105.68	P	161.16	P	195.74	P	1.53446	1
Stim1	337.42	P	329.57	P	494.29	P	529.07	P	1.5343	1
Aifm2	194.87	P	168.64	P	267.44	P	289.97	P	1.53341	1
Rpp21	355.64	P	317.08	P	515.12	P	516.32	P	1.53324	1
Usmg5	3824.26	P	3802.82	P	5797.64	P	5887.84	P	1.5321	1
Ndufab1	58.47	P	40.64	P	83.84	P	68	P	1.53204	1
Mdh2	4479.04	P	4831.78	P	7316.36	P	6947.68	P	1.53199	1
Slc9a8	33.33	P	36.07	P	46.99	P	59.32	P	1.53184	1
Thtpa	110.34	P	142.18	P	195.76	P	191.06	P	1.53184	1
Spr	500.68	P	474.54	P	751.89	P	741.66	P	1.5315	1
Slmo2	1084.69	P	1031.6	P	1611.1	P	1629.68	P	1.53135	1
Atp13a2	134.87	P	157.33	P	207.98	P	239.42	P	1.53114	1
Fam167a	68.5	P	58.8	P	116.35	P	78.53	P	1.53087	1
Ap5m1	239.23	P	212.42	P	347.28	P	344.04	P	1.53065	1
Fdxr	73.05	P	110.18	P	135.65	P	144.78	P	1.53048	1
1700020I14Rik	422.26	P	394.58	P	628.19	P	621.76	P	1.53023	1
Chd2	334.79	P	309.13	P	544.62	P	440.66	P	1.53013	1
Timm17a	2380.14	P	2339.15	P	3635.15	P	3581.46	P	1.52917	1
Mtmr2	184.14	P	178.61	P	267.09	P	287.55	P	1.52899	1
Poln	19.79	P	24.7	P	27.56	P	40.44	P	1.52843	1
Igfbp4	169.15	P	168.24	P	263.41	P	252.04	P	1.52776	1
Pdgfd	156.1	P	135.97	P	229.73	P	216.44	P	1.52761	1
Trmt2b	297.31	P	316.38	P	486.25	P	450.66	P	1.52668	1
Slmap	79.27	P	183.55	P	198.19	P	202.74	P	1.52549	1
Zfp655	286.57	P	349.11	P	482.59	P	486.95	P	1.5252	1
Trim37	29.4	P	12.07	P	17.58	P	45.65	P	1.52472	1
Atg9b	148.07	P	183.3	P	253	P	252.15	P	1.52443	1
Irf9	67.99	P	109.53	P	116.18	P	154.41	P	1.52428	1
C1qbp	1885.76	P	1987.28	P	2855.08	P	3047.59	P	1.52404	1
Tpr	392.4	P	387.07	P	665.49	P	521.9	P	1.52333	1
Dok7	71.15	P	92.73	P	113.16	P	136.48	P	1.52331	1
Zswim4	94.21	P	165.6	P	207.07	P	188.61	P	1.52296	1
Ndufs2	2317.71	P	2502.41	P	3584.71	P	3752.49	P	1.5222	1
Pmm1	911.66	P	854.1	P	1333.92	P	1353.34	P	1.52187	1
Bckdha	302.83	P	295.48	P	436.7	P	473.85	P	1.52187	1
Aaed1	208.56	P	258.47	P	351.21	P	359.53	P	1.52183	1
Tmem11	531.79	P	582.29	P	868.97	P	826.31	P	1.52169	1
Kif26b	67.93	P	54.55	P	85.58	P	100.74	P	1.52123	1
Ltbp2	42.53	P	56.51	P	45.81	P	104.79	P	1.5206	1
Suv420h2	129.14	P	119.03	P	200.63	P	176.42	P	1.51932	1
Spats1	249.71	P	249.49	P	380.22	P	378.15	P	1.51917	1
Supt7l	389.33	P	319.59	P	563.99	P	512.92	P	1.51909	1
Hcfc1 /// LOC100046048	83.72	P	102.71	P	126.98	P	156.22	P	1.51907	1
5430421B17	118.04	P	185.38	P	212.41	P	248.42	P	1.51879	1
Rassf8	176.53	P	179.89	P	267.82	P	273.49	P	1.51874	1
Lias	698.02	P	611.55	P	981.37	P	1007.22	P	1.51851	1
Tspo	1448.97	P	1364.01	P	2162.63	P	2107.54	P	1.51802	1
Efr3a	598.75	P	1024.69	P	1175.98	P	1288.38	P	1.51799	1
Pbld2	23.63	P	13.11	P	26.35	P	29.42	P	1.51796	1
Vcam1	181.7	P	147.35	P	245.75	P	253.56	P	1.51743	1
Vegfa	460.39	P	411.32	P	678.74	P	643.66	P	1.51702	1
Dld	1875.43	P	1895.83	P	2867.1	P	2853.9	P	1.517	1
Ndufs4	2263.81	P	2235.22	P	3414.58	P	3408.01	P	1.51646	1
Nqo2	272.71	P	280.74	P	426.8	P	412.13	P	1.51582	1
Ccrn4l	347.36	P	332.63	P	544.77	P	485.51	P	1.51514	1
2010107E04Rik	2492.66	P	2370.99	P	3615.28	P	3753.41	P	1.51505	1
Stap2	191.15	P	235.59	P	319.78	P	326.71	P	1.51495	1
Cdc42ep1	593.78	P	712.31	P	1004.97	P	973.66	P	1.51493	1
Kctd7	97.17	P	102.38	P	147.31	P	154.97	P	1.51481	1
Atp6v1d	2071.41	P	1821.6	P	3021.14	P	2875.8	P	1.51475	1
Mgst3	893.75	P	850.67	P	1387.37	P	1254.96	P	1.51473	1
Mbnl2	1742.18	P	1658.98	P	2553.7	P	2597.98	P	1.51468	1
3110057O12Rik	64.93	P	74.64	P	124.96	P	86.43	P	1.51458	1
Ndufv3	3585.05	P	3586.27	P	5329.16	P	5529.93	P	1.51424	1
Zmat5	170.31	P	236.81	P	322.17	P	293.95	P	1.51336	1
Mrps22	898.74	P	792.75	P	1282.39	P	1276.82	P	1.51299	1
---	103.46	P	89.16	P	124.06	P	167.33	P	1.51277	1
Timm10b	1059.85	P	1057.59	P	1619.36	P	1583.33	P	1.51253	1
Ninl	27.87	P	35.57	P	43.17	P	52.78	P	1.51245	1
Inip	81.6	P	75.45	P	113.82	P	123.66	P	1.51213	1
Ripk2	127.94	P	146.55	P	185.97	P	228.95	P	1.5116	1
Akap17b	61.13	P	80.73	P	96.82	P	117.23	P	1.50888	1
Lats2 /// Xpo4	199.39	P	198.44	P	271.39	P	328.7	P	1.50841	1
Oxld1	117.18	P	144.83	P	209.96	P	185.2	P	1.50819	1
Fam96a	1212.9	P	1120.64	P	1818.55	P	1699.8	P	1.50773	1
Dnajc27	132.45	P	121.82	P	191.07	P	192.16	P	1.50718	1
Atm	199.96	P	164.92	P	264.55	P	285.32	P	1.50699	1
Acaa2	1070.44	P	958.71	P	1520.3	P	1535.85	P	1.50612	1
Ndufa12	3873.52	P	3725.57	P	5784.19	P	5660.32	P	1.50604	1
Atpaf1	104.38	P	91.62	P	136.74	P	158.4	P	1.50582	1
Mmp11	480.55	P	436.66	P	664.93	P	716.15	P	1.50574	1
Csf1	94.62	P	85.77	P	136.74	P	134.8	P	1.50529	1
Zfp639	629.84	P	623.97	P	934.44	P	952.87	P	1.50526	1
Ccdc127	71.23	P	101.75	P	146.41	P	113.85	P	1.50457	1
Spef1	62.28	P	58.23	P	91.02	P	90.29	P	1.50452	1
Zbtb43	349.19	P	400.68	P	544.25	P	583.79	P	1.50431	1
Zfp385b	69.84	P	79.38	P	136.24	P	88.19	P	1.50402	1
Haus4	364.4	P	317.05	P	561.98	P	462.75	P	1.50375	1
Med1	140.57	P	134.35	P	199.82	P	213.54	P	1.50356	1
---	186.41	P	232.02	P	296.8	P	332.32	P	1.50353	1
Nr2f6	332.24	P	314.64	P	469.35	P	503.18	P	1.50342	1
Tmem41b	110.16	P	99.25	P	168.48	P	146.3	P	1.50318	1
Rnd3	775	P	785.36	P	1224.8	P	1120.38	P	1.50297	1
Ubc	141.8	P	153.63	P	211.17	P	232.74	P	1.50259	1
Dbi	2788.9	P	2695.46	P	4120.94	P	4116.61	P	1.50201	1
Atp5f1	4215.46	P	4298.09	P	6344.74	P	6441.65	P	1.50189	1
Sh3bp5l	161.59	P	164.43	P	238.61	P	250.92	P	1.50153	1
Rab28	520.95	P	643.25	P	865.84	P	881.61	P	1.50099	1
Syngr1	253.15	P	248.46	P	367.46	P	385.31	P	1.50071	1
Rnls	83.45	P	75.82	P	122.94	P	116.07	P	1.50066	1
Slc12a6	30.51	P	58.02	P	36.26	P	96.55	P	1.50017	1
Slc35e1	321.74	P	395.34	P	513.24	P	561.91	P	1.49934	0
Klhdc10	309.45	P	263.67	P	431.64	P	427.63	P	1.49928	0
Nt5m	449.89	P	356.86	P	628.17	P	581.3	P	1.49919	0
Abcb7	411.05	P	395.57	P	614.93	P	594.2	P	1.49901	0
Mrps6	481.1	P	488.08	P	707.98	P	743.54	P	1.49768	0
Cav1	262.02	P	271.9	P	425.72	P	373.75	P	1.49736	0
Zfand5	460.59	P	481.62	P	731.81	P	678.95	P	1.49729	0
Igfbp2	555.38	P	540.64	P	818.58	P	822.35	P	1.49717	0
Tmem129	287.39	P	332.4	P	449.82	P	477.84	P	1.49673	0
Yif1b	879.29	P	779.01	P	1233.06	P	1248.04	P	1.49617	0
---	23.64	P	40.22	P	50.05	P	45.48	P	1.49593	0
Mrps14	143.53	P	237.38	P	288.93	P	280.72	P	1.4955	0
Atp5a1	5641.21	P	5433.11	P	8208.93	P	8347.8	P	1.49506	0
Slc25a29	371.78	P	367.47	P	566.65	P	537.52	P	1.49364	0
Samm50	1971.12	P	1847.8	P	2813.96	P	2889.19	P	1.49339	0
Zfp385a	500.77	P	504.67	P	759.72	P	741.07	P	1.49267	0
Tfam	1000.63	P	1014.32	P	1458.31	P	1548.07	P	1.49204	0
Mbnl2	1900.87	P	2042.14	P	2933.13	P	2949.74	P	1.49197	0
Ndufb2	1948.06	P	1742.24	P	2741.84	P	2763.47	P	1.49183	0
Wdr20a	197.65	P	197.37	P	281.95	P	307.34	P	1.4918	0
Tmem41b	412.13	P	389.71	P	560.18	P	635.95	P	1.49173	0
Ak1	2802.47	P	2723.87	P	3970	P	4272.95	P	1.49157	0
Zbtb43	86.24	P	104.95	P	157.84	P	127.33	P	1.49155	0
Lrrfip2	95.23	P	106.43	P	149.64	P	151.08	P	1.49122	0
Tob2	175.1	P	284.59	P	329.61	P	355.71	P	1.49083	0
Angptl6	147.19	P	104.15	P	172.28	P	202.37	P	1.49061	0
Ralb	290.44	P	279.96	P	421.54	P	428.65	P	1.49052	0
C3ar1	28.48	P	44.49	P	43.63	P	65.13	P	1.49048	0
Ict1	934.02	P	895.28	P	1354.29	P	1372.05	P	1.49037	0
Nudt6	78.08	P	76.65	P	101.43	P	129.16	P	1.49027	0
Urgcp	352.6	P	355.6	P	513.01	P	542.36	P	1.49021	0
Bsg	4761	P	4408.98	P	6838.12	P	6826.58	P	1.49016	0
2610306M01Rik	52.03	P	69.79	P	84.29	P	97.23	P	1.49007	0
Pgp	935.15	P	841.23	P	1372.71	P	1273.86	P	1.48987	0
Tmem107	91.86	P	79.58	P	133.98	P	121.44	P	1.48985	0
Timm10b	655.43	P	625.98	P	955.69	P	952.9	P	1.48945	0
Ndrg3	372.09	P	353	P	520.27	P	559.57	P	1.48925	0
Chd1	59.23	P	73.95	P	82.69	P	115.64	P	1.48919	0
Slc41a3	163.69	P	143.53	P	198.44	P	258.94	P	1.48877	0
Atp5h	4737.04	P	4389.96	P	6868.78	P	6717.15	P	1.48854	0
Gin1	54.27	P	63.95	P	95.51	P	80.44	P	1.48833	0
Gmps	1666.65	P	1542.67	P	2397.75	P	2378.27	P	1.48817	0
Sssca1	81.64	P	91.41	P	128.87	P	128.59	P	1.48778	0
Ptpn2	534.37	P	602.11	P	849.06	P	841.7	P	1.48772	0
Hscb	138.73	P	150.57	P	225.42	P	204.96	P	1.48766	0
Etv3	152.31	P	180.06	P	284.02	P	210.35	P	1.48741	0
Mrps33	1014.47	P	1080.01	P	1583.53	P	1531.11	P	1.48707	0
Mrpl9	804.41	P	685.95	P	1087.09	P	1128.94	P	1.48691	0
Uox	43.18	P	47.84	P	76.77	P	58.51	P	1.48627	0
Dbi	3220.35	P	3010.72	P	4576.79	P	4683.15	P	1.48609	0
Gata4	116.74	P	120.5	P	144.2	P	208.29	P	1.48579	0
Mrps34	1407.96	P	1299.4	P	2025.04	P	1997.46	P	1.48576	0
Mrps9	502.27	P	470.25	P	728.31	P	716.26	P	1.48539	0
Timm23	3897.96	P	3637.94	P	5473.17	P	5720.29	P	1.48535	0
Map1b	133.01	P	137.5	P	233.85	P	167.92	P	1.48523	0
Tmem69	177.81	P	186.84	P	283.82	P	257.72	P	1.4851	0
Usp8	654.98	P	678.13	P	981.82	P	997.87	P	1.48502	0
Pdxk	259.95	P	204.12	P	367.08	P	322.04	P	1.48495	0
Dnajb4	61.73	P	88.61	P	115.82	P	107.42	P	1.4849	0
Poldip2	686.59	P	689.66	P	1003.4	P	1039.74	P	1.48457	0
Ankrd39	171.9	P	181.06	P	265.95	P	257.62	P	1.48337	0
Setd5	66.55	P	67.24	P	101.07	P	97.31	P	1.48277	0
Slc38a1	572.41	P	521.71	P	773.67	P	848.52	P	1.48264	0
---	122.5	P	113.3	P	177.35	P	172.21	P	1.48244	0
Chm	362.54	P	378.11	P	559.99	P	537.95	P	1.4824	0
Tatdn2	250.83	P	266.78	P	390.93	P	376.36	P	1.48237	0
Parp16	84.2	P	129.19	P	168.77	P	147.45	P	1.48189	0
Pycrl	169.25	P	154.94	P	224.73	P	255.6	P	1.48163	0
Luzp1	502.18	P	515.47	P	707.79	P	799.36	P	1.48101	0
Pag1	164.53	P	180.75	P	242.45	P	268.86	P	1.48086	0
Cyhr1	245.41	P	400.94	P	450.12	P	506.95	P	1.48073	0
Pcmtd1	112.2	P	133.53	P	161.3	P	202.45	P	1.48028	0
Ece2	234.16	P	206.78	P	365.41	P	287.11	P	1.47984	0
Hoxa5	308.23	P	283.82	P	450.82	P	425.11	P	1.47949	0
Kif16b	280.99	P	303.87	P	431.15	P	434.02	P	1.47928	0
Rpia	365.11	P	386.27	P	538.29	P	572.6	P	1.47847	0
Me3	200.63	P	197.85	P	296.04	P	292.97	P	1.47814	0
Dpy30	728.72	P	734.19	P	1079.94	P	1082.16	P	1.47794	0
Mapk1ip1	359.8	P	298.54	P	549.59	P	423.38	P	1.47791	0
Rb1cc1	527.31	P	536.71	P	774.97	P	796.97	P	1.47736	0
Cmss1	175.27	P	198.67	P	249.42	P	302.95	P	1.47716	0
---	35.65	P	64.3	P	61.27	P	86.37	P	1.47714	0
Ube2m	854.68	P	803.12	P	1119.38	P	1329.08	P	1.47693	0
Chpt1	246.25	P	279.88	P	393.85	P	382.94	P	1.47642	0
Ndufb11	3902.38	P	3662.36	P	5535.72	P	5632.91	P	1.47641	0
Fzd4	289.84	P	281.04	P	440.97	P	401.87	P	1.47639	0
Cep89	60.54	P	44.35	P	81.66	P	73.11	P	1.47555	0
Cpt1a	138.96	P	141.07	P	208.14	P	204.92	P	1.47506	0
Scp2	60.37	P	91.03	P	123.86	P	99.44	P	1.4749	0
Gipc1	438.31	P	423.48	P	635.81	P	635.17	P	1.47481	0
Afg3l2	1368.15	P	1278.67	P	1975.63	P	1926.68	P	1.47434	0
Mrpl39	921.79	P	1006.63	P	1422.08	P	1419.04	P	1.47329	0
Dnajb9	1254.18	P	1368.17	P	1950.22	P	1911.61	P	1.47266	0
Ccnt2	76.12	P	92.9	P	165.48	P	83.29	P	1.47184	0
Spata5	64.43	P	66.55	P	85.72	P	107.02	P	1.47152	0
Poldip2	1002.81	P	871.18	P	1315.46	P	1442.06	P	1.47147	0
Comt	1689.33	P	1556.8	P	2415.16	P	2358.76	P	1.47065	0
Riok2	416.66	P	435.42	P	629.11	P	623.94	P	1.47058	0
Letm1	33.22	P	44.29	P	49.36	P	64.62	P	1.47052	0
Gm10094 /// Sap18	42.64	P	55.95	P	80.52	P	64.42	P	1.47013	0
Nf2	529.68	P	522.76	P	765.41	P	781.66	P	1.46998	0
Pard6a	198.05	P	187.01	P	277.48	P	288.39	P	1.46956	0
Acot11	108.98	P	106.94	P	157.96	P	159.24	P	1.46906	0
Gna12	144.11	P	157.06	P	213.46	P	228.91	P	1.46884	0
Nmnat1	137.01	P	150.25	P	239.59	P	182.15	P	1.46815	0
Fam98c	112.08	P	140.19	P	200.76	P	169.59	P	1.46807	0
B930036G03Rik	40.81	P	51.75	P	87.81	P	48.06	P	1.46791	0
Atp5l	4010.66	P	4082.02	P	6032.52	P	5840.57	P	1.46714	0
Tubgcp3	227.97	P	224.59	P	313.95	P	349.96	P	1.46701	0
Chaf1b	60.75	P	61.78	P	88.8	P	90.93	P	1.46682	0
Mvb12a	261.96	P	282.07	P	412.16	P	385.67	P	1.46652	0
Golph3	1093.94	P	995.65	P	1530.24	P	1533.17	P	1.46603	0
5930409G06Rik	27.37	P	13.86	P	38.25	P	22.17	P	1.46544	0
Srprb	199.43	P	192.12	P	297.88	P	275.87	P	1.46533	0
Atg10	177.03	P	258.27	P	323.86	P	313.85	P	1.46499	0
Sephs2	77.6	P	70.65	P	88.74	P	128.44	P	1.46496	0
Fam53b	112.72	P	136.91	P	179.01	P	186.68	P	1.46493	0
Timm22	94.82	P	103.28	P	140.38	P	149.56	P	1.4636	0
Mrps6	700.61	P	630.54	P	980.19	P	967.45	P	1.46313	0
Nudt8	348.62	P	300.48	P	471.6	P	478.11	P	1.46312	0
Pgk1	5813.25	P	5942.37	P	8542.36	P	8653.72	P	1.4628	0
Ythdc2	64.69	P	98.02	P	121	P	117.01	P	1.46279	0
Cox8a /// LOC100048483	3609.52	P	3709.57	P	5215.22	P	5490.06	P	1.46265	0
Lynx1	643.12	P	600.44	P	891.92	P	926.75	P	1.46247	0
Ndufb3	2786.74	P	2506.72	P	3882.86	P	3857.83	P	1.46231	0
Mtch2	1940.57	P	2066.8	P	2975.74	P	2883.45	P	1.4621	0
C030006K11Rik	227.46	P	202.98	P	304.53	P	324.74	P	1.46192	0
Hspa9	1122.54	P	1248.8	P	1729.79	P	1736.41	P	1.46171	0
Tmem143	121.91	P	115.86	P	163.3	P	184.12	P	1.46116	0
Heatr5b /// LOC100862586	74.56	P	79.52	P	128.36	P	96.65	P	1.46035	0
Cd36	100.92	P	120.48	P	161.38	P	161.93	P	1.4603	0
4921509J17Rik /// Hspa4l	189.81	P	187.09	P	259.83	P	290.27	P	1.45954	0
Tomm40l	67.52	P	75.63	P	89.2	P	119.72	P	1.45945	0
Chic1	156.54	P	167.9	P	229.69	P	243.81	P	1.45944	0
Chrac1	381.31	P	517.65	P	660.4	P	651.55	P	1.45941	0
Dvl2	368.09	P	142.12	P	286.88	P	457.49	P	1.45895	0
Igf1	51.7	P	81.21	P	119.03	P	74.85	P	1.45873	0
Nsmaf	114.45	P	144.35	P	189.15	P	188.3	P	1.45846	0
Catsperd	25.59	P	20.63	P	32.72	P	34.69	P	1.45846	0
Coa5	244.06	P	191.28	P	335.04	P	299.82	P	1.45831	0
Srfbp1	292	P	474.15	P	569.5	P	547.71	P	1.45821	0
Madcam1	28.87	P	44.14	P	52.57	P	53.83	P	1.45733	0
Mbnl2	1552.32	P	1691.19	P	2333.04	P	2393.79	P	1.45732	0
Pcyt1a	314.62	P	290.05	P	443.53	P	437.53	P	1.45709	0
Tspo	2771.47	P	2899.74	P	4290.96	P	3972.4	P	1.45707	0
Ndufa12	4168.04	P	4161.62	P	5995.28	P	6138.85	P	1.45674	0
Cisd1	2599.22	P	2614.12	P	3767.3	P	3822.81	P	1.4559	0
Lsm1	415.96	P	441.28	P	620.87	P	627.09	P	1.45579	0
Tefm	307.47	P	270.52	P	434.54	P	406.88	P	1.45577	0
Pfkp	404.01	P	469.17	P	610.96	P	660.14	P	1.45571	0
Pde12	120.24	P	112.54	P	185.74	P	153.07	P	1.45549	0
Selrc1	254.74	P	251.91	P	365.36	P	371.84	P	1.45505	0
Rbl1	161.5	P	123.55	P	191.2	P	223.48	P	1.45476	0
Sf3b2	460.95	P	542.26	P	709.8	P	749.55	P	1.45468	0
Ecsit	345.53	P	318.09	P	447.25	P	518.07	P	1.45463	0
Zkscan1	343.93	P	457.98	P	531.13	P	635.35	P	1.45463	0
Frmpd1	191.45	P	206.41	P	287.17	P	291.28	P	1.4539	0
Hsd17b4	436.95	P	439.3	P	648.35	P	625.55	P	1.45381	0
Mgrn1	916.07	P	877.66	P	1307.74	P	1299.91	P	1.45376	0
Aldh2	181.32	P	200.68	P	305.71	P	249.57	P	1.45361	0
Card10	141.57	P	139.27	P	177.26	P	230.88	P	1.45328	0
Bzw2	683.9	P	610.75	P	897.86	P	981.99	P	1.45201	0
Ttc39b	314.96	P	253.6	P	398.95	P	426.48	P	1.45179	0
Larp4	508.75	P	533.55	P	740.11	P	772.57	P	1.45129	0
Atox1	708.63	P	594.91	P	923.75	P	967.9	P	1.45116	0
Nav2	154.12	P	170.16	P	234.06	P	236.36	P	1.45066	0
Nf2	68.96	P	75.84	P	81.89	P	128.16	P	1.45062	0
Tsc2	457.07	P	472.95	P	632.04	P	716.92	P	1.45046	0
Urgcp	459.05	P	422.12	P	600.09	P	678	P	1.45045	0
Uqcc	443.8	P	462.57	P	645.15	P	669.22	P	1.45015	0
Adck5	221.71	P	285.03	P	350.53	P	384.29	P	1.45009	0
Ntmt1	383.56	P	306.54	P	510.89	P	489.71	P	1.44993	0
Ndufb2	1910.01	P	1836.06	P	2697.53	P	2733.72	P	1.44985	0
Dnm1l	191.64	P	183.92	P	280.36	P	263.91	P	1.44922	0
9430016H08Rik	705.37	P	643.09	P	971.99	P	982.03	P	1.44908	0
Ltbp3	614.39	P	754.57	P	930.23	P	1053.48	P	1.44906	0
Parp4	245.28	P	230.53	P	335.97	P	353.41	P	1.44886	0
Pip4k2c	362.79	P	367.63	P	537.6	P	520.32	P	1.44837	0
Abcb8	313.3	P	288.94	P	464.72	P	407.39	P	1.44811	0
Atp6v1d	2085.76	P	2126.46	P	3132.43	P	2963.67	P	1.44724	0
Ap5s1	298.18	P	264.08	P	373.87	P	439.64	P	1.44686	0
Tomm40l	218.41	P	230.86	P	314.86	P	335.04	P	1.44657	0
Itgb1bp1	466.82	P	413.09	P	657.86	P	614.89	P	1.44645	0
Acad9	193.97	P	186.45	P	277.24	P	273.01	P	1.44643	0
Tmem41a	294.36	P	332.44	P	486.77	P	419.75	P	1.44627	0
Uckl1	386.64	P	416.18	P	567.48	P	593.57	P	1.44621	0
Tex2	250.82	P	255.21	P	363.05	P	368.7	P	1.44606	0
Epb4.1	58.38	P	68.59	P	121.1	P	62.48	P	1.44585	0
Dnajb14	135.14	P	100.94	P	147.41	P	193.9	P	1.44574	0
Slc9a3r2	112.4	P	114.8	P	161.83	P	166.57	P	1.44542	0
Cpne3	210.49	P	184.05	P	253.67	P	316.48	P	1.4451	0
Nop10	1413.34	P	1645.69	P	2266.84	P	2152.68	P	1.44475	0
Pgpep1	373.77	P	355.4	P	538.4	P	514.97	P	1.44462	0
Tmem69	193.4	P	162.4	P	268.03	P	245.95	P	1.44458	0
Msi2	157.58	P	189.55	P	242.58	P	258.86	P	1.44453	0
---	93.79	P	97.51	P	147.46	P	128.85	P	1.44438	0
Ndrg4	3207.52	P	3422.91	P	4798.89	P	4777.59	P	1.44432	0
Paip2b	69	P	131.46	P	144.26	P	145.15	P	1.44373	0
Hsd17b10	361.45	P	479.86	P	583.26	P	631.34	P	1.4437	0
Oxa1l	91.64	P	95.78	P	138.43	P	132.08	P	1.44334	0
Ctsb	245.42	P	304.83	P	382.44	P	411.59	P	1.44303	0
Fbxo30	208.41	P	242.64	P	341.31	P	309.57	P	1.44303	0
Ncdn	238.52	P	240.1	P	320.17	P	370.45	P	1.44294	0
---	61.18	P	60.4	P	90.36	P	85.02	P	1.44251	0
Tmem216	100.7	P	111.82	P	149.5	P	157	P	1.44222	0
Rho	31.85	P	43.41	P	62.92	P	45.6	P	1.44193	0
Ppp5c	280.87	P	382.05	P	484.39	P	471.46	P	1.44188	0
Fam126b	120.3	P	102.56	P	177.14	P	144.14	P	1.44162	0
Smim11	940.12	P	776.33	P	1216.87	P	1257.41	P	1.44151	0
Fam81a	206.54	P	218.54	P	363.86	P	248.81	P	1.44131	0
Agl	382.93	P	381.14	P	571.07	P	530.03	P	1.4411	0
Trp53bp2	160.35	P	132.46	P	176.83	P	245.12	P	1.44104	0
Mocs2	950.95	P	847.29	P	1337.38	P	1253.4	P	1.44073	0
Mtmr2	191.34	P	198.61	P	281.09	P	280.71	P	1.4407	0
Rnd2	188.47	P	174.89	P	244.22	P	279.25	P	1.44064	0
Tmem147	1683.89	P	1654.58	P	2334.51	P	2471.23	P	1.4395	0
Aco1	234.38	P	283.69	P	351.4	P	394.32	P	1.43942	0
Mrps24	894.04	P	792.66	P	1223.56	P	1203.48	P	1.43893	0
Eny2	104.49	P	168.04	P	222.43	P	169.66	P	1.4387	0
Zswim1	160.93	P	191.47	P	284.85	P	222.11	P	1.43859	0
Uqcrh	4567.46	P	4363.19	P	6398.43	P	6448.14	P	1.43848	0
Vps29	1431.82	P	1527.47	P	2183.83	P	2072.39	P	1.43826	0
Ttc39b	218.18	P	228.55	P	333.46	P	308.87	P	1.43785	0
Repin1	77.44	P	99.26	P	105.1	P	148.96	P	1.4378	0
Zc4h2	281.99	P	280.79	P	413.3	P	395.77	P	1.43763	0
Srxn1	128.37	P	100.29	P	158.52	P	170.1	P	1.43716	0
Tmem177	165.95	P	155.55	P	221.83	P	240.21	P	1.43714	0
Pgap2	194.47	P	169.16	P	255.01	P	267.52	P	1.43698	0
Etfb	2143.44	P	1973.92	P	2933.78	P	2981.18	P	1.43659	0
---	23.73	P	60.91	P	53.48	P	68.1	P	1.43644	0
Pde12	204.74	P	240.63	P	311.52	P	328.03	P	1.436	0
Znrf3	204.1	P	218.2	P	291.76	P	314.58	P	1.4358	0
Pigq	215.87	P	234.15	P	292.65	P	353.41	P	1.43563	0
Tspo	2074.43	P	2007.14	P	2868.46	P	2990.31	P	1.43542	0
Slc25a33	577.23	P	552.6	P	769.71	P	851.67	P	1.43507	0
2810474O19Rik	668.56	P	1103.08	P	1245.55	P	1296.81	P	1.43503	0
Cachd1	142.89	P	110.66	P	177.44	P	186.37	P	1.43486	0
Atp5a1	4423.3	P	4281.14	P	6295.45	P	6192.38	P	1.43465	0
Acad9	175.22	P	198.76	P	263.72	P	272.7	P	1.43435	0
Ten1	141.2	P	167.85	P	224.62	P	218.55	P	1.43398	0
Timm22	1128.82	P	1102.85	P	1559.87	P	1639.62	P	1.43368	0
Ap5s1	189.4	P	200.35	P	281.54	P	277.11	P	1.43335	0
41700	457.14	P	403.95	P	592.83	P	641.38	P	1.43331	0
Slc6a6	1248.19	P	1418.26	P	1825.37	P	1996.31	P	1.43325	0
Fancf	37.36	P	37.22	P	47.08	P	59.79	P	1.43296	0
Nsdhl	659.79	P	594.91	P	927.88	P	869.76	P	1.43272	0
Spryd4	387.35	P	404.38	P	572.76	P	561.39	P	1.4325	0
Pdha1	4016.21	P	4384.57	P	6034.2	P	5999.55	P	1.43246	0
Sox11	235.77	P	230	P	308.12	P	358.76	P	1.43178	0
Fam207a	332.7	P	301.04	P	482.36	P	424.89	P	1.43158	0
Fkrp	175.29	P	201.93	P	275.82	P	263.96	P	1.43094	0
Wdr66	166.39	P	191.22	P	258.02	P	253.53	P	1.43047	0
Ube3b	519.75	P	671.1	P	834.33	P	868.64	P	1.43005	0
Nav2	72.54	P	103.37	P	118.22	P	133.28	P	1.42971	0
Rtn4ip1	196.46	P	162.82	P	261.79	P	251.86	P	1.42966	0
Plekhb2	1002.9	P	931.58	P	1383.84	P	1380.84	P	1.42916	0
Rce1	292.06	P	325.76	P	425.66	P	457.25	P	1.42907	0
Fblim1	350.49	P	363.23	P	495.07	P	524.82	P	1.42898	0
Ndst1	73.89	P	65.6	P	102.36	P	96.87	P	1.42827	0
Rin1	497.77	P	443.83	P	631.98	P	712.66	P	1.42804	0
Sugt1	1985.65	P	1846.2	P	2745.4	P	2726.01	P	1.42788	0
Slc27a1	435.78	P	351.29	P	525.17	P	598.06	P	1.4271	0
Pim1	245.98	P	223.36	P	330.44	P	338.91	P	1.42615	0
Ptcd3	1181.84	P	1037.06	P	1523.14	P	1641.03	P	1.42601	0
Fscn1	232.59	P	315.23	P	356.78	P	424.26	P	1.42572	0
Gnl1	839.39	P	648.37	P	1065.52	P	1055.24	P	1.42547	0
Cox6b1	6876.97	P	7122.38	P	10015	P	9937.67	P	1.42525	0
Polr3c	333.68	P	332.8	P	455.14	P	494.59	P	1.42499	0
Tcp11l2	760.86	P	705.24	P	1014.25	P	1074.71	P	1.42484	0
Agpat3	90.12	P	92.48	P	124.41	P	135.75	P	1.42475	0
Mrpl54	484.36	P	427.95	P	664.01	P	635.63	P	1.42456	0
Ptgds	89.79	P	120.59	P	140.38	P	159.25	P	1.42423	0
Tpst2	1041.55	P	1051.25	P	1441.18	P	1538.39	P	1.42372	0
6720427H10Rik	49.6	P	69.15	P	99.01	P	69.98	P	1.42307	0
Homer1	184.26	P	227.39	P	282.55	P	303.19	P	1.42291	0
Ppp6c	374.51	P	646.78	P	677.62	P	775.49	P	1.42282	0
Cox5b /// LOC100046079	5063.87	P	4463.21	P	6772.99	P	6776.17	P	1.42217	0
Ppp2r1b	167.53	P	150.17	P	195.01	P	256.71	P	1.42184	0
Gzf1	470.19	P	441.35	P	601.61	P	694.4	P	1.42178	0
Nus1	598.78	P	652.99	P	866.63	P	913.04	P	1.42172	0
Cdadc1	168.25	P	184.57	P	236.93	P	264.63	P	1.42157	0
Abhd11	348.97	P	302.53	P	465.77	P	460.29	P	1.42143	0
Art1	994.45	P	909.07	P	1322.26	P	1382.72	P	1.42104	0
Ddx5	194.57	P	245.44	P	372.82	P	252.18	P	1.42042	0
Las1l	285.84	P	274.53	P	376.56	P	419.35	P	1.42033	0
Mapk8	74.87	P	76.49	P	110.56	P	104.35	P	1.41986	0
Ppip5k1	506.44	P	504.9	P	702.24	P	733.34	P	1.41948	0
Sbno1	290.42	P	340.07	P	418.06	P	476.89	P	1.41945	0
Fam101a	122.15	P	159.67	P	246.23	P	153.79	P	1.41942	0
Mpst	141.93	P	119.77	P	171.45	P	199.98	P	1.4193	0
Cox7a2l	2786.95	P	2671.94	P	3887.63	P	3859.75	P	1.41922	0
Parl	1212.58	P	1261.32	P	1740.55	P	1769.64	P	1.41889	0
Gna13	406.52	P	367.96	P	538.1	P	560.79	P	1.41887	0
Chpt1	385.15	P	394.52	P	577.28	P	528.67	P	1.41848	0
Snx14	366.39	P	375.8	P	518.79	P	533.82	P	1.41825	0
Chd9	290.14	P	332.8	P	415.29	P	467.77	P	1.41757	0
Vdac2	5072.46	P	5140.27	P	7206.19	P	7270.19	P	1.41748	0
Plekhn1	102.01	P	103.92	P	182.35	P	109.42	P	1.41684	0
Fmn2	31.92	P	47.67	P	58.85	P	53.9	P	1.41664	0
Akr1b7	518.17	P	537.79	P	759.87	P	736.02	P	1.41662	0
Dok7	1036.65	P	1124.63	P	1540.05	P	1521.65	P	1.41661	0
Atp5f1	5055.75	P	4993.51	P	7227.33	P	7003.09	P	1.41607	0
Rbp3	41.38	P	42.77	P	80.61	P	38.53	P	1.41581	0
Homer1	152.17	P	144.05	P	211.79	P	207.58	P	1.41574	0
Rilpl1	819.45	P	774.26	P	1050.86	P	1204.84	P	1.41538	0
5530402H23Rik	24.57	P	32.64	P	37.98	P	42.97	P	1.41496	0
Nphs1	47.74	P	40.2	P	82.08	P	42.34	P	1.41483	0
LOC101056574 /// Nfs1	635.06	P	572.26	P	870.38	P	837.42	P	1.41454	0
Gemin7	537.74	P	515.46	P	715.35	P	773.74	P	1.41387	0
Cnnm4	361.46	P	450.87	P	594.55	P	553.64	P	1.41345	0
Cdadc1	23.58	P	30.82	P	37.73	P	39.16	P	1.41342	0
Nolc1	171.85	P	141.38	P	191.77	P	250.59	P	1.41225	0
Dmxl1	163.61	P	175.37	P	220.7	P	257.97	P	1.41209	0
Cox7a2l	3066.77	P	3079.84	P	4234.61	P	4442.5	P	1.41169	0
Ltn1	78.75	P	93.57	P	127.27	P	115.94	P	1.41139	0
Abcb8	172.9	P	177.38	P	256.28	P	238.1	P	1.41139	0
Map3k4	356.7	P	387.13	P	495.4	P	554.21	P	1.41109	0
Ndufa4	4195.81	P	4207	P	5887.13	P	5967.88	P	1.41084	0
Sf3b5	462.57	P	439.25	P	642.39	P	629.9	P	1.4108	0
1700020I14Rik	1122.29	P	1117.08	P	1591.86	P	1566.33	P	1.4103	0
A530054K11Rik	38.68	P	73.96	P	88.72	P	70.01	P	1.40918	0
Dbi	2699.25	P	2620.66	P	3736.27	P	3753.46	P	1.40787	0
Ncoa1	246.1	P	214.09	P	329.83	P	318.04	P	1.40783	0
Ascc1	389.57	P	390.56	P	568.85	P	528.85	P	1.40707	0
Chchd1	1275.35	P	1066.48	P	1678.09	P	1616.86	P	1.407	0
Taf3	65.23	P	66.02	P	86.49	P	98.15	P	1.40678	0
Txnl1	184.84	P	168.79	P	253.28	P	244.15	P	1.40664	0
Prkaa2	623.1	P	539.44	P	802.47	P	832.05	P	1.40599	0
Zzef1	103.08	P	107.79	P	146.85	P	149.57	P	1.4057	0
Gm3470 /// Rbpms2	544.56	P	436.68	P	686.18	P	693.02	P	1.40557	0
Cul5	129.76	P	102.66	P	150.06	P	176.56	P	1.4053	0
Grem1	233.53	P	243.36	P	333.37	P	336.37	P	1.40439	0
4933434E20Rik /// Gm7664	259.21	P	268.65	P	385.58	P	355.33	P	1.40361	0
Tln1	260.56	P	308.52	P	422.4	P	376.29	P	1.40348	0
Tomm7	898.18	P	1283.2	P	1485.64	P	1575.34	P	1.40323	0
Med15	94.74	P	126.59	P	136.03	P	174.48	P	1.40293	0
4930432F04Rik	25.46	P	34.24	P	31.54	P	52.21	P	1.40285	0
AI842136	211.54	P	226.63	P	331.28	P	283.3	P	1.40261	0
Ndufa12	4635.99	P	4592.15	P	6401.25	P	6540.24	P	1.40239	0
Hmg20b	559.88	P	567.52	P	805.37	P	775.55	P	1.40227	0
Fbxl14	143.72	P	173.98	P	213.23	P	232.14	P	1.40186	0
Tpcn1	1167.82	P	1068.47	P	1482.59	P	1651.92	P	1.40166	0
Urgcp	258.54	P	243.33	P	347.52	P	355.87	P	1.40154	0
Nr2f2	52.41	P	44.92	P	74.12	P	62.29	P	1.40152	0
Cab39	540.68	P	527.22	P	756.2	P	740.42	P	1.40146	0
Rab32	36.69	P	53.93	P	59.8	P	67.18	P	1.40124	0
Kdm5a	343.5	P	421.88	P	494.71	P	577.67	P	1.40111	0
Brox	286.97	P	393.62	P	490.25	P	463.23	P	1.40096	0
Pmpcb	1217.57	P	1085.77	P	1603.9	P	1622.72	P	1.40084	0
Dennd4c	106.93	P	132.88	P	150.24	P	185.64	P	1.40061	0
Smad7	83.67	P	106.09	P	132.33	P	133.33	P	1.39998	0
Zdhhc5	395.21	P	403.94	P	566.24	P	552.52	P	1.39994	0
Ggact	125.5	P	109.23	P	175.19	P	153.4	P	1.39986	0
Ddit4l	18.81	P	33.92	P	56.73	P	17.03	P	1.39882	0
Cox7a2	5596.74	P	5330.36	P	7652.04	P	7625.86	P	1.39817	0
Trit1	383.01	P	357.06	P	517.79	P	516.91	P	1.39811	0
Atox1	918.54	P	812.98	P	1203.52	P	1216.79	P	1.3978	0
Hspa4l	234.69	P	247.05	P	306.46	P	366.91	P	1.39779	0
Ier5l	147.33	P	164.26	P	201.07	P	234.46	P	1.39777	0
Sox11	461.29	P	505.15	P	670.99	P	679.84	P	1.39774	0
Mrpl39	2397.19	P	2426.52	P	3499.68	P	3241.63	P	1.39754	0
Zbtb7a	91.14	P	135.85	P	151.54	P	165.64	P	1.39733	0
D8Ertd67e	45.03	P	61.44	P	69.06	P	79.71	P	1.3973	0
Zfp800	63.7	P	90.42	P	106.45	P	108.9	P	1.39729	0
D7Ertd481e	33.79	P	36.11	P	38.41	P	59.26	P	1.39728	0
Abhd2	293.17	P	309.18	P	421.54	P	419.92	P	1.39696	0
Ncoa1	301.14	P	298.97	P	406.27	P	432.02	P	1.39689	0
Fam63b	505.68	P	436.39	P	612.09	P	703.82	P	1.39683	0
Xpo4	198.09	P	184.23	P	291.19	P	242.42	P	1.39572	0
2610507B11Rik	1094.44	P	1030.13	P	1403.76	P	1561.53	P	1.39571	0
Iffo2	62.97	P	44.24	P	71.39	P	78.24	P	1.39567	0
Pde3b	122.76	P	128.8	P	181.9	P	169.17	P	1.39557	0
Gls	350.27	P	402.67	P	524.16	P	526.58	P	1.39552	0
Mrpl28	669.62	P	630.15	P	904.54	P	908.98	P	1.39526	0
Wdr37	108.98	P	114.03	P	152.82	P	158.33	P	1.39523	0
Lactb2	730.6	P	698.93	P	1018.57	P	975.9	P	1.39519	0
Brap	123.72	P	111.36	P	164.11	P	163.79	P	1.39484	0
Acaa1a /// Acaa1b	260.74	P	271.92	P	367.1	P	375.8	P	1.3947	0
Gatad1	565.27	P	533.58	P	768.57	P	762.74	P	1.39356	0
Sugt1	514.17	P	522.62	P	736.16	P	708.58	P	1.39347	0
Mettl4	27.34	P	24.75	P	37.69	P	34.88	P	1.39317	0
Prdx2	3904.11	P	3528.32	P	5138.17	P	5214.65	P	1.39293	0
Sh2b2	86.94	P	133.55	P	170.29	P	136.76	P	1.39258	0
Junb	783.84	P	737.11	P	1127.67	P	990.18	P	1.39245	0
Ccnd2	41.8	P	53.5	P	57.27	P	75.42	P	1.39234	0
Ces5a	417.2	P	437.36	P	602.32	P	587.43	P	1.39224	0
Exoc6	277.95	P	328.1	P	418	P	425.42	P	1.39167	0
Slc1a5	131.91	P	130.78	P	154.6	P	210.95	P	1.39156	0
---	46.94	P	61.93	P	79.92	P	71.57	P	1.39148	0
Atp6v1e1	35.61	P	24.65	P	41.62	P	42.2	P	1.39097	0
Cab39	965.58	P	1048.88	P	1372.54	P	1426.9	P	1.38967	0
Mettl22	334.51	P	453.9	P	547.01	P	548.41	P	1.3894	0
AI503316	117.36	P	131.42	P	170.14	P	175.48	P	1.38926	0
Ube2j2	882.72	P	818.21	P	1197.03	P	1165.34	P	1.38887	0
Slirp	1972.64	P	1793.8	P	2616.15	P	2614.42	P	1.38873	0
Mrpl9	617.01	P	600.28	P	838.06	P	852.26	P	1.38859	0
Ap3s2	102.97	P	76.63	P	134.19	P	115.16	P	1.38836	0
Cox17	4168.47	P	3692.65	P	5272.08	P	5638.38	P	1.3879	0
Crat	171.65	P	140.97	P	203.35	P	230.41	P	1.3875	0
Mrpl21	766.23	P	652.4	P	1014.32	P	954	P	1.38748	0
Pigf	288.43	P	261.16	P	396.42	P	366.05	P	1.38734	0
Vgll4	353.34	P	286.78	P	400.18	P	487.8	P	1.38721	0
Mapk8	153.37	P	194.06	P	232.98	P	248.87	P	1.3869	0
Arfrp1	409.92	P	496.93	P	607.34	P	649.28	P	1.3857	0
Pgp	662.9	P	600.14	P	881.04	P	868.74	P	1.38537	0
Spata5	165.1	P	154.66	P	208.48	P	234.38	P	1.38498	0
Mrps10	953.28	P	948.48	P	1324.95	P	1308.83	P	1.38492	0
Snrk	205.1	P	221.17	P	282.67	P	307.66	P	1.38487	0
Desi2	554.75	P	439.25	P	646.31	P	730.14	P	1.38476	0
Mbnl2	85.8	P	113.58	P	132.31	P	143.75	P	1.38459	0
Abcb7	108.85	P	88.44	P	133.03	P	139.93	P	1.38355	0
Tmem106b	1035.11	P	1099.5	P	1454.15	P	1498.54	P	1.38325	0
Ptdss2	696.83	P	656.31	P	898.34	P	973.32	P	1.3832	0
LOC100504968 /// Ndufs5	3706.66	P	3334.02	P	4918.49	P	4815.88	P	1.38259	0
Slc9a3r2	83.55	P	88.68	P	102.31	P	135.79	P	1.38245	0
Steap1	248.21	P	260.04	P	354.96	P	347.63	P	1.38237	0
Kri1	261.68	P	261.18	P	332.44	P	390.26	P	1.38221	0
Rmdn1	67.24	P	100.12	P	113.5	P	117.8	P	1.38205	0
Kansl3	398.1	P	481.39	P	563.03	P	652.44	P	1.38202	0
Unc45a	116.28	P	110.26	P	162.72	P	150.36	P	1.38201	0
Wdsub1	431.22	P	392.46	P	581.76	P	556.08	P	1.38141	0
Ado	209.27	P	217.9	P	271.72	P	318.36	P	1.38137	0
Gm11110	47.4	P	31.46	P	49.82	P	59.1	P	1.38118	0
Aloxe3	148.05	P	174.74	P	229.22	P	216.52	P	1.3809	0
Kif3b	140.87	P	149.27	P	198.07	P	202.55	P	1.38078	0
Fzr1	522	P	499.12	P	693.93	P	715.87	P	1.38064	0
Pigq	1167.28	P	1167.37	P	1542.39	P	1679.08	P	1.37985	0
Cmc1	248.73	P	279.29	P	361.55	P	367.03	P	1.37983	0
Pnpla7	191.4	P	172.24	P	239.97	P	261.63	P	1.37939	0
Dbi	2257.3	P	2103.69	P	3042.28	P	2968.97	P	1.37841	0
Dcxr	118.59	P	121.08	P	173.88	P	156.42	P	1.37814	0
Tnc	70.8	P	87.94	P	112.68	P	106.08	P	1.3781	0
Phospho2	396.85	P	410.06	P	572.04	P	539.86	P	1.37797	0
BC002163 /// LOC100504968 /// Ndufs5	2806.59	P	2731.92	P	3707.78	P	3923.93	P	1.37794	0
Gnb4	94.09	P	86.76	P	114.14	P	135.05	P	1.37788	0
Zfp846	19.55	P	27.32	P	33.41	P	31.15	P	1.37743	0
Cox7a2l	2969.34	P	2623.15	P	3820.01	P	3882.03	P	1.37721	0
Chd4	97.92	P	100.09	P	150.25	P	122.42	P	1.37705	0
Fam134b	720.48	P	635.09	P	913.41	P	953.27	P	1.37704	0
Twist2	69.57	P	97.2	P	109.42	P	120.2	P	1.37687	0
Cox8a /// LOC100048483	3899.47	P	3592.78	P	4957.72	P	5357.99	P	1.37685	0
Pdhx	1596.22	P	1418.39	P	2056.29	P	2092.86	P	1.37635	0
Rnaseh2a	230.47	P	292.86	P	360.72	P	359.23	P	1.37571	0
Wdr33	751.17	P	669.46	P	1002.56	P	951.62	P	1.37557	0
Ahr	60.73	P	86.42	P	127.75	P	74.58	P	1.37499	0
---	139.45	P	157.3	P	185.74	P	222.17	P	1.37459	0
Pygm	1609.57	P	1632.42	P	2170.62	P	2285.29	P	1.37444	0
Ttl	229.74	P	227.38	P	294.99	P	333.09	P	1.37399	0
H2afj	62.24	P	58.46	P	86.66	P	79.17	P	1.3739	0
Ube2b	1966.72	P	2384.21	P	2934.31	P	3042.62	P	1.37371	0
Rab3a	495.31	P	441.39	P	646.55	P	640.2	P	1.37371	0
Cox6c	6040.86	P	6419.48	P	8590.66	P	8525.54	P	1.37365	0
Ttl	333.37	P	330.18	P	452.21	P	459.06	P	1.37333	0
Tctn3	209.43	P	205.4	P	304.18	P	265.49	P	1.37326	0
Ero1lb	171.24	P	118.01	P	176.11	P	221.02	P	1.37296	0
Mecr	252.43	P	226.42	P	349.3	P	307.56	P	1.37174	0
Mitf	347.43	P	332.13	P	491.99	P	440.07	P	1.37156	0
Phip	53.72	P	54.85	P	99.24	P	49.67	P	1.37156	0
Maea	874.34	P	833.37	P	1132.88	P	1209.2	P	1.37147	0
Fundc2	31.99	P	40.9	P	58.35	P	41.61	P	1.37138	0
Pgpep1	214.64	P	179.54	P	276.85	P	263.72	P	1.37138	0
Aprt	1164.24	P	1184.47	P	1623.66	P	1596.33	P	1.37096	0
Btf3l4	165.64	P	160.23	P	232.53	P	213.88	P	1.3699	0
Ccdc142 /// Mrpl53	1449.74	P	1476.62	P	2022.93	P	1985.54	P	1.36978	0
Tmem203	131.07	P	165.73	P	191.77	P	214.73	P	1.36961	0
Socs4	66.43	P	58.88	P	71.49	P	100.12	P	1.36948	0
Zmynd19	122.2	P	110.99	P	166.35	P	152.92	P	1.36914	0
Cox5b /// LOC100046079	5695.82	P	6079.52	P	7970.26	P	8149.27	P	1.36892	0
Cyp2f2	131.65	P	127.02	P	172.92	P	181.03	P	1.36835	0
Ahcyl1	570.04	P	552.67	P	746.98	P	789	P	1.3681	0
Slc25a42	249.67	P	272.42	P	397.35	P	316.66	P	1.3676	0
Cd36	793.7	P	797.05	P	1072.02	P	1102.99	P	1.36729	0
Sptlc1	548.78	P	501.79	P	740.78	P	695.58	P	1.36722	0
Oma1	235.14	P	282.04	P	385.42	P	321.63	P	1.36713	0
Magt1	1290.09	P	1334.32	P	1775.55	P	1810.93	P	1.36659	0
Defa15	28.73	P	25.77	P	35.85	P	38.62	P	1.36642	0
Ttc27	85.48	P	124.38	P	123.5	P	163.25	P	1.36639	0
Abca7	374.6	P	366.96	P	494.52	P	518.57	P	1.36616	0
Sacs	193.33	P	168.9	P	241.39	P	253.39	P	1.36593	0
Mrps21	1459.92	P	1256.07	P	1863.64	P	1845.21	P	1.36556	0
Nudt1	208.45	P	217.56	P	273.68	P	308	P	1.36541	0
Arfgef2	281.21	P	338.32	P	416.96	P	428.75	P	1.36508	0
Pcgf3	914.12	P	912.29	P	1244	P	1248.3	P	1.36459	0
Metrn	230.91	P	240	P	324.15	P	318.44	P	1.36457	0
Slc9a3r2	128.57	P	83.3	P	129.68	P	159.37	P	1.36428	0
Abtb2	469.6	P	401.33	P	589.12	P	598.91	P	1.36409	0
Vamp8	855.19	P	1199.41	P	1369.43	P	1432.96	P	1.36396	0
Serpinb11	96.43	P	94.47	P	145.84	P	114.52	P	1.36386	0
Aifm2	203.08	P	196.25	P	274.05	P	270.52	P	1.36371	0
Mrpl40	881.8	P	909.35	P	1228.99	P	1213.56	P	1.36368	0
Epdr1	366.98	P	378.1	P	524.64	P	491.33	P	1.36357	0
Pcyt1a	688.97	P	627.91	P	859.6	P	935.99	P	1.36352	0
Ccbl2	195.22	P	158.73	P	250.06	P	232.42	P	1.36313	0
Pfkfb4	215.49	P	201.48	P	285.69	P	282.41	P	1.36245	0
Sar1b	2130.28	P	2528.39	P	3224.85	P	3120.52	P	1.36206	0
Scd1	964.83	P	1051.69	P	1390.57	P	1355.9	P	1.36199	0
Prelp	96.28	P	112.66	P	139.63	P	144.91	P	1.36183	0
Tef	159.11	P	248.38	P	273.49	P	281.35	P	1.3616	0
Fbxw5	272.31	P	354.1	P	379.04	P	473.64	P	1.36122	0
Rorb	122.73	P	102.24	P	150.14	P	156.03	P	1.36094	0
Pigq	642.38	P	624.25	P	810.31	P	913.41	P	1.36087	0
Abhd10	130.7	P	93.24	P	142.15	P	162.58	P	1.36077	0
Smap1	122.39	P	106.53	P	151.57	P	159.89	P	1.36056	0
Mycbp	403.97	P	361.74	P	526.59	P	515.18	P	1.36053	0
Zdhhc13	287.99	P	346.94	P	437.17	P	426.6	P	1.36042	0
Tbrg4	208.94	P	161.51	P	251.5	P	252.46	P	1.3604	0
P2rx7	28.75	P	41.47	P	48.05	P	47.47	P	1.3603	0
Pcca	528.2	P	483.42	P	692.21	P	683.8	P	1.3602	0
A930005H10Rik	268.85	P	283.27	P	374.22	P	376.64	P	1.35996	0
E230029C05Rik	43.85	P	54.88	P	59	P	75.17	P	1.35896	0
Ipmk	106.01	P	127.76	P	150.91	P	166.7	P	1.35864	0
Elavl1	83.96	P	115.09	P	129.86	P	140.57	P	1.3586	0
2310002L09Rik	83	P	58.46	P	100.39	P	91.72	P	1.35805	0
Znhit1	506.95	P	548.82	P	724.35	P	709.17	P	1.3578	0
Rbm19	142.04	P	145.94	P	191.07	P	199.89	P	1.35759	0
Chka	235.98	P	311.61	P	367.39	P	375.78	P	1.35717	0
Zfp827	169.52	P	165.05	P	213.23	P	240.61	P	1.35649	0
Syt13	263.48	P	295.04	P	333.83	P	423.66	P	1.35625	0
Hspb7	837.28	P	1013.5	P	1220.31	P	1289.63	P	1.35615	0
Mvd	279.08	P	352.16	P	395.57	P	460.29	P	1.35584	0
Csnk2a1	1024.04	P	758.05	P	1188.17	P	1227.98	P	1.3558	0
Tmem41b	542.86	P	654.57	P	854.14	P	768.72	P	1.35529	0
Tpr	340.55	P	255.78	P	365.17	P	442.99	P	1.35522	0
Pofut2	192.4	P	200.16	P	276.67	P	255.28	P	1.35508	0
Rtn4ip1	77.89	P	94.63	P	110.88	P	122.84	P	1.35474	0
LOC637796 /// Mff	906.04	P	781.27	P	1131.69	P	1154.08	P	1.35468	0
Tor1aip1	221.29	P	257.99	P	338.3	P	310.95	P	1.35464	0
BC003965	142.73	P	129.17	P	184.4	P	183.87	P	1.35443	0
Phlda1	1219.59	P	1196.06	P	1619.88	P	1651.79	P	1.35436	0
Cd36	599.15	P	572.86	P	736.15	P	851.15	P	1.35434	0
Mga	78.87	P	63.9	P	70.57	P	122.69	P	1.35365	0
Trnt1	357.76	P	354.37	P	514.9	P	448.97	P	1.3535	0
Pcgf5	151.15	P	106.29	P	149.58	P	198.85	P	1.35344	0
2610044O15Rik8	88.41	P	98.09	P	118.85	P	133.5	P	1.35308	0
Steap2	74.53	P	76.36	P	98	P	106.16	P	1.35304	0
Igf1	88.68	P	89.16	P	120.36	P	120.25	P	1.35296	0
Qk	118.37	P	118.37	P	154.62	P	165.66	P	1.35288	0
Trmu	262.87	P	265.57	P	373.09	P	341.78	P	1.35279	0
Yae1d1	46.95	P	74.02	P	83.47	P	80.17	P	1.35273	0
Got1l1	227.32	P	258.61	P	313.36	P	343.73	P	1.35223	0
Ppp1r8	709.34	P	728.52	P	988.69	P	955.57	P	1.35219	0
Fam135a	474.29	P	589.13	P	706.49	P	731.2	P	1.35195	0
Adipor1	73.71	P	107.18	P	127.33	P	117.14	P	1.35148	0
Tbcel	323.54	P	376.5	P	468.72	P	477.08	P	1.35107	0
Atp2b3	161.5	P	195.11	P	268.38	P	213.36	P	1.35089	0
Lypla1	579.05	P	623.81	P	865.99	P	758.59	P	1.3506	0
Cpt1a	176.17	P	171.08	P	226.97	P	241.82	P	1.35001	0
Atp5k	3335.77	P	3129.67	P	4288.77	P	4437.55	P	1.34969	0
Wdr18	469.36	P	475.46	P	628.83	P	646.29	P	1.34959	0
Ppm1k	115.59	P	191.07	P	191.39	P	222.46	P	1.34954	0
Dcbld2	412.24	P	461.77	P	603.8	P	575.65	P	1.34947	0
Ccng1	2022.8	P	1931.6	P	2712.45	P	2623.52	P	1.34938	0
4732416N19Rik	88.01	P	80.52	P	127.85	P	99.56	P	1.34937	0
Xist	85.31	P	66.52	P	84.5	P	120.37	P	1.34934	0
Tmem192	348.22	P	363.27	P	462.84	P	497.18	P	1.34931	0
LOC100504922 /// Usf2	243.01	P	209.68	P	301.93	P	308.79	P	1.34909	0
Ndufs4	110.75	P	140.33	P	168.21	P	170.48	P	1.34893	0
Acn9	484.94	P	574.02	P	733.05	P	695.23	P	1.34876	0
Gadd45gip1	286.67	P	306.01	P	412.22	P	387.15	P	1.34874	0
Cdk16	859.44	P	877.41	P	1119.05	P	1223.47	P	1.34872	0
Dbt	242.86	P	208.95	P	305.91	P	303.41	P	1.34862	0
Pisd-ps3	93.77	P	124.93	P	159.93	P	134.99	P	1.34851	0
Lactb2	433.31	P	425.29	P	551.38	P	606.31	P	1.34835	0
Itfg2	233.78	P	259.92	P	310.5	P	355.12	P	1.34823	0
Skiv2l	130.69	P	131.12	P	165.77	P	187.15	P	1.348	0
Usp15	51.58	P	82.01	P	67.59	P	112.43	P	1.34756	0
Ndufb11	4477.27	P	4344.07	P	5922.09	P	5963.09	P	1.34732	0
Gmeb1	174.57	P	150.91	P	236.73	P	201.79	P	1.3473	0
Ncdn	280.92	P	300.14	P	357.93	P	424.93	P	1.3473	0
Btf3l4	462.57	P	450.66	P	622.18	P	607.97	P	1.34703	0
Zfp770	262.37	P	270.06	P	361.54	P	355.51	P	1.34675	0
Malat1	509.43	P	407	P	647.06	P	586.46	P	1.34601	0
Dnajc25	190.84	P	187.6	P	235.11	P	273.88	P	1.34497	0
Solh	84.87	P	116.75	P	160.96	P	110.2	P	1.34491	0
Raver1 /// Raver1-fdx1l	111.84	P	85.65	P	127.35	P	138.21	P	1.34468	0
Adar	388.4	P	316.05	P	476.01	P	470.98	P	1.3443	0
Rai1	315.71	P	307.89	P	374.98	P	463.23	P	1.34415	0
---	33.6	P	19.39	P	35.76	P	35.44	P	1.34365	0
Slc52a2	371.65	P	352.44	P	501.89	P	470.94	P	1.34352	0
Tcrg-V4	54.62	P	76.12	P	80.6	P	95.01	P	1.3432	0
Cdkn1b	50.92	P	45.65	P	49.41	P	80.29	P	1.34307	0
BC029722	384.98	P	405.63	P	531.61	P	529.75	P	1.34246	0
Ankrd40	620.07	P	675.2	P	861.26	P	877.33	P	1.34226	0
Pde6d	366.83	P	587.54	P	668.06	P	612.66	P	1.34195	0
Rarg	365.33	P	383.88	P	580.55	P	424.7	P	1.34175	0
Pcmtd1	399.54	P	615.28	P	669.39	P	692.19	P	1.3417	0
Cpt2	132.56	P	157.74	P	210.4	P	179.07	P	1.34161	0
Vipas39	404.9	P	411.58	P	558.67	P	536.38	P	1.34118	0
Atp5k	3468.63	P	3262.48	P	4549.15	P	4478.46	P	1.34118	0
Mrps17	1321	P	1255.74	P	1737.34	P	1718.26	P	1.34107	0
Rerg	57.11	P	85.7	P	91.62	P	99.86	P	1.3408	0
Wnk1	480.46	P	423.2	P	556.05	P	655.53	P	1.34075	0
A130040M12Rik	108.06	P	146.31	P	144.16	P	196.88	P	1.34072	0
Dapk3	440.39	P	482.4	P	591.92	P	645.01	P	1.34042	0
Fbxl6	333.33	P	314.88	P	426.04	P	442.81	P	1.34038	0
Wrn	49.8	P	65.73	P	69.32	P	85.52	P	1.34026	0
Gna13	239.14	P	256.68	P	297.29	P	367.15	P	1.34008	0
Dlst	179.65	P	182.41	P	243.54	P	241.52	P	1.33972	0
2610044O15Rik8	115.63	P	111.4	P	147.97	P	156.16	P	1.3396	0
Tubb3	80.75	P	101.05	P	114.08	P	129.45	P	1.33955	0
Dnajc30	274.42	P	279.3	P	382.79	P	358.82	P	1.33932	0
Agpat3	1855.56	P	1708.18	P	2370.94	P	2402.03	P	1.33931	0
Fbxo30	136.04	P	131.65	P	186.83	P	171.66	P	1.3392	0
Agap1	345.94	P	253.03	P	407.49	P	394.34	P	1.33868	0
Gpi1	4639.61	P	4412.02	P	5951.72	P	6164.43	P	1.33856	0
8430419L09Rik	417.87	P	433.05	P	608.52	P	530.35	P	1.3384	0
Rbbp5	456.03	P	478.2	P	641.88	P	608.49	P	1.3384	0
---	39.96	P	10.31	P	22.52	P	44.76	P	1.33837	0
Srr	209.3	P	208.07	P	288.88	P	269.57	P	1.33802	0
Fam216a	147.77	P	166.49	P	185.46	P	235	P	1.33794	0
Gulp1	79.82	P	71.96	P	123.95	P	79.12	P	1.33792	0
Slc9a8	36.08	P	19.88	P	26.17	P	48.7	P	1.33792	0
Zyg11b	383.4	P	403.07	P	529.63	P	522.38	P	1.33764	0
Gnb2l1	126.18	P	161.52	P	194.46	P	190.36	P	1.33757	0
Socs4	455.23	P	511.6	P	621.27	P	671.65	P	1.33728	0
Insig2	629.28	P	833.19	P	935.54	P	1020.06	P	1.33719	0
Mt1	2745.5	P	2345.03	P	3350.16	P	3455.97	P	1.33702	0
Ube2a	1673.41	P	1527.63	P	2142.38	P	2137.32	P	1.33697	0
Myh9	878.71	P	965.03	P	1229.3	P	1235.18	P	1.33667	0
Rnf185	575.17	P	515.35	P	707.55	P	749.23	P	1.33586	0
Mrpl14	674.6	P	593.55	P	859.53	P	834.42	P	1.33576	0
Csnk1d	1847	P	1651.48	P	2387.75	P	2285.28	P	1.33573	0
Fbxo30	214.16	P	219.56	P	295.91	P	283.18	P	1.33517	0
Commd5	417.9	P	415.18	P	619.58	P	492.66	P	1.33509	0
Stk24	629.76	P	537.31	P	792.31	P	765.68	P	1.33496	0
Dctn4	101.77	P	76.7	P	112.29	P	125.95	P	1.3349	0
Tbl3	365.87	P	348.94	P	486.83	P	467.35	P	1.33487	0
Dpp8	158.2	P	193.41	P	237.02	P	232.32	P	1.33483	0
Fam25c	121.11	P	114	P	187.09	P	126.65	P	1.33444	0
Ghitm	3921	P	4023.53	P	5338.8	P	5261.84	P	1.33433	0
Wwp2	131.92	P	155.22	P	189.91	P	193.22	P	1.3343	0
Lpgat1	552.35	P	471.84	P	676	P	690.35	P	1.33408	0
Aifm2	305.78	P	325.39	P	421.56	P	420.34	P	1.33387	0
Aar2	12.55	P	37.67	P	28.7	P	38.27	P	1.33353	0
Ube2a	485.34	P	510.42	P	665.63	P	662.22	P	1.3335	0
Entpd4	365.01	P	419.88	P	498.12	P	548.48	P	1.33344	0
2410018M08Rik /// Chchd2 /// Gm13202 /// LOC100045688	4176.12	P	4073.02	P	5499.64	P	5498.41	P	1.33324	0
Prkg2	518.18	P	627.99	P	800.68	P	727.09	P	1.33293	0
Fdx1l /// Raver1-fdx1l	603.46	P	585.61	P	828.6	P	756.23	P	1.33283	0
Lmnb1	421.2	P	679.72	P	717.64	P	749.59	P	1.33273	0
Ttn	568.15	P	480.63	P	702.74	P	694.95	P	1.33268	0
Mpi	1160.87	P	1169.9	P	1509.31	P	1596.6	P	1.33257	0
Gdap2	272.91	P	265.17	P	358.6	P	358.36	P	1.33244	0
Gabarapl1	1554.52	P	1859	P	2188.84	P	2358.84	P	1.33226	0
Nmd3	580.74	P	586.1	P	811.14	P	743.12	P	1.33202	0
Mthfd1	363.8	P	357.77	P	485.05	P	475.95	P	1.33182	0
Ndufb11	4523.87	P	4276.87	P	5887	P	5832.66	P	1.33167	0
Glud1	1365.29	P	1474.54	P	1878.51	P	1902.94	P	1.33158	0
Lyrm4	203.6	P	187.73	P	261.78	P	259.16	P	1.3312	0
Abhd17a	673.73	P	725.91	P	880.7	P	982.4	P	1.33113	0
Rcor1	252.88	P	233.96	P	298.61	P	349.39	P	1.33103	0
Ptcd1	157.54	P	151.33	P	199.56	P	211.53	P	1.33095	0
Wwp1	177.57	P	161.25	P	206	P	244.89	P	1.33077	0
Cwc27	172.26	P	195.08	P	215.31	P	273.3	P	1.33013	0
Cdc42	173.15	P	210.81	P	256.73	P	253.94	P	1.33001	0
Exog	353.44	P	400.63	P	509.95	P	492.88	P	1.32989	0
Pop5	357.41	P	325.65	P	476.26	P	432.08	P	1.32981	0
Smim12	399.25	P	430.82	P	557.28	P	546.25	P	1.32944	0
Bap1	398.5	P	429.12	P	510.5	P	589.77	P	1.32944	0
Mettl17	294.02	P	301.13	P	387.65	P	403.53	P	1.32938	0
Btaf1	131.87	P	125.43	P	181.33	P	160.59	P	1.32888	0
Wdr61	1059.7	P	1050.1	P	1401.53	P	1402.07	P	1.32885	0
2310007O11Rik	175.2	P	173.93	P	236.6	P	227.3	P	1.32873	0
Spred2	143.39	P	99	P	133.84	P	188.22	P	1.32869	0
Ppp1r15a	743.45	P	717.14	P	911.73	P	1028.76	P	1.32857	0
Cox4i1	7269.66	P	7342.69	P	10029.2	P	9382.57	P	1.32845	0
Ttc19	130.58	P	123.36	P	155.28	P	182.03	P	1.32831	0
Cd80	231.2	P	315.8	P	379.7	P	346.83	P	1.32821	0
Pnpla8	1116.33	P	1116.03	P	1612.45	P	1352.47	P	1.32815	0
Chmp2b	489.73	P	644.2	P	766.67	P	738.81	P	1.32767	0
Grk6	86.92	P	62.84	P	86.26	P	112.57	P	1.32766	0
Slc27a4	532.58	P	456.87	P	648.23	P	665.41	P	1.32765	0
Chchd6	405.42	P	363.48	P	493.47	P	527.2	P	1.32744	0
Mapk8	589.43	P	499.76	P	743.7	P	701.53	P	1.32689	0
Trio	67.51	P	77.47	P	91.27	P	101.09	P	1.3268	0
Crisp1	26	P	34.5	P	42.47	P	37.79	P	1.32661	0
Vcam1	197.85	P	216.25	P	267.71	P	281.52	P	1.32632	0
Slc16a11	49.66	P	59.44	P	83.11	P	61.55	P	1.32594	0
Clpx	352.6	P	316.87	P	439.78	P	447.6	P	1.3255	0
Mrpl10	761.93	P	692.05	P	959.7	P	967.34	P	1.32536	0
Ipmk	188.17	P	211.3	P	284.81	P	244.47	P	1.32496	0
Abhd12	418.73	P	613.53	P	692.37	P	675.22	P	1.32485	0
Cbfa2t2	272.83	P	256.74	P	347.62	P	353.67	P	1.32426	0
Pias1	19.85	P	46.09	P	43.03	P	44.29	P	1.32423	0
Xrcc6bp1	135.67	P	160.05	P	183.9	P	207.62	P	1.32396	0
Mycbp	275.89	P	230.77	P	324.05	P	346.69	P	1.32385	0
Slc30a9	558.74	P	596.25	P	737.9	P	790.79	P	1.32355	0
Mocs1	89.34	P	88.31	P	118.01	P	117.1	P	1.32344	0
Cald1	541.17	P	525.72	P	688.31	P	723.49	P	1.32329	0
Slc12a4	431.25	P	407.82	P	545.58	P	564.44	P	1.32292	0
Vipas39	264.2	P	244.44	P	343.61	P	329.27	P	1.3229	0
Zfp407	107.44	P	199.43	P	203.02	P	202.9	P	1.32278	0
Sgcd	98.57	P	115.64	P	147.38	P	135.96	P	1.32272	0
Smim13	657.74	P	736.93	P	914.08	P	930.31	P	1.32246	0
AW987390	106.92	P	140.99	P	167.24	P	160.6	P	1.32242	0
Pip5k1a	423.51	P	403.71	P	532.77	P	561.05	P	1.32228	0
Hsd17b4	666.81	P	681.71	P	941.85	P	841.24	P	1.32226	0
Polrmt	1152.2	P	1166.7	P	1725.54	P	1340.56	P	1.32222	0
Map1b	235.31	P	233.18	P	331.66	P	287.77	P	1.32218	0
Decr2	100.78	P	74.54	P	126.41	P	105.36	P	1.32198	0
Clock	165.43	P	185.2	P	213.08	P	250.43	P	1.32193	0
---	61.55	P	69.12	P	100.18	P	72.55	P	1.32188	0
Rnaseh2c	342.36	P	358.81	P	510.81	P	415.96	P	1.32175	0
Tcirg1	357.72	P	367.39	P	468.45	P	489.91	P	1.32168	0
Kif3a	90.96	P	164.79	P	176.77	P	161.24	P	1.32164	0
Gm9856	73.14	P	79.97	P	112.55	P	89.78	P	1.32147	0
Gak	220.56	P	243	P	318.83	P	293.72	P	1.3214	0
Foxf2	18.3	P	28.21	P	24.07	P	37.38	P	1.32122	0
Smdt1	2327.21	P	2197.89	P	2964.39	P	3012.47	P	1.32082	0
Zc3h10	168.26	P	235.28	P	266.13	P	266.83	P	1.32071	0
Mrpl9	494.16	P	462.43	P	619.44	P	643.24	P	1.31998	0
Fam132a	123.12	P	118.84	P	168.38	P	151	P	1.31997	0
Nus1	619.42	P	638.21	P	833.69	P	826.17	P	1.31983	0
Rhod	247.97	P	252.01	P	319.86	P	339.99	P	1.31975	0
5430414B19Rik	37.06	P	29.23	P	42.68	P	44.8	P	1.31966	0
9030617O03Rik	106.6	P	103.93	P	139.54	P	138.2	P	1.31924	0
Snrk	115.91	P	108.15	P	145.68	P	149.89	P	1.31916	0
Mrpl1	155.19	P	164.1	P	202.23	P	218.95	P	1.31911	0
Acot8	387.9	P	314.22	P	461.24	P	464.87	P	1.31902	0
Gabarapl1	843.24	P	842.2	P	1098.24	P	1124.83	P	1.31898	0
Snai1	90.08	P	84.81	P	103.02	P	127.63	P	1.31883	0
Shb	537.17	P	543.24	P	680.94	P	743.92	P	1.31881	0
Rbck1	423.55	P	437.91	P	522.81	P	613.24	P	1.31875	0
Gadd45g	303.4	P	289.61	P	358.6	P	423.38	P	1.31866	0
Tmem69	307.58	P	319.89	P	436.13	P	391.28	P	1.31864	0
Sidt2	429.78	P	460.76	P	572.38	P	601.84	P	1.31855	0
Epdr1	981.5	P	948.85	P	1256.25	P	1288.26	P	1.31816	0
Nkiras1	760.79	P	838.89	P	1097.61	P	1010.98	P	1.31813	0
Snap29	76.59	P	86.63	P	128.28	P	86.85	P	1.31804	0
Ddx24	562.85	P	596.23	P	729.68	P	797.7	P	1.31775	0
Gmfb	217.85	P	212.19	P	285.68	P	281	P	1.31774	0
Mterfd1	19.51	P	20.09	P	30.11	P	22.06	P	1.31742	0
Uap1	89.22	P	154.81	P	144.06	P	177.33	P	1.31701	0
Dram2	466.97	P	477.19	P	611.31	P	632.02	P	1.31686	0
Tmem60	529.71	P	567.63	P	748.44	P	696.47	P	1.31674	0
Hspa4l	527.78	P	543.06	P	717.38	P	692.45	P	1.31656	0
Pknox1	257.63	P	257.98	P	315.84	P	362.96	P	1.3165	0
Hars2	42.06	P	39.43	P	51.11	P	56.14	P	1.31611	0
Sec31a	880.62	P	848.93	P	1076.97	P	1198.98	P	1.31592	0
Dusp19	171.64	P	181.49	P	263.48	P	201.18	P	1.31583	0
Atp2a3	199.79	P	167.89	P	225.47	P	258.32	P	1.31579	0
Nupl2	104.22	P	166.91	P	177.59	P	179.09	P	1.31553	0
Mmgt1	843.92	P	854.98	P	1139.39	P	1095.4	P	1.31543	0
Fam134b	2642.68	P	2621.63	P	3448.09	P	3476.21	P	1.31533	0
Mef2d	342.75	P	341.54	P	482.97	P	416.81	P	1.31491	0
Igfbp7	646.78	P	677.06	P	827.48	P	912.87	P	1.31462	0
Smc3	28.58	P	35.82	P	46.5	P	38.16	P	1.3146	0
[truncated: 14,575 more rows]

## Sheet: Sheet3
Mitochondrial proteins
Gene	Seed gene
MRPL12	1
MRPS28	1
GOT2	1
CYC1	1
POLDIP2	1
ATP5G1	1
ECHS1	1
MRPL15	1
MRPL46	1
NDUFS8	1
ETFA	1
MRPS12	1
UQCRC1	1
GOT1	0
MRPS7	1
NDUFAB1	1
NDUFS7	1
DLAT	1
PHYH	1
PRDX3	1
MRPS18B	1
TRAP1	1
MRPS33	1
MRPL40	1
ACAT1	1
ACADM	1
PHB	1
COX5B	1
NDUFB5	1
ETFB	1
NDUFA6	1
MRPL35	1
MRPL13	1
IVD	1
NDUFA7	1
ATP5G3	1
MDH2	1
MRPS2	1
UQCRFS1	1
MRPL17	1
MRPS25	1
DLD	1
ETFDH	1
PDHX	1
BRP44L	1
NDUFS1	1
SUCLG2	1
HIBADH	1
COX5A	1
ACO2	1
SUCLG1	1
AKAP1	1
NDUFS2	1
PDHB	1
IMMT	1
NDUFA8	1
MRPL19	1
NDUFB9	1
NDUFAF1	1
STOML2	1
ATPAF1	1
MRPL41	1
ATP5D	1
NDUFC1	1
GCSH	0
RTN4IP1	1
HIBCH	1
IFRD2	0
MRPS35	1
PDHA1	1
ACADVL	1
SLC25A11	1
NDUFB7	1
ECH1	1
ATP5A1	1
HADHB	1
NDUFA9	1
SDHB	1
ATP5B	1
KIAA0664	0
DNAJA3	1
MRPL39	1
MRPS24	1
MTHFD1	1
CLYBL	1
MRPS18A	1
NDUFA4	1
SUCLA2	1
TIMM13	1
NDUFS4	1
COX7B	1
HSPE1	1
NIT2	0
PPARGC1A	0
MLYCD	1
MRPL11	1
NDUFV2	1
LSM4	0
HAX1	0
PGM1	0
ACAA2	1
MDH1	1
PCCB	1
DECR1	1
MOCS2	0
FXN	1
NDUFV1	1
SLC25A4	1
SPR	1
TBRG4	1
TIMM8B	1
VDAC1	1
NDUFA3	1
NNT	1
PFKM	0
MRPL33	1
NDUFB2	1
AFG3L2	1
CYCS	1
ACADS	1
MRPL34	1
HAT1	0
SHMT2	1
COX8A	1
LDHD	1
UQCRC2	1
ATP5O	1
CLPP	1
NDUFB10	1
PPIF	1
TPI1	0
ATP2A2	0
C21ORF33	0
COX17	1
NDUFB6	1
SDHD	1
ALDOA	0
CHCHD3	1
HADHA	1
MRPL37	1
NDUFS6	1
NDUFV3	1
ADSSL1	0
COX6C	1
DCI	1
GHITM	1
PSMB5	0
QDPR	1
BOP1	0
CHCHD4	1
GBAS	1
GRHPR	0
C22ORF16	0
CFL2	0
GFM1	1
PTGES2	1
ATIC	1
NDUFA5	1
SFXN4	1
ACY1	0
GADD45GIP1	1
SLC25A20	1
MTIF2	1
WDR12	0
MRPL3	1
NDUFB1	0
MRPS23	1
GEMIN6	0
IDH3A	1
MRPS15	1
PACSIN3	0
PECI	1
QP-C	0
TIMM44	1
AGL	0
SRM	0
UNG	1
SLC25A3	1
SMPX	0
TST	1
AUH	1
IDH2	1
IMP4	0
NFE2L1	0
NUDT8	1
PDK2	1
POLD2	0
ATP5I	1
RUVBL1	0
TMEM38B	0
UQCRB	1
AK2	1
ATP5H	1
CDK4	0
ENO3	0
PCBD1	0
MRPL16	1
DKFZP434K046	0
PPP1R1A	0
PRKAA2	0
THEM2	1
C6ORF125	0
PXMP2	1
DCTPP1	0
LOC154761,FLJ40722	0
LRP16	0
MRPL36	1
SHMT1	1
C7ORF30	0
CCT3	0
COQ7	1
COX7C	1
EEF1A2	0
LRPPRC	1
PHPT1	0
PSMB6	0
TIMM50	1
ATP5G2	1
CKMT2	1
CPT2	1
CRYZ	0
MTX2	1
NDUFA1	1
PDCD8	0
ZFP106	0
HRSP12	1
IDH3B	1
MSRB2	1
NUP37	0
TPM1	0
UQCR	1
VDAC2	1
PPIL1	0
RG9MTD1	1
ALDH6A1	1
C10ORF70	0
C6ORF66	0
KIF1C	0
MRPS22	1
MRPS9	1
PAICS	0
PNPO	0
UBE2D4	0
AHCY	0
AK3L1	0
CSRP3	0
FUNDC2	1
HRC	0
MTCH2	1
PTER	0
TAF9	0
TIMM23	1
KRTAP3-1	0
MYL2	0
C1QBP	1
KIAA0564	0
MRPL42	1
NHP2	0
OGDH	1
PNPLA4	0
TIMM17A	1
VDAC3	1
ISOC2	1
MUT	1
UGP2	0
ACOX2	0
ATP5F1	1
BCS1L	1
CKM	0
FLJ32452	0
GAMT	0
KARS	1
MYL3	0
PPID	0
SNTA1	0
ACAS2	0
ACYP2	1
ALDH1B1	1
MIPEP	1
MYOM1	0
TIPIN	0
FNDC5	0
ICT1	1
MRPL4	1
MYBBP1A	0
NA,MGC43036	0
ALDH1L1	1
BNIP3	0
CDC37L1	0
COX6A2	1
DDX1	0
HSPB7	1
MYH7	0
MYLC2PL	1
PRMT5	0
RPA3	0
ACO1	1
ACTA1	0
COX6B1	1
MRPL38	1
PGPEP1	0
POP5	0
PRKACA	0
SLC16A1	1
SNRPD1	0
ZAP128	0
DEXI	0
FKBP3	0
MKKS	0
NDUFB11	1
SLC25A12	1
SNRPG	0
FLJ43339	0
HFE2	0
LOC134147	0
MRPL24	1
MYOZ2	0
NDUFC2	1
C14ORF2	0
C18ORF55	0
DERA	0
FAHD2A	1
FHOD3	0
MRPL47	1
PCCA	1
SDHC	1
SYNPO2L	0
TNNC1	0
USP13	0
CSE1L	0
DBI	0
DHODH	1
GYS1	0
HSPD1	1
MRPS27	1
NRAP	0
PHB2	1
PSMA7	0
TCEA3	0
DDX18	0
NMD3	0
NUDT6	0
PHKB	0
VARS2	0
ART3	0
C2ORF7	0
MYH6	0
PPP1R3C	0
RPP40	0
GART	0
GFM2	1
GNL3	0
NDUFS3	1
RGN	0
ACADSB	1
AMACR	1
ATP5C1	1
DERL1	0
EHHADH	1
LACTB2	1
MAPKAPK3	0
NDUFB4	1
POPDC2	0
RPP14	0
SCP2	1
ACTN2	0
ECHDC3	1
EPM2A	0
SEPW1	0
TCAP	0
ZADH1	1
AGT	0
HPN	0
KEAP1	0
LDB3	0
MGST3	0
PSMA4	0
TOMM70A	1
BHMT2	0
C14ORF156	0
CASQ2	0
FAH	0
GPHN	0
LSM5	0
MGC14288	0
MSH2	0
MYOM2	0
POPDC3	0
PTPN3	0
SPAG7	0
TBL3	0
TXN2	1
DCPS	0
EBP	0
FABP3	0
G6PC	0
PGAM2	0
POLR3K	0
RPL3L	0
SLC30A9	0
TIMM10	1
TRIM54	0
ACSL1	1
CAP2	0
CAV3	0
COPS2	0
DRG1	0
EEF1E1	0
EMG1	0
HSPA9B	0
MAOB	1
MCEE	1
MGC15416	0
NOP56	0
SLC2A4	0
C6ORF203	0
COX7A1	1
FEN1	0
GSTZ1	0
HSPB3	0
KBTBD10	0
LOC161247	0
MMAB	1
NCL	0
RANBP1	0
SGCG	0
EIF4EBP1	0
GLRX2	1
HABP2	0
LOC51204	0
MG29	0
MRPL1	1
MTIF3	1
PA2G4	0
PCK1	0
POLR2I	0
PRMT7	0
PTP4A3	0
S100A1	0
TARS	0
UQCRQ	1
CCT7	1
FAHD1	1
GAR1	0
GPT	0
IARS	0
MFN2	1
MRPS10	1
PANK1	0
PPP1R3A	0
SEPHS1	0
SLC37A4	0
TRIM55	0
UBE2G1	0
UGT2B28	0
C9ORF67	0
CDCA3	0
HSPB6	0
HYAL1	0
ITGB1BP2	0
ITGB1BP3	0
MCM3	0
MRPL50	1
MRPS34	1
MRTO4	0
NUP155	0
PYGM	0
RRP15	0
TIM14	0
BANF1	0
BCKDHB	1
C6ORF142	0
CABC1	1
COQ6	1
EPHX2	0
FLJ39378	0
GRPEL1	1
MGC40214	0
POP7	0
PRIM1	0
PSMD14	0
SARA2	0
SLC25A13	1
SNAPC5	0
TRIM63	0
TTC27	0
APOBEC2	0
BCKDHA	1
C9ORF100	0
GBE1	0
GSTK1	1
GSTM4	0
HSD17B4	1
IQWD1	0
PPP2R3A	0
RUVBL2	0
SDHA	1
SLC22A7	0
VEGFB	0
ATAD1	1
BCAT2	1
BPHL	1
BZW2	0
DKFZP451A211	0
GMNN	0
GRSF1	1
HPD	0
LSM2	0
MSH6	0
PRDX4	0
SIRT5	1
SLC29A1	0
BYSL	0
CEBPZ	0
HADHSC	0
IMPDH2	0
ITGA7	0
KHK	0
LIAS	1
LTB4DH	0
PPARA	0
RIOK2	0
WWP1	0
ZNF593	0
ASL	0
ATP1B1	0
COX7A2	1
CUEDC2	0
GEMIN4	0
MGAT5B	0
NOLC1	0
PEX3	0
PHKA1	0
PLN	0
SH3BGR	0
AASDHPPT	0
ASB8	0
BTBD1	0
C20ORF44	0
C6ORF108	0
CAPZA2	0
DES	0
ESRRG	0
HMGCL	1
LOC205251	0
MRPS11	1
MT1G	0
NKIRAS1	0
PAH	0
POLR2L	0
PSMA2	0
PTS	1
RETSAT	0
THOP1	0
TUBA8	0
ATP1A2	0
CKS1B	0
DECR2	0
EIF5B	0
HMGCS2	1
MNAT1	0
MRPL23	1
NPM1	0
PINK1	1
PSMC6	0
PTD015	0
RAD50	0
RARS	1
TNNC2	0
UCHL5	0
VARS	0
ASB2	0
ATAD3A	1
ATP5L	1
BCDO2	0
BHMT	0
C20ORF46	0
DEFB118	0
GAS2	0
GLO1	0
ITGB3BP	0
KIAA1737	0
MCM2	0
MRPL9	1
MRS2L	1
NDUFB3	1
PCNA	0
RCC1	0
SNRPD3	0
TPD52L1	0
ZNF651	0
ANKRD2	0
AVEN	0
EIF2A	0
FLJ10922	0
FMO5	0
FXYD1	0
FYCO1	0
GGCX	0
GPRC5C	0
LOC339483	0
LOC56181	0
MCCC2	1
MCM7	0
MRPS31	1
MYPN	0
NDUFA11	1
NOP16	0
PADI2	0
PCYOX1	0
PSMD12	0
RAB17	0
ADSL	1
ANAPC11	0
C18ORF19	0
CAD	0
CRYAB	0
CYP39A1	0
DPYS	0
FBP1	0
FBXO40	0
FLNC	0
FXR1	0
GTPBP4	0
HCCS	1
LRRC20	0
LRRC2	0
MAPKAP1	0
NA,FLNC	0
RAD23A	0
RBKS	0
SERBP1	0
SITPEC	0
TARSL2	0
TSFM	1
TTN	0
WDR18	0
ACAA1	1
ALDOB	0
ANKRD9	0
ASS	0
BTNL2	0
CCNG1	0
COPS5	0
EXOSC2	0
GPD1L	0
GTF3A	0
HSF1	0
HSPC051	0
KNG1	0
MAD2L1	0
MGC14816	0
NOL3	0
NR1H4	0
PUS1	0
RPP30	0
RRAGD	0
SCOC	0
SLC31A1	0
SMYD2	0
WDR46	0
ALAS1	1
AZGP1	0
BCKDK	1
BCL2L13	1
CASQ1	0
CCT5	0
CHRNB1	0
CUTC	0
CYP2B6	0
EXOSC8	0
FLJ20605	0
GGTLA1	0
HNRNPAB	0
MRPL51	1
NCBP2	0
RECQL	0
RNF128	0
SCRN3	0
SLN	0
TCOF1	0
TFAM	1
TNNI1	0
ALDH3A2	1
ASB14	0
C10ORF65	0
CEP70	0
CETN3	0
CLPX	1
CTPS	0
DEK	0
EXOSC5	0
GHR	0
GNPAT	0
HSPA14	0
MCM5	0
MGC2744	0
MRPS17	1
MRPS30	1
PPAT	0
SLC2A2	0
STARD7	0
TAX1BP1	0
C14ORF159	0
C3ORF18	0
C3ORF3	0
DDC	0
DDO	0
FKBP4	0
MPHOSPH10	0
MT1F	0
NEXN	0
OR10H5	0
OR8A1	0
P4HB	0
PSMD8	0
PTRH2	1
RAD1	0
RAD54L	0
THUMPD1	0
TMEM97	0
UNC5CL	0
UQCRH	1
USMG5	1
VBP1	0
WDR3	0
CHST6	0
COPS8	0
CPEB3	0
CRYL1	0
EFHA1	1
EIF2S1	0
IDE	1
LDOC1	0
MRPL22	1
NCLN	0
NDUFB8	1
NFIC	0
PARP1	0
PCK2	1
PET112L	1
PSMA3	0
PSMB3	0
SERPINA6	0
SLC6A12	0
SNRPA1	0
SNRPA	0
THAP4	0
AKR1C4	0
AKT2	0
ATP5E	1
BRIX1	0
CDC25C	0
ECHDC2	0
EFTUD2	0
FABP1	0
GFER	1
GTF2H5	0
HELLS	0
HINT2	1
KPNA3	0
NLE1	0
NQO2	0
PECR	0
PKM2	0
PLG	0
RABGGTB	0
RAN	0
SEPHS2	0
UBE3A	0
ADH1A	0
ADHFE1	1
APEX1	0
AS3MT	1
ASB11	0
ATP5J2	1
CIRH1A	0
DCTD	0
EBNA1BP2	0
ERH	0
ILF2	0
INHBE	0
MCCC1	1
MRPL2	1
MT1E	0
NARG2	0
OLA1	0
PCSK4	0
PDK4	1
PHKG1	0
PIPOX	0
PKIA	0
PRPF31	0
PSMG1	0
TATDN1	0
ABCD3	1
ADH6	0
COMMD10	0
DIO1	0
DMN	0
DUSP3	0
ECHDC1	0
GJB1	0
HRG	0
LOC388962	0
LYAR	0
LYPLAL1	0
MRP63	1
MT1A	0
MYH7B	0
PARP2	0
PRDX2	1
SMARCD3	0
TK1	0
UBE2V2	0
ABCE1	0
ALPK2	0
ASB10	0
CTH	0
DBT	1
DDX21	0
DHCR7	0
DNM1L	0
HGD	0
LAPTM4B	0
LDHA	1
MCM6	0
MFN1	1
MGC4825	0
MLX	0
MRPS26	1
MST1	0
NDUFA10	1
PPIH	0
PTPLA	0
RIF1	0
SLC38A4	0
TRIM37	0
ADPRHL1	0
AGMAT	1
AKR1C1	0
COL19A1	0
DUT	1
EGLN1	0
EIF2B3	0
FLJ30294	0
GLUD1	1
GNL2	0
GPX4	1
KLKB1	0
LOC441438,LOC375719,LOC441432	0
LSM3	0
MCM4	0
METAP2	0
MTHFS	1
NFS1	1
NIPSNAP3B	1
NUDT12	0
OGDHL	1
PCTK1	0
RACGAP1	0
SLC39A14	0
TMEM48	0
TNNT3	0
ARSE	0
CART1	0
CLIC5	0
DCXR	0
DNAJB5	0
ELOVL6	0
FTCD	0
GCDH	1
HDHD3	0
HMBS	0
HMGA1	0
HSD17B10	1
IBTK	0
MOCS1	0
MT1B	0
NIPSNAP1	1
NR0B2	0
PPAN	0
RRS1	0
SAE1	0
SLC27A2	0
SSRP1	0
TOMM40	1
TSR1	0
VDP	0
WBSCR14	0
AGGF1	0
AGXT	1
APOM	0
ATP5J	1
ATP6V1D	0
BCAP29	0
C10ORF71	0
CRAT	1
DNAJC12	0
FILIP1	0
FLJ34960	0
GALM	0
HAGH	1
HIRIP3	0
IDH1	1
MT1H	0
MTCBP-1	0
NAT10	0
NDRG2	0
QPRT	0
RASSF3	0
RNMTL1	1
STIP1	0
STUB1	0
TBC1D4	0
WRB	0
AARS	0
ABCA5	0
AGXT2L1	0
ALDH8A1	0
ANGPTL3	0
APEH	0
COX10	1
DSCR1L1	0
ECT2	0
ENTPD5	0
FLJ20152	0
GLYAT	1
HAUS1	0
HIG1	0
KIAA0971	0
LIN7B	0
MPST	1
MT1X	0
NASP	0
NSDHL	0
PAK1IP1	0
PLA2G4C	0
PMF1	0
POLE2	0
PSMC3	0
PSORS1C2	0
RAB40B	0
RPS6KB1	0
RRM1	0
TFB1M	1
TLK1	0
USP47	0
WDR5	0
ZWILCH	0
AFM	0
AIG1	0
ALDH4A1	1
APOH	0
C13ORF17	0
C20ORF155	0
GCGR	0
MBD4	0
MRPL27	1
MTUS1	0
NARS	1
NOC4L	0
NOP2	0
POLRMT	1
PROS1	0
RAB21	0
RQCD1	0
SC4MOL	0
SLC22A18	0
SLMAP	0
STK23	0
TRIM50C	0
TUBG1	0
TUFM	1
TYMS	0
UCK2	0
ADAM9	0
ALB	0
ARAF	0
ARL1	0
ASB15	0
ATPIF1	1
AURKA	0
C20ORF166	0
C3ORF1	0
C7ORF10	0
CMYA1	0
COX15	1
CTNNA3	0
CYP2C9	0
DDX46	0
DTYMK	0
FLJ36888	0
FLJ38359,LOC440894	0
GRWD1	0
HSPA9	1
IMMP2L	1
IPO13	0
KIAA0103	0
MAWBP	0
MRPL14	1
MTRF1	1
NUP85	0
PARK7	1
PAX1	0
POLA1	0
POLR1B	0
PROC	0
RANBP6	0
SDHAL2,SDHA	0
SEH1L	0
SERPINF2	0
SGCA	0
SPAG5	0
SSBP1	1
STARD10	0
TCEB1	0
TMED5	0
ACACB	1
ACF	0
ACSL3	0
ALS2	0
AMBP	0
APRT	0
CASP8AP2	0
COX4I1	1
DNASE1L1	0
DPAGT1	0
F11	0
GPT2	1
KIF20A	0
LIPC	0
LOC123722	0
MAPK12	0
MRLC2	0
MRPL20	1
NHP2L1	0
NOP10	0
NUDC	0
PAIP1	0
PDSS1	1
PPP1R3B	0
RFC4	0
SLC25A10	1
SSB	0
TOMM20	1
UGT2B11	0
UTP6	0
WDR77	0
AADAC	0
ADH1C	0
BSG	0
CAT	0
CCDC86	0
CCT2	0
CDC7	0
CHEK1	0
DDX56	0
DKFZP313N0621	0
DKFZP566K0524	0
DNAJC10	0
ENOSF1	0
FLJ20920	1
FLJ33977	0
GATM	1
GENX-3414	0
HDAC11	0
HT007	0
IPO7	0
JTV1	0
LMAN1	0
MT1J	0
MTR	0
NSUN5	0
NUP133	0
OR5B21	0
PALMD	0
PCM1	0
POLR2D	0
PRMT3	0
RCL1	0
RNASE4	0
RPS27L	0
RTN2	0
SLC17A3	0
SLC25A15	1
SNX26	0
SYNGR2	0
TCEB2	0
TM4SF5	0
USP1	0
ZNF302	0
APOC2	0
ASNA1	0
C15ORF2	0
C20ORF7	0
C6ORF211	0
CACNB1	0
CACYBP	0
CCT4	0
CES2	0
CIAPIN1	0
CYB5	0
CYP1A1	0
EBAG9	0
EPHX1	0
EXO1	0
MCM10	0
MKI67IP	0
MRPL48	1
MYNN	0
NCAPD2	0
NOA1	0
NOL11	0
NUP107	0
OSGEPL1	1
POLD1	0
PTBP1	0
RAD51AP1	0
RANGAP1	0
RTKN	0
SENP6	0
SERPINC1	0
SNRPE	0
SRPRB	0
TPP2	0
TRDN	0
UTP15	0
WDR36	0
ACAT2	1
ACTL6A	0
ASCL2	0
ASPH	0
BIRC5	0
BUB1	0
CAMK2B	0
CCNB1	0
COMMD8	0
CUL2	0
DAP13	0
ELAC2	1
EZH2	0
FGB	0
GMPPA	0
GOLGA4	0
HRASLS	0
HSD17B2	0
KPNB1	0
NUTF2	0
PBK	0
POLA2	0
RRP1B	0
SCFD1	0
SET	0
SLC19A2	0
SPC24	0
SYNCRIP	0
TDRD3	0
TIMELESS	0
TOPBP1	0
VPS18	0
ACP1	0
AGPAT2	0
AKR1A1	0
AKR7A3	0
ALDH5A1	1
APITD1	0
ASF1A	0
BDH	0
C10ORF110	0
CCDC99	0
CHAF1B	0
COLEC11	0
DUS1L	0
EIF3S12	0
FARSA	0
FLJ20699	0
FLJ30313	0
FMO4	0
FUNDC1	0
HCFC1R1	0
HSD17B8	1
HSPA4	0
ITIH2	0
LOC88523	0
LRRC59	0
MAPT	0
MELK	0
MGC17301	0
MINA	0
MRPL49	1
MYO18B	0
NAT8	0
NMNAT1	0
NUDT13	1
OBSCN	0
OSBPL9	0
PDCD2	0
PEO1	1
PPP5C	0
PRKAG1	0
RAD51	0
RILP	1
ROCK2	0
RPL22	0
RPL35	0
RSL1D1	0
RWDD3	0
SGK2	0
SLC17A2	0
SLC20A2	0
SORBS1	0
SRD5A2L2	0
SVIL	0
TOM1L1	0
TRIM45	0
UBE2D1	0
WDR74	0
ABCC2	0
ATAD2	0
BUB3	0
C10ORF59	0
CACNA1C	0
CHKB,CPT1B	0
CHORDC1	0
CSTF2	0
CYP2J2	0
CYP3A5	0
DARS2	1
EXOSC4	0
FAM195A	0
FLJ20604	0
FLJ21963	0
FMO3	0
GLYCTK	1
GNPNAT1	0
GPD1	1
HEATR3	0
HMMR	0
ITGAV	0
LGR4	0
LMNB2	0
MAT2A	0
MPP6	0
NOL8	0
NUP93	0
PCMT1	0
PGRMC1	0
PPM1G	0
PPP2R4	0
PRAP1	0
PRDX6	1
PRPS1	0
QIL1	0
RBP4	0
RPA2	0
THUMPD3	0
XRCC6	0
ZNF658	0
ADK	0
AK3	1
ANP32E	0
BUB1B	0
CENPM	0
CGI-90	0
COG6	0
COPS7A	0
CYP27A1	1
DHX29	1
EPRS	0
FLJ10847	0
FLJ21934	0
GCHFR	0
H2AFX	0
HOMER1	0
IPO4	0
KAZALD1	0
KIAA0776	0
KLHL21	0
LOC126248	0
MGC10993	0
MPHOSPH9	0
MYOM3	0
NMRAL1	0
NUDT1	0
NUFIP1	0
OMA1	1
PDZK1	0
PNPT1	1
PON2	0
PRMT1	0
PSAT1	0
PSMB2	0
RAD17	0
RDH14	1
RNASEH2C	0
SC5DL	0
SGCB	0
SKP2	0
SLC35A4	0
SOD1	1
TIMM8A1	0
TRIM28	0
TXNDC9	0
VTN	0
XPO5	0
YEATS4	0
ZNF277	0
AKR1C2	0
ALAD	0
ANKMY2	0
ATP13A2	0
BRCA1	0
C1ORF25	0
C8G	0
CDCA8	0
CECR5	1
COPS4	0
DDT	0
DEFB1	0
DHCR24	0
EIF4E2	0
FIGNL1	0
FLII	0
FLJ10241	1
FLJ20125	0
FLJ31842	0
FLJ38608	0
FLJ90119	0
FTSJ3	0
GRIM19	0
HDCMA18P	0
IHPK3	0
ISYNA1	0
KLHDC3	0
KLHL7	0
KPNA4	0
LOC389458	0
MAGOHB	0
MAP2K2	0
MAPK6	0
MCM8	0
MRPL21	1
MYBPC1	0
NDUFS5	1
NUP54	0
OSBPL1A	0
OXR1	1
PEPD	0
PPIC	0
PRODH2	1
PRPF4B	0
PRUNE	0
RABL5	0
RANBP2	0
RPL7L1	0
SERPINA4	0
SLC39A5	0
SULT2A1	0
THAP1	0
TIMM9	1
TNNT1	0
TRIP11	0
WSB2	0
ZBTB11	0
ZNF638	0
ABAT	1
ABCG5	0
ADRM1	0
APOB	0
ASF1B	0
BAG2	0
C20ORF165	0
C8A	0
CDT1	0
CENPA	0
CHCHD2	1
CHTF18	0
CIDEB	0
CLPB	1
COMT	1
ELP4	0
ENAM	0
ERBB3	0
F12	0
FDX1	1
GGCT	0
GPC1	0
GPX2	0
GSTO1	0
IMPA2	0
IRAK1	0
LOC284948	0
MAT1A	0
NANOS1	0
NDUFA2	1
NEUGRIN	0
NR2F6	0
PANK4	0
PBP	0
PCTP	0
PLA2G12B	0
PMM2	0
PTPN11	0
RAD51C	0
RARRES2	0
RPS8	0
SLC10A1	0
SLC22A1	0
SQSTM1	0
TAF5	0
TTC1	0
UBE2C	0
UBE2N	0
UPB1	0
USP38	0
VRK2	0
WBSCR16	1
ABHD10	1
ACTC	0
AIMP2	0
AK1	0
ALDH7A1	1
ALPK3	0
AOX1	0
ARMC1	1
AURKB	0
BAAT	0
C20ORF35	0
CARM1	0
CML2	0
FBXL3	0
FGA	0
FLJ10986	0
FLJ21901	0
FLJ22028	0
GALK2	0
GBA3	0
GLDC	1
GMDS	0
GPI	0
GPRC5B	0
GTF3C3	0
KIAA0528	0
KIAA1102	0
KIF11	0
LOC90624	0
MAP3K7	0
MGC10946	0
MIF	0
MSH3	0
ORM1	0
PIGF	0
POLR3H	0
PON3	0
POR	0
POT1	0
PROX1	0
PSMB7	0
PWP1	0
QRSL1	1
RBM24	0
SCARB1	0
SCN1B	0
SERPIND1	0
SQLE	0
TMEM45B	0
TPM2	0
UGT2B7	0
UNR	0
ZC3HDC8	0
ZNF364	0
ZYX	0
AKAP6	0
AKR1B1	0
AMID	0
ANG	0
AOC2	0
ATP6V1C1	0
ATR	0
BOLA3	0
BTD	0
C14ORF105	0
CASP6	0
CDC20	0
CDC5L	0
CDK2	0
CENPH	0
CEP63	0
CGNL1	0
CYP4F2	0
DBF4	0
DNAJC11	1
DRG2	1
E2IG5	0
ENDOG	1
FASTKD2	1
G3BP1	0
GALE	0
GOLT1A	0
HSPB8	0
KIF2C	0
KRT8	0
LAMB2	0
LSM7	0
MAOA	1
ME1	1
MGAT4B	0
MGC15937	0
MGST2	0
MT4	0
NAT2	0
NSUN2	0
NUP43	0
PDE4DIP	0
PES1	0
PEX13	0
PMPCA	1
PPARGC1B	0
PPP1R8	0
PTX1	0
RBM19	0
RCC2	0
SAA4	0
STAG2	0
TMEM209	0
TOP2B	0
TRIM23	0
VMD2L2	0
VRK1	0
ZC3HC1	0
ZCCHC10	0
ZNF180	0
ZNF25	0
ZWINT	0
ABCC3	0
ACP2	0
ADFP	0
ALG12	0
ALG8	0
ANKRD15	0
AQP7	0
ARHGAP5	0
ASPN	0
B3GNT6	0
C16ORF45	0
C3F	0
C5ORF18	0
CCT8	0
CDC6	0
CDCA7	0
COPS3	0
CORO1B	0
CYP3A7	0
DHTKD1	1
DKFZP434L0117	0
DMGDH	1
FBL	0
FLJ20582	0
FLJ22555	0
GALK1	0
GPR6	0
GPX3	0
GSK3A	0
HAO2	1
INTS7	0
KIAA0372	0
KIAA1279	0
LDHB	1
LIN9	0
LTBR	0
MBL2	0
MITF	0
MLF2	0
MRPL30	1
MRPL45	1
MT3	0
MUCDHL	0
NNMT	0
NS3TP1	0
NUSAP1	0
ORC4L	0
OTC	1
PDLIM3	0
PLK4	0
PMS1	0
POLI	0
QTRT1	0
RAMP1	0
RFC2	0
RGS3	0
RPL17	0
RRM2B	0
SEPX1	0
SERPINA5	0
SLC17A1	0
SMARCA5	0
SMN1	0
SNRNP25	0
STARS	0
TACC2	0
TFRC	0
TXLNA	0
ZMPSTE24	0
AES	0
AHSG	0
ALDH18A1	1
ANPEP	0
APOF	0
ATF5	0
ATRN	0
BAG3	0
BSCL2	0
C6ORF15	0
CAPN7	0
CBS	0
CDH13	0
CDK7	0
CHD1	0
CHDH	1
CPSF2	0
CRHBP	0
CRNKL1	0
CSTF1	0
DHRS7	0
DKFZP564F0522	0
DNAJB4	0
DNMT1	0
DNPEP	0
EIF2S2	0
EIF4E	0
EPDR1	0
FANCI	0
FCN3	0
FGFRL1	0
FGL1	0
GGN	0
GLRB	0
GLUD2	0
GOLPH4	0
GSTT1	0
HEBP2	0
HSF4	0
HTATSF1	0
LACTB	1
LIG1	0
MGC4399	0
MLF1IP	0
MPDZ	0
NARG1	0
NR1I3	0
OXCT1	1
PAXIP1	0
PEX7	0
PHF3	0
PIGK	0
PKLR	0
PPIB	0
PSMD4	0
PWP2	0
RBM14	0
SERPINA1	0
SFRS2IP	0
SLC3A1	0
SLC7A9	0
TCEAL1	0
TCP1	0
TM4SF12	0
TM7SF2	0
TRIP10	0
UGT2A1	0
UMPS	0
VNN1	0
VPS13A	0
XBP1	0
XRCC4	0
ACMSD	0
AGTR1	0
ANXA13	0
ARNT2	0
AURKAIP1	1
BCCIP	0
C10ORF125	0
C8B	0
C9ORF3	0
CCDC2	0
CCNA2	0
CCNF	0
CENPQ	0
CL640	0
CMYA4	0
CPE	0
CRP	0
CRYBB3	0
CTNNAL1	0
DDX41	0
DGCR6L	0
DNAJC9	0
DUS4L	0
F10	0
FASN	1
FLJ11196	0
FLJ13236	0
FLJ43855	0
GAL3ST1	0
GNB2L1	0
GRTP1	0
HAMP	0
HAUS6	0
HOXB1	0
ITIH1	0
ITIH4	0
LARGE	0
LARS	0
LASS2	0
LDLR	0
LLGL2	0
41705	0
MARVELD3	0
METTL1	0
MLF1	0
MRPL32	1
MTAP	0
NBEA	0
NIP7	0
NOL4	0
NR1I2	0
ORC2	0
ORC3L	0
PEX1	0
PLEKHJ1	0
PLK1	0
POLR1E	0
PPP1R12A	0
PRKAB2	0
PSIP1	0
PSMA5	0
PTP4A1	0
QTRTD1	0
RDX	0
RPL23	0
RPS10	0
RRM2	0
SDAD1	0
SDCCAG10	0
SDCCAG1	0
SH3GL2	0
SHFM1	0
SLC19A1	0
SLC22A17	0
SLC25A1	1
SPINK1	0
ST8SIA5	0
STXBP3	0
TAF6L	0
TCF2	0
TCTE1L	0
TDO2	0
TNFRSF12A	0
UGDH	0
WDHD1	0
XPO4	0
ZNF330	0
ZNF654	0
AGXT2	1
APCS	0
APOA1BP	1
APOE	0
ATF1	0
ATP6V0B	0
C1ORF43	0
CCDC56	0
CDCA2	0
CFH	0
CHGA	0
CKAP2	0
CUL5	0
CXX1	0
DDX20	0
DKFZP564B167	0
DKFZP564J102	0
DPH5	0
DVL1	0
EIF3B	0
ELF3	0
EPM2AIP1	0
ERBP	0
FAM82B	1
FGFR4	0
FXYD2	0
GP5	0
HAAO	0
HAO1	0
HOXA5	0
HSPA8	0
IARS2	1
KIAA0934	0
KIAA1704	0
KRT18	0
LANCL1	0
LOC283130	0
MANEA	0
MAPRE3	0
MBD3	0
MRE11A	0
MYOZ1	0
NA,APOC3	0
NAP1L3	0
NME3	1
NPM3	0
NTHL1	1
PCBP4	0
POLE	0
PON1	0
PR48	0
PSMD13	0
PSME1	0
PSMG2	0
PTPMT1	0
RPL13A	0
SLC1A1	0
SLC27A5	0
SLC39A4	0
SMPDL3A	0
ST3GAL3	0
TCERG1	0
TCL6	0
TMLHE	0
TRUB1	0
TTK	0
TTL	0
WARS2	1
XRCC6BP1	0
YARS	0
ACADL	1
ADCY1	0
ANKRD32	0
APOA2	0
ARL3	0
C1ORF27	0
C2ORF3	0
C4B,C4A	0
C6ORF93	0
CDC45	0
CDH2	0
CDK1	0
CFL1	0
CHCHD6	0
CHGB	0
CLPTM1	0
CORO6	0
COX4NB	0
CSDA	0
CTNND2	0
CYP4F3	0
CYP51A1	0
DCLRE1A	0
DHPS	0
DKC1	0
E2F6	0
EFNA1	0
EIF3S10	0
ENO1	0
ENPP4	0
EPS8L2	0
FASTKD1	0
FBXL2	0
FBXO5	0
FHL1	0
FKBP11	0
FLJ33387	0
GABPA	0
GARS	1
GGH	0
GSR	1
GYG	0
HINT3	0
HIRIP5	0
HSBP1	0
KIAA0020	0
KIAA0101	0
KIAA0152	0
KIF18A	0
KIF22	0
MAPK10	0
MGST1	0
MRPS5	1
MSTO1	0
NCBP1	0
NEK4	0
NOVA2	0
OPLAH	0
ORC6	0
PABPC4	0
PCSK2	0
PIK3CA	0
PLS1	0
POLL	0
POLR2J	0
PPIE	0
PPIG	0
PRDX1	1
PREP	0
PSMC1	0
PSMC2	0
R30953_1	0
RAE1	0
RPE	0
RPL14	0
RPS19	0
SLC2A4RG	0
SNX4	0
SUV39H2	0
TA-PP2C	0
TCIRG1	1
THOC1	0
TM4SF4	0
TMEM147	0
TMEM9	0
TMF1	0
TMOD1	0
TMPO	0
TRAPPC4	0
TRNT1	1
TTR	0
USP14	0
USP25	0
WBP4	0
YRDC	0
ZDHHC8	0
ZNF148	0
ZNF271	0
A2BP1	0
AKR1D1	0
AKT1S1	0
ALDOC	0
APG4A	0
APOA4	0
ARPC1B	0
ASGR2	0
ATP2B2	0
BCLAF1	0
C11ORF10	0
C15ORF15	0
C1ORF51	0
C2ORF23	0
CADPS2	0
CCNB2	0
CD2AP	0
CEBPB	0
CEP55	0
CGN	0
CLDN2	0
CLU	0
COL18A1	0
CPN2	0
CSNK1G3	0
CUEDC1	0
CUL1	0
CYP4A22,CYP4A11	0
CYP4F12	0
DHRS3	0
DIS3	0
DKFZP761E198	0
DOK5	0
DSCC1	0
DTNA	0
DUSP13	0
EEF1B2	0
ELYS	0
EVE1	0
EXOSC1	0
FARP1	0
FLJ10326	0
FLJ11046	0
FLJ38564	0
FNDC4	0
FRG1	0
GADD45G	0
GPRASP2	0
GSTA3	0
HOMER2	0
HSPC133	0
IDH3G	1
KCTD9	0
KIAA1576	0
KIF23	0
LBR	0
LCAT	0
LECT2	0
LMNB1	0
LOC119710	0
LOC85865	0
MAP1B	0
MAP1LC3A	0
MAP4K3	0
MGC13017	0
MGC14839	0
[truncated: 16,466 more rows]
