# Supplementary material for: Transcriptome-wide co-expression analysis identifies LRRC2 as a novel mediator of mitochondrial and cardiac function
Source: PLoS One. 2017 Feb 3;12(2):e0170458. doi: 10.1371/journal.pone.0170458 (PMC5291451; doi:10.1371/journal.pone.0170458)
Supplement: S5 Table — (XLSX) [file pone.0170458.s011.xlsx]

## Sheet: Sheet1
S5 Table. Distribution of transcripts within and outside the LE population whose protein products purportedly interact with bona fide mitochondrial proteins.
Note	MC- protein: A protein not annotated as being mitochondrially-localized.
	MC+ protein: A protein that is annotated as being mitochondrially-localized.
	Gene: Gene (in ranked order based on number of occurrences in all daughter lists generated by querying 935 bona fide MPETs (or seeds) using CORD).
	Interacts with a MC+ protein: a 'YES' denotes a reported interaction between the gene product and a bona fide mitochondrial protein.
MC- proteins in the LE that interact with MC+ proteins						MC- proteins outside the LE that interact with MC+ proteins
# MC- proteins that interact with MC+ proteins: 574						# MC- proteins that interact with MC+ proteins: 2440
Gene	Interacts with a MC+ protein					Gene	Interacts with a MC+ protein
GOT1	YES					ADAM23	NO
GCSH	NO					ADH4	YES
IFRD2	NO					AFMID	NO
KIAA0664	NO					AHSA1	YES
NIT2	YES					AKR1B10	YES
PPARGC1A	YES					ALG5	YES
LSM4	YES					AMACO	NO
HAX1	YES					APLP1	YES
PGM1	YES					ARGBP2	NO
MOCS2	NO					ARHGAP12	NO
PFKM	YES					BAIAP2L1	NO
HAT1	YES					BBS1	YES
TPI1	YES					BET1	NO
ATP2A2	NO					BLVRB	NO
C21ORF33	NO					BRCA2	YES
ALDOA	YES					C10ORF35	NO
ADSSL1	NO					C11ORF8	NO
PSMB5	YES					C13ORF10	NO
BOP1	YES					C16ORF33	NO
GRHPR	YES					C9ORF23	NO
C22ORF16	NO					CAMK2D	NO
CFL2	NO					CBX5	YES
ACY1	NO					CCNT2	NO
WDR12	YES					CENPB	NO
NDUFB1	YES					CENPC1	NO
GEMIN6	NO					CENPI	NO
PACSIN3	NO					COLEC10	NO
QP-C	NO					CPN1	NO
AGL	YES					CPSF3L	NO
SRM	NO					CTNNA2	NO
SMPX	NO					CTSC	YES
IMP4	NO					CTSF	NO
NFE2L1	NO					CXXC4	NO
POLD2	NO					CYP2C8	YES
RUVBL1	NO					DHFR	YES
TMEM38B	NO					DNER	NO
CDK4	YES					DOCK3	NO
ENO3	NO					DUSP16	NO
PCBD1	YES					EDF1	YES
DKFZP434K046	NO					EXOSC9	NO
PPP1R1A	NO					FLJ11017	NO
PRKAA2	YES					FLJ13909	NO
C6ORF125	NO					FLJ20277	NO
DCTPP1	YES					FLJ20530	NO
LOC154761,FLJ40722	NO					FLJ90024	NO
LRP16	NO					FLRT1	NO
C7ORF30	YES					GARNL3	NO
CCT3	YES					GINS3	YES
EEF1A2	YES					GNAZ	NO
PHPT1	NO					GOLT1B	NO
PSMB6	NO					HERC4	NO
CRYZ	YES					HMGB2	YES
PDCD8	NO					HMGCS1	YES
ZFP106	NO					HSPH1	YES
NUP37	NO					ICMT	YES
TPM1	YES					IER3	NO
PPIL1	NO					IFI30	NO
C10ORF70	NO					IMPA1	NO
C6ORF66	NO					INSIG1	NO
KIF1C	YES					ITIH3	NO
PAICS	YES					KCTD14	NO
PNPO	NO					KIAA0895	NO
UBE2D4	NO					KIAA1012	NO
AHCY	YES					KIAA1078	NO
AK3L1	NO					KIAA1604	NO
CSRP3	YES					KIAA1715	NO
HRC	NO					KPNA2	YES
PTER	NO					L3MBTL2	NO
TAF9	YES					LOC157567	NO
KRTAP3-1	NO					LOC51315	NO
MYL2	NO					LPA	NO
KIAA0564	NO					LPIN1	NO
NHP2	NO					LR8	NO
PNPLA4	NO					MAP6	NO
UGP2	NO					MASP2	NO
ACOX2	NO					MEA1	NO
CKM	NO					MGC15429	NO
FLJ32452	NO					MGC35097	NO
GAMT	NO					MND1	NO
MYL3	YES					MOPT	NO
PPID	YES					MVD	YES
SNTA1	YES					MYO18A,TIAF1	NO
ACAS2	NO					MYO1C	YES
MYOM1	NO					NEK2	YES
TIPIN	YES					NR5A2	YES
FNDC5	NO					PDZRN3	NO
MYBBP1A	YES					PFDN2	NO
NA,MGC43036	NO					PGAM1	NO
BNIP3	YES					PHAX	NO
CDC37L1	YES					PLP2	YES
DDX1	YES					POLD4	NO
MYH7	YES					POMP	NO
PRMT5	YES					PREB	NO
RPA3	YES					PRELID1	NO
ACTA1	YES					PRPF19	YES
PGPEP1	NO					PSPH	NO
POP5	YES					PTD004	NO
PRKACA	YES					PTHR1	NO
SNRPD1	YES					PTPN6	NO
ZAP128	NO					PYCARD	NO
DEXI	NO					RAB26	NO
FKBP3	NO					RAB40C	NO
MKKS	NO					RAB9B	NO
SNRPG	NO					RBM8A	NO
FLJ43339	NO					RGS5	NO
HFE2	NO					RPF1	NO
LOC134147	NO					RPL13	YES
MYOZ2	NO					RPS19BP1	NO
C14ORF2	NO					RPS7	YES
C18ORF55	NO					RPUSD3	YES
DERA	NO					RTCD1	YES
FHOD3	NO					SCRN2	NO
SYNPO2L	NO					SDC1	YES
TNNC1	NO					SEC61A1	NO
USP13	YES					SF3A1	YES
CSE1L	YES					SLC16A2	NO
DBI	YES					SLC2A12	NO
GYS1	NO					SLK	NO
NRAP	NO					SLU7	NO
PSMA7	YES					SORD	YES
TCEA3	NO					SOX9	NO
DDX18	NO					STAT6	NO
NMD3	YES					SULT4A1	NO
NUDT6	NO					TANK	NO
PHKB	NO					TCEAL3	NO
VARS2	YES					TEAD4	NO
ART3	NO					THEA	NO
C2ORF7	NO					TKT	YES
MYH6	NO					TLOC1	NO
PPP1R3C	NO					TMC4	NO
RPP40	NO					TMEM106C	NO
GART	NO					TMEM69	NO
GNL3	YES					TRIM33	NO
RGN	NO					TRMT5	NO
DERL1	NO					TTLL12	NO
MAPKAPK3	NO					TUB	NO
POPDC2	NO					UBQLN2	YES
RPP14	YES					UGT1A8	NO
ACTN2	NO					UPF2	YES
EPM2A	YES					UROS	NO
SEPW1	NO					YTHDC2	NO
TCAP	NO					ZNF281	NO
AGT	NO					ZNF43	NO
HPN	NO					ZNF595	NO
KEAP1	YES					ZNHIT3	NO
LDB3	NO					AF1Q	NO
MGST3	YES					ALS2CR2	NO
PSMA4	YES					ANAPC1	NO
BHMT2	NO					AP1G2	NO
C14ORF156	NO					APOC1	NO
CASQ2	NO					ARG1	YES
FAH	NO					ASPM	NO
GPHN	YES					ATP1A3	NO
LSM5	YES					BBS2	YES
MGC14288	NO					BLM	NO
MSH2	YES					BLNK	YES
MYOM2	NO					C10ORF118	NO
POPDC3	NO					C10ORF88	YES
PTPN3	NO					C20ORF24	YES
SPAG7	NO					C3ORF14	NO
TBL3	NO					C9ORF9	NO
DCPS	YES					CABYR	NO
EBP	NO					CCNH	NO
FABP3	NO					CDCA5	NO
G6PC	NO					CKS2	YES
PGAM2	NO					CLDN7	NO
POLR3K	NO					CLIC1	YES
RPL3L	NO					COIL	YES
SLC30A9	NO					CXCL2	NO
TRIM54	NO					CYP4F11	NO
CAP2	NO					DARS	YES
CAV3	NO					DBC1	NO
COPS2	YES					DDX39	NO
DRG1	NO					DENR	NO
EEF1E1	YES					DHX30	YES
EMG1	NO					DKFZP434I116	NO
HSPA9B	NO					DMPK	YES
MGC15416	NO					DNALI1	NO
NOP56	YES					DSCAML1	NO
SLC2A4	YES					ECM2	YES
C6ORF203	YES					EED	YES
FEN1	YES					EEF1D	YES
GSTZ1	NO					EFNA4	NO
HSPB3	YES					EIF5A	YES
KBTBD10	NO					ERI1	NO
LOC161247	NO					EXTL2	NO
NCL	YES					FAM29A	NO
RANBP1	YES					FAM44B	NO
SGCG	NO					FAM54A	NO
EIF4EBP1	NO					FAM96B	NO
HABP2	NO					FBP2	NO
LOC51204	NO					FBXO2	NO
MG29	NO					FLJ14721	NO
PA2G4	YES					FOXM1	YES
PCK1	YES					FPGT	YES
POLR2I	NO					GLRX3	YES
PRMT7	NO					GNAO1	YES
PTP4A3	YES					GNG3	NO
S100A1	YES					GNL3L	NO
TARS	YES					GPATCH4	NO
GAR1	NO					GPS2	NO
GPT	NO					GRIA2	YES
IARS	YES					GRM3	NO
PANK1	NO					GSTA5	NO
PPP1R3A	NO					HCA112	NO
SEPHS1	NO					HCFC1	NO
SLC37A4	NO					HDGF	YES
TRIM55	NO					HIF1AN	NO
UBE2G1	YES					IGFBP7	NO
UGT2B28	NO					INCENP	NO
C9ORF67	NO					INPP5F	NO
CDCA3	NO					KCNK5	NO
HSPB6	NO					KCNMB4	NO
HYAL1	NO					KDELR3	NO
ITGB1BP2	NO					KIAA0143	NO
ITGB1BP3	NO					KIAA0427	NO
MCM3	NO					KIAA1033	NO
MRTO4	NO					KMO	NO
NUP155	NO					LOC91807	NO
PYGM	NO					LRRC40	NO
RRP15	NO					MATR3	YES
TIM14	NO					MED9	YES
BANF1	YES					MGC39325	NO
C6ORF142	NO					MOGS	NO
EPHX2	NO					MYBL2	NO
FLJ39378	NO					NEDD1	NO
MGC40214	NO					NF2	NO
POP7	YES					NGFRAP1	YES
PRIM1	NO					NIPBL	YES
PSMD14	YES					NONO	YES
SARA2	NO					NSL1	YES
SNAPC5	NO					NUCB1	YES
TRIM63	YES					OAZ3	NO
TTC27	NO					OR10A2	NO
APOBEC2	NO					PAFAH1B1	YES
C9ORF100	NO					PAK4	YES
GBE1	NO					PALB2	NO
GSTM4	NO					PAOX	NO
IQWD1	NO					PCDHA13,PCDHA12,PCDHA2,PCDHA11,PCDHA9,PCDHAC2,PCDHA10,PCDHA1,PCDHA8,PCDHAC1,PCDHA7,PCDHA5,PCDHA6,PCDHA4,PCDHA3	NO
PPP2R3A	NO					PCP4	NO
RUVBL2	YES					PCSK1N	NO
SLC22A7	NO					PCYT2	YES
VEGFB	NO					PEX11A	YES
BZW2	YES					PHIP	NO
DKFZP451A211	NO					PHLDB1	NO
GMNN	NO					PLCD3	NO
HPD	YES					PLCL1	NO
LSM2	YES					PLEKHE1	NO
MSH6	YES					PNO1	YES
PRDX4	YES					PPP2R5E	NO
SLC29A1	NO					PRC1	YES
BYSL	NO					PSMB10	NO
CEBPZ	NO					RBPMS	YES
HADHSC	NO					RNASEH2A	NO
IMPDH2	NO					RNF126	YES
ITGA7	NO					RNF150	NO
KHK	NO					RPA1	YES
LTB4DH	NO					RPL18	YES
PPARA	YES					RPS15	YES
RIOK2	YES					SCAMP5	NO
WWP1	NO					2014-09-04	NO
ZNF593	NO					SERPINB1	NO
ASL	YES					SF3B5	YES
ATP1B1	NO					SFRS11	NO
CUEDC2	NO					SIGMAR1	NO
GEMIN4	NO					SLC2A8	NO
MGAT5B	NO					SLC35E4	NO
NOLC1	YES					SLC43A1	NO
PEX3	YES					SLCO1C1	NO
PHKA1	NO					SNAP91	NO
PLN	NO					SRPR	YES
SH3BGR	NO					SSR4	YES
AASDHPPT	NO					ST14	NO
ASB8	YES					SULT1C1	NO
BTBD1	NO					SYT4	NO
C20ORF44	NO					TAF1B	NO
C6ORF108	YES					THRA	YES
CAPZA2	NO					THUMPD2	NO
DES	YES					TMED2	YES
ESRRG	YES					TRIM7	NO
LOC205251	NO					TRMT11	NO
MT1G	NO					TTC21B	NO
NKIRAS1	NO					TUBG2	NO
PAH	YES					UGT1A10	NO
POLR2L	NO					USP16	YES
PSMA2	YES					UTS2R	NO
RETSAT	NO					VEZATIN	NO
THOP1	YES					VPS4A	NO
TUBA8	NO					WDR55	NO
ATP1A2	NO					XPO1	YES
CKS1B	YES					YKT6	YES
DECR2	NO					ZMYND19	NO
EIF5B	NO					ZNF536	NO
MNAT1	NO					ABCB11	NO
NPM1	YES					ACYP1	NO
PSMC6	YES					ADAM8	NO
PTD015	NO					ADAMTS13	NO
RAD50	YES					ADCY6	NO
TNNC2	NO					AKAP3	NO
UCHL5	YES					ALDH1A1	YES
VARS	NO					AMPH	NO
ASB2	YES					ANAPC5	NO
BCDO2	NO					ANK1	NO
BHMT	NO					ANP32A	NO
C20ORF46	NO					ANXA10	NO
DEFB118	NO					ANXA2	YES
GAS2	YES					ARHGAP28	NO
GLO1	NO					ARHGEF9	NO
ITGB3BP	NO					ATP6V1E1	YES
KIAA1737	NO					BACE1	NO
MCM2	YES					BCAR3	NO
PCNA	YES					BCL2L1	YES
RCC1	YES					C14ORF10	NO
SNRPD3	YES					C14ORF108	NO
TPD52L1	NO					C1ORF21	NO
ZNF651	NO					C6ORF111	NO
ANKRD2	NO					CABP1	NO
AVEN	YES					CAP350	NO
EIF2A	NO					CASP7	YES
FLJ10922	NO					CCL16	NO
FMO5	NO					CCND3	YES
FXYD1	NO					CD151	NO
FYCO1	NO					CD36	NO
GGCX	NO					CDK2AP1	NO
GPRC5C	NO					CDO1	NO
LOC339483	NO					CEBPA	YES
LOC56181	NO					CELSR3	NO
MCM7	YES					CGI-121	NO
MYPN	NO					CIB1	NO
NOP16	YES					CIR	NO
PADI2	NO					CISD1	YES
PCYOX1	YES					CKB	YES
PSMD12	YES					CLCC1	NO
RAB17	NO					COPZ2	NO
ANAPC11	NO					CREB3L3	YES
C18ORF19	NO					CRLF3	NO
CAD	YES					CROP	NO
CRYAB	YES					CSPG6	NO
CYP39A1	NO					CTXN1	NO
DPYS	NO					CYBA	YES
FBP1	YES					DCTN1	YES
FBXO40	NO					DDX27	NO
FLNC	NO					DEAF1	YES
FXR1	NO					DEPDC6	NO
GTPBP4	NO					DHX33	NO
LRRC20	NO					DIAPH2	NO
LRRC2	NO					DIMT1	NO
MAPKAP1	YES					DKFZP586C1924	NO
NA,FLNC	NO					DNASE1L3	NO
RAD23A	YES					DPYD	NO
RBKS	NO					DSN1	YES
SERBP1	YES					DSTN	YES
SITPEC	NO					DYSF	NO
TARSL2	NO					EGF	NO
TTN	NO					EML1	NO
WDR18	NO					ENPP1	NO
ALDOB	YES					EPB41L1	YES
ANKRD9	NO					ERCC1	NO
ASS	NO					ERLIN1	YES
BTNL2	NO					ETAA1	NO
CCNG1	NO					ETAA16	NO
COPS5	YES					ETF1	YES
EXOSC2	YES					F630043A04RIK	NO
GPD1L	NO					FAM19A5	NO
GTF3A	NO					FAS	YES
HSF1	YES					FBXO11	NO
HSPC051	NO					FBXO24	NO
KNG1	NO					FGIF	NO
MAD2L1	NO					FHL2	YES
MGC14816	NO					FLJ11000	NO
NOL3	YES					FLJ20273	NO
NR1H4	YES					FLJ32934	NO
PUS1	YES					FLJ36031	NO
RPP30	NO					FLJ37478	NO
RRAGD	NO					FLJ42461	NO
SCOC	NO					FN1	YES
SLC31A1	NO					GABRB3	NO
SMYD2	NO					GAGE1	NO
WDR46	NO					GAPD	NO
AZGP1	NO					GC20	NO
CASQ1	NO					GM7879	NO
CCT5	YES					GPM6A	NO
CHRNB1	NO					GTPBP6	NO
CUTC	YES					H1FX	YES
CYP2B6	NO					HBS1L	NO
EXOSC8	NO					HDAC1	YES
FLJ20605	NO					HGFAC	NO
GGTLA1	NO					HOOK1	NO
HNRNPAB	YES					HSPA1L	YES
NCBP2	NO					ICAM3	NO
RECQL	NO					IGFL1	NO
RNF128	NO					IGSF4	NO
SCRN3	NO					IKBKAP	YES
SLN	NO					ILVBL	NO
TCOF1	YES					KCNK1	YES
TNNI1	NO					KCTD8	NO
ASB14	YES					KIF18B	NO
C10ORF65	NO					LEREPO4	NO
CEP70	YES					LMOD3	NO
CETN3	NO					LOC122258	NO
CTPS	YES					LOC132321	NO
DEK	NO					LOC163223	NO
EXOSC5	NO					LOC220074	NO
GHR	NO					LOC283932	NO
GNPAT	YES					LOC339834	NO
HSPA14	NO					LOC55908	NO
MCM5	NO					LOC81691	NO
MGC2744	NO					LRG1	NO
PPAT	NO					LRRC19	NO
SLC2A2	NO					LYZ	YES
STARD7	NO					MAP3K13	YES
TAX1BP1	NO					MAPK4	YES
C14ORF159	NO					MED16	NO
C3ORF18	NO					MGC15882	NO
C3ORF3	NO					MGC32871	NO
DDC	NO					MGC33926	NO
DDO	NO					MGC39662	NO
FKBP4	YES					MIG-6	NO
MPHOSPH10	NO					MPP2	NO
MT1F	NO					MYBPC2	NO
NEXN	NO					MYC	YES
OR10H5	NO					NA,APOA1	NO
OR8A1	NO					NA,ZNF15L1	NO
P4HB	YES					NA,ZNF658	NO
PSMD8	NO					NCAPG2	NO
RAD1	YES					NCDN	YES
RAD54L	NO					NEDD4	YES
THUMPD1	NO					NPEPL1	NO
TMEM97	NO					NR1H3	NO
UNC5CL	NO					NT5C1B	NO
VBP1	YES					NUDT5	NO
WDR3	NO					OAZ1	NO
CHST6	NO					OR4B1	NO
COPS8	YES					OSTF1	NO
CPEB3	NO					PALM	NO
CRYL1	NO					PCDH8	NO
EIF2S1	YES					PCDHGB4,PCDHGA10,PCDHGA5,PCDHGA4,PCDHGA11,PCDHGB3,PCDHGC3,PCDHGA3,PCDHGA7,PCDHGC4,PCDHGB2,PCDHGA12,PCDHGA6,PCDHGB1,PCDHGA1,PCDHGC5,PCDHGB7,PCDHGA8,PCDHGB6,PCDHGA9,PCDHGA2,PCDHGB5	NO
LDOC1	NO					PCSK9	NO
NCLN	NO					PDXK	NO
NFIC	NO					PEA15	YES
PARP1	YES					PEX10	NO
PSMA3	YES					PFN1	YES
PSMB3	YES					PIK3C2A	NO
SERPINA6	NO					PIN1	YES
SLC6A12	NO					PKN2	YES
SNRPA1	YES					PLS3	YES
SNRPA	YES					PMP22	NO
THAP4	NO					PODXL2	NO
AKR1C4	NO					POLR2C	NO
AKT2	YES					POMT2	NO
BRIX1	NO					PPP3CB	NO
CDC25C	NO					PRPS2	NO
ECHDC2	NO					PSMB8	YES
EFTUD2	YES					PSMD7	YES
FABP1	NO					PTN	YES
GTF2H5	NO					RAB27A	NO
HELLS	NO					RBL1	YES
KPNA3	NO					RBP5	NO
NLE1	NO					RELN	NO
NQO2	NO					RFWD3	NO
PECR	NO					RHOG	NO
PKM2	YES					RIPK4	YES
PLG	YES					RNF32	YES
RABGGTB	NO					RRP1	YES
RAN	NO					RRP9	NO
SEPHS2	NO					SBNO1	NO
UBE3A	YES					SEC3L1	NO
ADH1A	YES					SEMA7A	NO
APEX1	YES					SERPING1	NO
ASB11	YES					SF3A2	YES
CIRH1A	NO					SFRS14	NO
DCTD	YES					SGOL2	NO
EBNA1BP2	NO					SH3RF2	YES
ERH	YES					SIPA1	NO
ILF2	YES					SKA1	NO
INHBE	NO					SLC29A2	NO
MT1E	NO					SLC35D1	NO
NARG2	NO					SLC6A17	NO
OLA1	YES					SLC9A3R1	YES
PCSK4	NO					SMARCA1	NO
PHKG1	NO					SMARCB1	NO
PIPOX	NO					SNX2	YES
PKIA	NO					SREBF1	NO
PRPF31	NO					SRP14	NO
PSMG1	YES					SSR2	NO
TATDN1	YES					ST3GAL6	NO
ADH6	YES					TBL2	YES
COMMD10	NO					TBP	NO
DIO1	NO					TBPL1	YES
DMN	NO					TCEAL7	NO
DUSP3	NO					TCP10L	NO
ECHDC1	NO					TDE2L	NO
GJB1	NO					TDRD6	NO
HRG	NO					TFDP1	NO
LOC388962	NO					TFPI	NO
LYAR	NO					THAP10	NO
LYPLAL1	NO					TMED3	NO
MT1A	NO					TOP2A	NO
MYH7B	NO					TRAIP	NO
PARP2	NO					TRIM15	NO
SMARCD3	NO					TRMT1	YES
TK1	YES					TRPM7	NO
UBE2V2	NO					TSLP	NO
ABCE1	YES					UGT2B15	NO
ALPK2	NO					VSNL1	NO
ASB10	YES					WDR9	NO
CTH	YES					XYLT2	NO
DDX21	NO					YWHAE	YES
DHCR7	YES					ZNF12	NO
DNM1L	YES					ZNF195	NO
HGD	NO					ZNF227	NO
LAPTM4B	NO					ZNF23	NO
MCM6	YES					ZNF451	NO
MGC4825	NO					ZNF644	NO
MLX	NO					ZNF650	NO
MST1	NO					ACTA2	YES
PPIH	NO					AD-003	NO
PTPLA	NO					ADCY9	NO
RIF1	YES					ALG3	YES
SLC38A4	NO					ANAPC4	NO
TRIM37	YES					ANXA9	NO
ADPRHL1	NO					APOA5	NO
AKR1C1	NO					AQP3	NO
COL19A1	NO					ARPC5L	NO
EGLN1	YES					ARRB2	YES
EIF2B3	YES					ASB17	YES
FLJ30294	NO					ATP6V1G2	NO
GNL2	NO					ATP7B	YES
KLKB1	NO					ATRX	NO
LOC441438,LOC375719,LOC441432	NO					AZI2	NO
LSM3	YES					B3GAT1	NO
MCM4	NO					BC048355	NO
METAP2	NO					BCAN	NO
NUDT12	NO					BRCC3	YES
PCTK1	NO					C10ORF37,C6ORF182	NO
RACGAP1	NO					C11ORF24	NO
SLC39A14	NO					C12ORF11	NO
TMEM48	NO					C14ORF122	NO
TNNT3	NO					C14ORF37	NO
ARSE	YES					C21ORF42	NO
CART1	NO					C22ORF23	NO
CLIC5	NO					C4BPB	NO
DCXR	NO					CACH-1	NO
DNAJB5	NO					CADPS	NO
ELOVL6	NO					CASP1	YES
FTCD	NO					CBWD1,CBWD2,LOC220869	NO
HDHD3	NO					CBWD2,LOC220869	NO
HMBS	NO					CCKBR	NO
HMGA1	NO					CDCP1	NO
IBTK	NO					CDKL2	NO
MOCS1	NO					CENPK	YES
MT1B	NO					CEP57	NO
NR0B2	NO					CHCHD10	NO
PPAN	NO					CHST4	NO
RRS1	NO					CITED2	NO
SAE1	YES					COX7B2	NO
SLC27A2	YES					CPNE6	NO
SSRP1	YES					CXORF6	NO
TSR1	YES					CYP2A6	NO
VDP	NO					DDX26	NO
WBSCR14	NO					DET1	NO
AGGF1	NO					DJ39G22.2	NO
APOM	NO					DKFZP761C169	NO
ATP6V1D	YES					DKFZP761L1417	NO
BCAP29	NO					DLEU1	YES
C10ORF71	NO					DMD	NO
DNAJC12	NO					DPYSL4	NO
FILIP1	NO					DSCR2	NO
FLJ34960	NO					DTL	NO
GALM	NO					DTX2	NO
HIRIP3	YES					DUSP9	NO
MT1H	NO					DZIP1	NO
MTCBP-1	NO					ECI1	YES
NAT10	NO					EFHA2	NO
NDRG2	NO					EIF3I	NO
QPRT	NO					EIF3M	NO
RASSF3	NO					EIF4G1	YES
STIP1	YES					ELAVL4	NO
STUB1	YES					EME1	NO
TBC1D4	NO					ENO2	YES
WRB	NO					EPN1	NO
AARS	YES					EYA4	NO
ABCA5	NO					FASTKD3	NO
AGXT2L1	NO					FCGRT	NO
ALDH8A1	NO					FGFR3	YES
ANGPTL3	NO					FLJ12895	NO
APEH	YES					FLJ14904	NO
DSCR1L1	NO					FLJ20331	NO
ECT2	YES					FLJ20449	NO
ENTPD5	NO					FLJ20758	NO
FLJ20152	NO					FLJ25439	NO
HAUS1	YES					FLJ31606	NO
HIG1	NO					FLJ32871	NO
KIAA0971	NO					FLJ36090	NO
LIN7B	NO					FLJ45459	NO
MT1X	NO					FOLH1	NO
NASP	YES					FUCA1	NO
NSDHL	NO					FXR2	YES
PAK1IP1	NO					GABARAPL1	YES
PLA2G4C	NO					GABRB1	NO
PMF1	NO					GCKR	NO
POLE2	NO					GIN1	NO
PSMC3	YES					GLT25D2	NO
PSORS1C2	NO					GSG2	NO
RAB40B	NO					H2AFZ	YES
RPS6KB1	YES					HAL	NO
RRM1	YES					HMG20B	NO
TLK1	NO					HMGN3	NO
USP47	YES					HNF4A	YES
WDR5	NO					HSPA4L	YES
ZWILCH	NO					IGSF4D	NO
AFM	NO					JMJD2D	NO
AIG1	NO					KCNN2	NO
APOH	NO					KDELC1	NO
C13ORF17	NO					KIAA0433	NO
C20ORF155	NO					KIAA0436	NO
GCGR	NO					KIAA1333	NO
MBD4	NO					KIAA1387	NO
MTUS1	NO					KIAA1799	NO
NOC4L	NO					KIF1A	NO
NOP2	YES					KIFAP3	YES
PROS1	NO					KLHL10	NO
RAB21	NO					LCN7	NO
RQCD1	NO					LGALS1	YES
SC4MOL	NO					LOC201243	NO
SLC22A18	NO					LOC340069	NO
SLMAP	NO					LOC375748	NO
STK23	NO					LOC57117	NO
TRIM50C	NO					LOC80298	NO
TUBG1	YES					LOC92689	NO
TYMS	YES					LRP10	NO
UCK2	NO					LRP6	NO
ADAM9	NO					MAGED1	YES
ALB	YES					MAGEH1	YES
ARAF	YES					MAP4	NO
ARL1	YES					MARVELD2	NO
ASB15	YES					MAST2	NO
AURKA	YES					MED7	YES
C20ORF166	NO					MGC35033	NO
C3ORF1	NO					MGC4707	NO
C7ORF10	NO					MIS18BP1	NO
CMYA1	NO					MMAA	YES
CTNNA3	NO					MTM1	NO
CYP2C9	YES					MYD88	YES
DDX46	NO					NA,BMPR1A	NO
DTYMK	NO					NCKAP1	NO
FLJ36888	NO					NDUFAF4	YES
FLJ38359,LOC440894	NO					NEF3	NO
GRWD1	NO					NOP58	YES
IPO13	NO					NOVA1	NO
KIAA0103	NO					OBFC2B	YES
MAWBP	NO					OCIAD2	NO
NUP85	NO					ODC-P	NO
PAX1	NO					OIP5	NO
POLA1	NO					OKL38	NO
POLR1B	NO					OR51G1	NO
PROC	NO					OR5V1	NO
RANBP6	YES					PCGF6	NO
SDHAL2,SDHA	NO					PCID2	NO
SEH1L	NO					PDIR	NO
SERPINF2	NO					PEBP1	YES
SGCA	NO					PELP1	YES
SPAG5	YES					PGK2	NO
STARD10	NO					PHF20L1	NO
TCEB1	NO					PIP4K2C	NO
TMED5	NO					PJA1	YES
ACF	NO					PKMYT1	NO
ACSL3	YES					PLA1A	NO
ALS2	YES					PLEKHC1	NO
AMBP	YES					PLRG1	NO
APRT	NO					PLXNB1	YES
CASP8AP2	YES					PNLIPRP2	NO
DNASE1L1	NO					POLR1D	YES
DPAGT1	NO					POMT1	NO
F11	NO					PPM1E	NO
KIF20A	NO					PPP1R14C	YES
LIPC	YES					PPP4C	YES
LOC123722	NO					PPP4R2	NO
MAPK12	YES					PRKRIR	NO
MRLC2	NO					PSAP	YES
NHP2L1	YES					PSMB9	NO
NOP10	YES					PSMC3IP	NO
NUDC	YES					PSMD1	YES
PAIP1	YES					PSMD3	YES
PPP1R3B	NO					PTK9L	NO
RFC4	YES					RAB3-GAP150	NO
SSB	YES					RDBP	NO
UGT2B11	NO					RECQL4	YES
UTP6	NO					RGS7	NO
WDR77	NO					RGSL2	NO
AADAC	NO					RHOD	YES
ADH1C	NO					RIBC2	YES
BSG	YES					RNF14	NO
CAT	YES					ROMO1	NO
CCDC86	YES					ROPN1	NO
CCT2	YES					RPF2	YES
CDC7	YES					RPL8	YES
CHEK1	YES					RPP38	NO
DDX56	YES					RPS21	YES
DKFZP313N0621	NO					RRBP1	YES
DKFZP566K0524	NO					S100A11	NO
DNAJC10	NO					SAC3D1	NO
ENOSF1	NO					SACM1L	NO
FLJ33977	NO					SAMD4	NO
GENX-3414	NO					SAT2	NO
HDAC11	YES					SCRL	NO
HT007	NO					SEMA3C	NO
IPO7	YES					SENP2	NO
JTV1	NO					SH3BP4	YES
LMAN1	NO					SIL1	NO
MT1J	NO					SIVA1	YES
MTR	YES					SLC1A2	NO
NSUN5	NO					SLC2A10	NO
NUP133	YES					SLC35A3	NO
OR5B21	NO					SMC1L2	NO
PALMD	NO					SNAPC1	NO
PCM1	NO					SNRPF	YES
POLR2D	NO					SPPL2A	NO
PRMT3	YES					SRRM2	YES
RCL1	NO					SRSF1	YES
RNASE4	NO					STARD4	NO
RPS27L	YES					STEAP	NO
RTN2	NO					STMN4	YES
SLC17A3	NO					STOM	YES
SNX26	NO					STRA13	NO
SYNGR2	NO					SYCP3	NO
TCEB2	NO					TAF10	NO
TM4SF5	NO					TAIP-2	NO
USP1	NO					TARS2	YES
ZNF302	NO					TBX3	NO
APOC2	NO					TCF19	NO
ASNA1	YES					TCP11	NO
C15ORF2	NO					TEX261	NO
C20ORF7	NO					THAP11	NO
C6ORF211	NO					THOC5	NO
CACNB1	NO					TIMP3	NO
CACYBP	YES					TIMP4	NO
CCT4	YES					TINF2	YES
CES2	NO					TLE2	NO
CIAPIN1	YES					TMCO6	NO
CYB5	NO					TMEM35	NO
CYP1A1	NO					TMEM5	NO
EBAG9	NO					TNFAIP8	YES
EPHX1	NO					TNFRSF10B	YES
EXO1	NO					TNNI2	NO
MCM10	NO					TPTE	NO
MKI67IP	YES					TRIM2	NO
MYNN	NO					TSTA3	NO
NCAPD2	YES					TTLL1	NO
NOA1	YES					TUBB	YES
NOL11	NO					UBAP2	YES
NUP107	YES					UBQLN4	YES
POLD1	NO					UPF3B	YES
PTBP1	YES					UTP11L	NO
RAD51AP1	NO					VPS72	NO
RANGAP1	YES					XPO7	YES
RTKN	YES					YTHDF3	NO
SENP6	NO					ZDHHC17	NO
SERPINC1	NO					ZMYND17	NO
SNRPE	NO					ZNF253	NO
SRPRB	YES					ZNF323	NO
TPP2	NO					ZNF429	NO
TRDN	NO					AAAS	NO
UTP15	NO					ABCG8	NO
WDR36	NO					ABLIM3	NO
ACTL6A	NO					ACR,BA395L14.13	NO
ASCL2	NO					ACRBP	NO
ASPH	NO					ADPN	NO
BIRC5	YES					AKAP4	YES
BUB1	YES					ANK2	NO
CAMK2B	YES					AP3B2	NO
CCNB1	YES					AQP11	NO
COMMD8	NO					ARHGAP11A	NO
CUL2	YES					ARID1A	NO
DAP13	NO					ARID4A	NO
EZH2	YES					ARK5	NO
FGB	NO					ARP3BETA	NO
GMPPA	YES					B3GNT3	NO
GOLGA4	NO					BOMB	NO
HRASLS	NO					BRDT	NO
HSD17B2	NO					BSN	NO
KPNB1	NO					BTRC	YES
NUTF2	NO					BZW1	YES
PBK	NO					C11ORF48	NO
POLA2	YES					C14ORF166B	NO
RRP1B	YES					C14ORF48	NO
SCFD1	YES					C18ORF10	NO
SET	YES					C19ORF19	NO
SLC19A2	NO					C20ORF31	NO
SPC24	NO					C20ORF71	NO
SYNCRIP	YES					C21ORF121	NO
TDRD3	NO					C330027C09RIK	NO
TIMELESS	YES					C6ORF10	YES
TOPBP1	YES					C9ORF116	NO
VPS18	YES					CACNA1G	NO
ACP1	YES					CACNG1	NO
AGPAT2	NO					CAV2	NO
AKR1A1	NO					CCDC72	NO
AKR7A3	NO					CCM1	YES
APITD1	NO					CD97	NO
ASF1A	YES					CDC40	YES
BDH	NO					CDC42BPA	NO
C10ORF110	NO					CDH1	YES
CCDC99	NO					CDH15	NO
CHAF1B	NO					CDKN3	NO
COLEC11	NO					CENPP	NO
DUS1L	NO					CGI-12	NO
EIF3S12	NO					CGI-94	NO
FARSA	YES					CHN1	NO
FLJ20699	NO					CKLFSF2	NO
FLJ30313	NO					CLCN3	NO
FMO4	NO					CLDN3	NO
FUNDC1	NO					CLEC4M	NO
HCFC1R1	NO					CNDP2	YES
HSPA4	YES					CNOT6	NO
ITIH2	YES					COBLL1	YES
LOC88523	NO					CSTB	NO
LRRC59	YES					CTAGE1	NO
MAPT	NO					CTBS	NO
MELK	YES					CYP17A1	YES
MGC17301	NO					CYP2D6,CYP2D7P1	NO
MINA	NO					D2ERTD750E	NO
MYO18B	NO					DALRD3	NO
NAT8	NO					DAZ1,DAZ3,DAZ2,DAZ4	NO
NMNAT1	NO					DAZL	NO
OBSCN	NO					DCK	YES
OSBPL9	NO					DC-UBP	NO
PDCD2	NO					DDEFL1	NO
PPP5C	YES					DDX10	NO
PRKAG1	NO					DFNA5	NO
RAD51	YES					DKFZP564O243	NO
ROCK2	YES					DMAP1	YES
RPL22	YES					DMRTC1	NO
RPL35	NO					DNAJC24	NO
RSL1D1	NO					DNAPTP6	NO
RWDD3	NO					EIF2AK1	NO
SGK2	NO					ELF1	YES
SLC17A2	NO					ELMOD1	YES
SLC20A2	NO					ERBB2	NO
SORBS1	YES					F11R	NO
SRD5A2L2	NO					FAM47A	NO
SVIL	YES					FANK1	NO
TOM1L1	YES					FATE1	NO
TRIM45	NO					FBXO32	YES
UBE2D1	YES					FGF14	NO
WDR74	NO					FGFR2	NO
ABCC2	YES					FHL3	YES
ATAD2	NO					FIBP	NO
BUB3	YES					FLJ12592	NO
C10ORF59	NO					FLJ12716	NO
CACNA1C	NO					FLJ20035	NO
CHKB,CPT1B	NO					FLJ20366	NO
CHORDC1	YES					FLJ20558	NO
CSTF2	YES					FLJ30435	NO
CYP2J2	NO					FLJ32859	NO
CYP3A5	YES					FLJ32884	NO
EXOSC4	YES					FLJ38736	NO
FAM195A	NO					FLJ44060	NO
FLJ20604	NO					FSCN3	NO
FLJ21963	NO					FUBP1	YES
FMO3	NO					FUT2	NO
GNPNAT1	NO					GAPDH	YES
HEATR3	NO					GDAP1L1	NO
HMMR	NO					GFRA1	NO
ITGAV	YES					GLA	YES
LGR4	YES					GLMN	NO
LMNB2	NO					GNB2	YES
MAT2A	YES					GOLGA5	NO
MPP6	YES					GRK6	NO
NOL8	NO					GYG2	NO
NUP93	YES					HCLS1	NO
PCMT1	NO					HDLBP	NO
PGRMC1	YES					HEATR1	NO
PPM1G	YES					HEL308	NO
PPP2R4	YES					HINT1	NO
PRAP1	NO					HM13	NO
PRPS1	YES					HN1	YES
QIL1	NO					HNRNPG-T	NO
RBP4	NO					HOOK2	YES
RPA2	YES					HPCA	NO
THUMPD3	NO					HPR	NO
XRCC6	YES					HSF2BP	NO
ZNF658	NO					HSPCA	NO
ADK	NO					IL10RB	NO
ANP32E	YES					IL13	NO
BUB1B	NO					IPP	NO
CENPM	NO					IQCF1	NO
CGI-90	NO					KATNB1	NO
COG6	YES					KIAA0117	NO
COPS7A	NO					KIF21A	NO
EPRS	YES					KIF2B	NO
FLJ10847	NO					KLHDC1	NO
FLJ21934	NO					KTI12	NO
GCHFR	NO					LAMA2	NO
H2AFX	YES					LAMB1	YES
HOMER1	NO					LDHAL6A	YES
IPO4	YES					LISCH7	NO
KAZALD1	NO					LIX1	NO
KIAA0776	NO					LMCD1	NO
KLHL21	NO					LOC112714	NO
LOC126248	NO					LOC124773	NO
MGC10993	NO					LOC136263	NO
MPHOSPH9	NO					LOC137392	NO
MYOM3	NO					LOC220070	NO
NMRAL1	NO					LOC284680	NO
NUDT1	YES					LOC388335	NO
NUFIP1	NO					LOC51334	NO
PDZK1	YES					LOC57146	NO
PON2	YES					LOC58486	NO
PRMT1	YES					LPAL2	NO
PSAT1	YES					LPL	NO
PSMB2	YES					LRBA	NO
RAD17	YES					LRRC3B	NO
RNASEH2C	NO					LYN	YES
SC5DL	NO					MADP-1	NO
SGCB	NO					MAP3K7IP2	NO
SKP2	YES					MBD3L1	NO
SLC35A4	NO					MCFD2	NO
TIMM8A1	NO					MGC12966	NO
TRIM28	YES					MGC20781	NO
TXNDC9	YES					MGC42718	NO
VTN	YES					MLPH	NO
XPO5	YES					MRGX3	NO
YEATS4	NO					MS4A5	NO
ZNF277	YES					MTBP	NO
AKR1C2	NO					MVP	YES
ALAD	YES					MYH2	NO
ANKMY2	NO					NAA50	NO
ATP13A2	YES					NA,G22P1	NO
BRCA1	YES					NCAM1	NO
C1ORF25	NO					NDC80	NO
C8G	NO					NEFL	NO
CDCA8	YES					NEK7	NO
COPS4	NO					NKRF	NO
DDT	NO					NMNAT2	NO
DEFB1	NO					NOP5/NOP58	NO
DHCR24	NO					NPTX2	NO
EIF4E2	NO					NR2C1	NO
FIGNL1	NO					NUDT11	NO
FLII	YES					NUDT21	YES
FLJ20125	NO					NUDT9	NO
FLJ31842	NO					NURIT	NO
FLJ38608	NO					OAS1	NO
FLJ90119	NO					ODC1	YES
FTSJ3	NO					ODF1	NO
GRIM19	NO					ORM2	YES
HDCMA18P	NO					OSRF	NO
IHPK3	NO					PDF	NO
ISYNA1	NO					PDIA6	YES
KLHDC3	NO					PDLIM1	YES
KLHL7	NO					PDLIM5	YES
KPNA4	YES					PEX19	YES
LOC389458	NO					PEX5	YES
MAGOHB	NO					PFDN4	NO
MAP2K2	NO					PFKL	YES
MAPK6	YES					PHF7	NO
MCM8	NO					PHYHIP	NO
MYBPC1	NO					PKNOX2	NO
NUP54	NO					PLA2G2A	NO
OSBPL1A	NO					PLAUR	YES
PEPD	YES					PLCZ1	NO
PPIC	NO					POLR1C	YES
PRPF4B	NO					POLR2G	NO
PRUNE	YES					POLR2K	NO
RABL5	NO					POP1	YES
RANBP2	YES					PPP2CB	YES
RPL7L1	NO					PPP2R1B	YES
SERPINA4	NO					PQBP1	YES
SLC39A5	NO					PSME4	NO
SULT2A1	NO					PTDSS2	NO
THAP1	YES					PTOV1	NO
TNNT1	YES					PTPN2	YES
TRIP11	NO					RAC2	YES
WSB2	NO					RER1	YES
ZBTB11	NO					RFC5	NO
ZNF638	NO					RGS20	YES
ABCG5	NO					RIMS2	YES
ADRM1	YES					RIMS3	NO
APOB	NO					RLN3R2	NO
ASF1B	YES					RNF157	NO
BAG2	YES					RNF219	YES
C20ORF165	NO					RPS17	YES
C8A	NO					RPS6KA1	YES
CDT1	NO					RPS6KA3	YES
CENPA	NO					S100A14	NO
CHTF18	NO					SALL2	NO
CIDEB	NO					SAP30	YES
ELP4	YES					SCNN1A	YES
ENAM	NO					SEC14L2	NO
ERBB3	NO					SEC24B	NO
F12	NO					SEC61B	NO
GGCT	NO					SEC61G	NO
GPC1	NO					SECTM1	NO
GPX2	YES					SEPP1	NO
GSTO1	NO					SERPINI1	NO
IMPA2	NO					SF3B1	YES
IRAK1	YES					SGNE1	NO
LOC284948	NO					SIAH2	YES
MAT1A	NO					SIRT4	YES
NANOS1	NO					SLA	NO
NEUGRIN	NO					SLC13A5	NO
NR2F6	NO					SLC17A6	NO
PANK4	NO					SLC28A1	NO
PBP	NO					SLC30A5	YES
PCTP	NO					SLCO1B3	NO
PLA2G12B	NO					SMARCA4	YES
PMM2	NO					SMC3	YES
PTPN11	YES					SNRNP40	NO
RAD51C	NO					SNRPD2	NO
RARRES2	NO					SORCS3	NO
RPS8	YES					SOX5	YES
SLC10A1	NO					SPA17	NO
SLC22A1	NO					SPACA1	NO
SQSTM1	YES					SPANXB2,SPANXB1	NO
TAF5	YES					SPIRE1	NO
TTC1	YES					SSA2	YES
UBE2C	NO					SSNA1	NO
UBE2N	YES					SSR1	YES
UPB1	NO					STK31	NO
USP38	NO					SYNGR3	NO
VRK2	NO					SYNPR	NO
ACTC	NO					TCTE3	NO
AIMP2	YES					TENR	NO
AK1	YES					THYN1	NO
ALPK3	NO					TM4SF16	NO
AOX1	NO					TMEM168	NO
AURKB	YES					TP53TG3	NO
BAAT	NO					TPPP	NO
C20ORF35	NO					TRIM9	NO
CARM1	YES					TSAP6	NO
CML2	NO					TSEN15	NO
FBXL3	YES					TSPY1,TSPY2	NO
FGA	NO					TUBB4	NO
FLJ10986	NO					TUBD1	NO
FLJ21901	NO					TUSC3	NO
FLJ22028	NO					TXLNG	NO
GALK2	NO					TXNDC17	YES
GBA3	NO					UGT1A8,UGT1A7,UGT1A4,UGT1A6,UGT1A3,UGT1A5,UGT1A1,UGT1A10,UGT1A9	NO
GMDS	YES					UNC50	NO
GPI	NO					UNQ1912	NO
GPRC5B	NO					UNQ9391	NO
GTF3C3	NO					WASF1	YES
KIAA0528	NO					WBP11	YES
KIAA1102	NO					WDR6	NO
KIF11	YES					WFDC3	NO
LOC90624	NO					ZDHHC4	NO
MAP3K7	YES					ZMAT1	NO
MGC10946	NO					ZNF259	NO
MIF	YES					ZNF493	NO
MSH3	NO					ZNF511	NO
ORM1	YES					ZSCAN5	NO
PIGF	NO					2810004N23RIK	NO
POLR3H	NO					6720463M24RIK	NO
PON3	NO					ABCB1	NO
POR	NO					ABHD1	NO
POT1	YES					ADAM20	NO
PROX1	NO					ADAM29	NO
PSMB7	YES					ADAMTS2	NO
PWP1	YES					AKAP9	NO
RBM24	NO					AKIP	NO
SCARB1	NO					AMD1	YES
SCN1B	NO					ANGPTL1	NO
SERPIND1	NO					ANKRD7	NO
SQLE	NO					ANTXR1	NO
TMEM45B	NO					APBA2	NO
TPM2	YES					APH1B	NO
UGT2B7	NO					ARF3	NO
UNR	NO					ARHGDIB	NO
ZC3HDC8	NO					ARID4B	NO
ZNF364	NO					ASB13	YES
ZYX	YES					ASB16	YES
AKAP6	NO					ASZ1	NO
AKR1B1	NO					ATF4	YES
AMID	NO					ATP6V1E2	NO
ANG	NO					BBX	NO
AOC2	NO					BCL2L2	YES
ATP6V1C1	YES					BGR	NO
ATR	YES					BIRC8	YES
BOLA3	NO					BOK	NO
BTD	NO					BOLL	NO
C14ORF105	NO					BRAP	NO
CASP6	YES					BRIX	NO
CDC20	YES					BSPRY	NO
CDC5L	YES					BTN3A3	NO
CDK2	YES					C10ORF25	NO
CENPH	NO					C10ORF4	NO
CEP63	NO					C13ORF22	NO
CGNL1	NO					C14ORF54	NO
CYP4F2	NO					C14ORF79	NO
DBF4	NO					C19ORF10	NO
E2IG5	NO					C19ORF14	NO
G3BP1	YES					C1ORF49	NO
GALE	NO					C20ORF144	NO
GOLT1A	NO					C20ORF152	NO
HSPB8	YES					C20ORF19	NO
KIF2C	NO					C4ORF17	NO
KRT8	YES					C6ORF64	NO
LAMB2	NO					C6ORF96	NO
LSM7	YES					CA3	NO
MGAT4B	YES					CALR3	NO
MGC15937	NO					CCNJ	NO
MGST2	NO					CCT6B	NO
MT4	NO					CD44	NO
NAT2	YES					CDH8	NO
NSUN2	YES					CELSR2	NO
NUP43	NO					CENTG2	NO
PDE4DIP	YES					CLNS1A	YES
PES1	NO					CLSPN	NO
PEX13	YES					CNOT7	NO
PPARGC1B	NO					COMMD1	YES
PPP1R8	YES					CPEB1	NO
PTX1	NO					CRI1	NO
RBM19	NO					CRMP1	YES
RCC2	NO					CSPG5	NO
SAA4	NO					CTSS	NO
STAG2	YES					CXORF33	NO
TMEM209	NO					CYP2C18	YES
TOP2B	NO					CYP2C19	NO
TRIM23	NO					DAO	NO
VMD2L2	NO					DDX11	NO
VRK1	YES					DHRS13	NO
ZC3HC1	NO					DHRS6	NO
ZCCHC10	NO					DKFZP434K1815	NO
ZNF180	NO					DKFZP564J0123	NO
ZNF25	NO					DLG1	NO
ZWINT	NO					DLX5	NO
ABCC3	NO					DNAH8	NO
ACP2	YES					DOCK2	NO
ADFP	NO					DPP6	NO
ALG12	YES					DYRK4	YES
ALG8	YES					EFEMP2	YES
ANKRD15	NO					EHMT2	YES
AQP7	NO					EIF5A2	NO
ARHGAP5	YES					ERBB2IP	YES
ASPN	NO					ESD	YES
B3GNT6	NO					ESPN	NO
C16ORF45	NO					EXOSC10	YES
C3F	NO					FADS1	NO
C5ORF18	NO					FAM162A	YES
CCT8	YES					FBLN5	NO
CDC6	YES					FBXO25	YES
CDCA7	NO					FBXO30	NO
COPS3	YES					FKBP6	NO
CORO1B	NO					FLJ10287	NO
CYP3A7	NO					FLJ10350	NO
DKFZP434L0117	NO					FLJ10652	NO
FBL	YES					FLJ21839	NO
FLJ20582	NO					FLJ21918	NO
FLJ22555	NO					FLJ23322	NO
GALK1	NO					FLJ25328	NO
GPR6	NO					FLJ25770	NO
GPX3	NO					FLJ32384	NO
GSK3A	NO					FLJ90575	NO
INTS7	NO					FLJ90709	NO
KIAA0372	NO					FMR1NB	NO
KIAA1279	YES					FRS3	NO
LIN9	NO					FXYD6	YES
LTBR	YES					FZD3	NO
MBL2	NO					GCLC	NO
MITF	YES					GEMIN2	NO
MLF2	YES					GPRASP1	YES
MT3	NO					GRK4	NO
MUCDHL	NO					GSG1	NO
NNMT	NO					GSTM3	NO
NS3TP1	NO					HDHD2	NO
NUSAP1	YES					HH114	NO
ORC4L	NO					HIF1A	YES
PDLIM3	NO					HORMAD2	NO
PLK4	NO					H-PLK	NO
PMS1	NO					HSF2	NO
POLI	NO					HSP90AB1	YES
QTRT1	NO					HT008	NO
RAMP1	NO					IGFBP1	NO
RFC2	YES					IL1RAP	NO
RGS3	NO					IL2RB	NO
RPL17	YES					IRF3	YES
RRM2B	NO					ISG20	NO
SEPX1	NO					ISG20L2	NO
SERPINA5	YES					ITR	NO
SLC17A1	NO					JAM2	YES
SMARCA5	NO					KATNAL2	NO
SMN1	YES					KCNA5	YES
SNRNP25	NO					KCNN4	NO
STARS	NO					KCNQ2	NO
TACC2	NO					KCTD3	NO
TFRC	NO					KIAA1271	NO
TXLNA	YES					KNS2	NO
ZMPSTE24	YES					LAD1	NO
AES	YES					LGI1	NO
AHSG	NO					LMAN2	NO
ANPEP	NO					LOC127540	NO
APOF	NO					LOC150159	NO
ATF5	NO					LOC152015	NO
ATRN	NO					LOC283377	NO
BAG3	YES					LOC401565	NO
BSCL2	NO					LOC51233	NO
C6ORF15	NO					LOC92162	NO
CAPN7	NO					LOC93081	NO
CBS	YES					LRP12	NO
CDH13	NO					LRRC27	NO
CDK7	YES					LTV1	YES
CHD1	NO					LUM	NO
CPSF2	NO					LYZL2,LYZL1	NO
CRHBP	NO					LYZL6	NO
CRNKL1	YES					LZTS2	YES
CSTF1	NO					M6PR	YES
DHRS7	NO					MAD1L1	YES
DKFZP564F0522	NO					MAP1A	NO
DNAJB4	NO					MBTPS2	NO
DNMT1	NO					MCSP	NO
DNPEP	NO					MEN1	NO
EIF2S2	YES					METAP1D	NO
EIF4E	YES					METTL5	NO
EPDR1	NO					METTL6	NO
FANCI	YES					MGC11242	NO
FCN3	NO					MGC2198	NO
FGFRL1	NO					MGC2654	NO
FGL1	NO					MGC26856	NO
GGN	NO					MGC26988	NO
GLRB	NO					MGC29898	NO
GLUD2	NO					MGC33367	NO
GOLPH4	NO					MGC39520	NO
GSTT1	NO					MGC39681	NO
HEBP2	YES					MGC52423	NO
HSF4	YES					MGC9084	NO
HTATSF1	NO					MIS12	NO
LIG1	NO					MLC1SA	NO
MGC4399	NO					MUM1L1	NO
MLF1IP	YES					MYF6	NO
MPDZ	NO					MYL1	NO
NARG1	NO					MYO7A	NO
NR1I3	YES					NA,C9ORF36	NO
PAXIP1	YES					NA,GAGE8,GAGE6,GAGE7B,GAGE2,GAGE4,GAGE5	NO
PEX7	YES					NA,HSPE1	NO
PHF3	NO					NCK1	NO
PIGK	NO					NFATC3	YES
PKLR	NO					NPPC	NO
PPIB	YES					NRIP1	NO
PSMD4	YES					NRIP3	NO
PWP2	NO					NUT	NO
RBM14	YES					NXN	NO
SERPINA1	YES					NYD-SP25	NO
SFRS2IP	NO					NYD-SP26	NO
SLC3A1	NO					OMG	NO
SLC7A9	NO					ORM1,ORM2	NO
TCEAL1	NO					OSTM1	NO
TCP1	YES					PAPD4	NO
TM4SF12	NO					PAQR6	NO
TM7SF2	NO					PCDH9	NO
TRIP10	NO					PCDHB5	NO
UGT2A1	NO					PFN2	YES
UMPS	NO					PHF10	NO
VNN1	NO					PHKG2	YES
VPS13A	NO					PKP3	NO
XBP1	YES					PKP4	NO
XRCC4	NO					PLA2G4A	NO
ACMSD	NO					PLSCR3	NO
AGTR1	NO					POLD3	NO
ANXA13	NO					POLE3	NO
ARNT2	NO					POLR1A	NO
BCCIP	YES					POLR3D	NO
C10ORF125	NO					POU2AF1	NO
C8B	NO					PPP1R14B	NO
C9ORF3	NO					PPP2R2B	YES
CCDC2	NO					PPP3R2	NO
CCNA2	NO					PPY	NO
CCNF	NO					PRICKLE2	NO
CENPQ	NO					PRM1	NO
CL640	NO					PRM2	NO
CMYA4	NO					PRSS15	NO
CPE	YES					PSD2	YES
CRP	YES					PTE2B	NO
CRYBB3	NO					PTPRD	NO
CTNNAL1	NO					RAB11FIP2	YES
DDX41	NO					RAB20	NO
DGCR6L	NO					RABIF	YES
DNAJC9	NO					RAF1	YES
DUS4L	NO					RANGRF	NO
F10	NO					RAVER1	YES
FLJ11196	NO					RDH11	NO
FLJ13236	NO					RHOBTB1	NO
FLJ43855	NO					RHOQ	NO
GAL3ST1	NO					RNASE11	NO
GNB2L1	YES					RNF133	NO
GRTP1	NO					RNF138	NO
HAMP	NO					RNF19	NO
HAUS6	NO					RNGTT	NO
HOXB1	NO					RPL12	YES
ITIH1	NO					RPL31	YES
ITIH4	NO					RPL6	YES
LARGE	NO					RPLP0	YES
LARS	YES					RPS5	YES
LASS2	NO					RPS6KC1	YES
LDLR	NO					RWDD1	YES
LLGL2	NO					RYR1	NO
2014-03-07	NO					S100A4	NO
MARVELD3	NO					SBDS	YES
METTL1	YES					SBP1	YES
MLF1	NO					SCD	NO
MTAP	YES					SCG2	NO
NBEA	NO					SCRIB	NO
NIP7	NO					SCYL2	NO
NOL4	NO					SERPINA3	NO
NR1I2	NO					SFMBT1	NO
ORC2	YES					SHBG	YES
ORC3L	NO					SHQ1	NO
PEX1	NO					SIX2	NO
PLEKHJ1	NO					SLC29A3	NO
PLK1	NO					SLC35F2	NO
POLR1E	NO					SLC6A8	NO
PPP1R12A	YES					SLCO1B1	NO
PRKAB2	YES					SLITRK5	NO
PSIP1	NO					SNRPB	NO
PSMA5	YES					SOCS7	NO
PTP4A1	NO					SOX30	YES
QTRTD1	NO					SP3	NO
RDX	YES					SPANXC	NO
RPL23	YES					SPATA4	NO
RPS10	YES					SRPK2	YES
RRM2	NO					SSTK	NO
SDAD1	NO					ST13	NO
SDCCAG10	NO					STK22C	NO
SDCCAG1	NO					STK25	YES
SH3GL2	NO					SYT1	NO
SHFM1	YES					TBC1D21	NO
SLC19A1	NO					TBX22	NO
SLC22A17	NO					TCFL5	NO
SPINK1	NO					TDRD4	NO
ST8SIA5	NO					TEX264	NO
STXBP3	NO					TFAP4	NO
TAF6L	NO					TGDS	YES
TCF2	NO					TGFBR2	NO
TCTE1L	NO					TGIF2LY	YES
TDO2	YES					TJP1	YES
TNFRSF12A	NO					TJP3	NO
UGDH	YES					TM4SF6	NO
WDHD1	YES					TMCC1	NO
XPO4	NO					TMEM45A	NO
ZNF330	NO					TNFAIP3	YES
ZNF654	NO					TNFRSF11B	NO
APCS	YES					TNFRSF25	YES
APOE	YES					TNFSF10	YES
ATF1	YES					TNP1	NO
ATP6V0B	NO					TOMM6	NO
C1ORF43	NO					TRAM1	NO
CCDC56	NO					TRPM4	NO
CDCA2	NO					TRY1	NO
CFH	NO					TSN	YES
CHGA	NO					TSP-NY	NO
CKAP2	NO					TTYH1	NO
CUL5	YES					TXNDC7	NO
CXX1	NO					UBE2M	YES
DDX20	YES					UBQLN3	NO
DKFZP564B167	NO					UHRF1	NO
DKFZP564J102	NO					UNQ9438	NO
DPH5	NO					USP8	YES
DVL1	YES					VAMP2	YES
EIF3B	NO					VASP	YES
ELF3	YES					VCY,VCY1B	NO
EPM2AIP1	NO					VDR	YES
ERBP	NO					VGF	NO
FGFR4	NO					VKORC1	YES
FXYD2	NO					VRK3	NO
GP5	NO					WARS	YES
HAAO	NO					WBSCR28	NO
HAO1	NO					WDR1	YES
HOXA5	NO					WDR4	YES
HSPA8	YES					WDR85	NO
KIAA0934	NO					WFDC6	NO
KIAA1704	NO					WIPI49	NO
KRT18	YES					XPOT	NO
LANCL1	NO					ZCCHC14	NO
LOC283130	NO					ZCWCC2	NO
MANEA	NO					ZFR	YES
MAPRE3	NO					ZFYVE16	NO
MBD3	YES					ZGPAT	NO
MRE11A	NO					ZMYM1	NO
MYOZ1	NO					ZMYND10	NO
NA,APOC3	NO					ZNF179	NO
NAP1L3	NO					ZNF262	NO
NPM3	NO					ZNF415	NO
PCBP4	NO					ZNF578	NO
POLE	NO					A2M	YES
PON1	NO					AASDH	NO
PR48	NO					ACTL7A	NO
PSMD13	YES					ACTL7B	NO
PSME1	YES					ACTN3	NO
PSMG2	NO					ACTR1A	YES
PTPMT1	NO					ADAM10	YES
RPL13A	YES					ALS2CR7	NO
SLC1A1	NO					AMPD1	NO
SLC27A5	NO					ARHGEF16	NO
SLC39A4	NO					ARHGEF17	NO
SMPDL3A	NO					ARHGEF7	NO
ST3GAL3	NO					ARNT	YES
TCERG1	NO					ARPM1	NO
TCL6	NO					ARPM2	NO
TMLHE	NO					ASB12	YES
TRUB1	NO					ASB9	YES
TTK	NO					AURKC	NO
TTL	NO					B3GALT2	NO
XRCC6BP1	NO					BAZ1B	NO
YARS	YES					BCAS2	YES
ADCY1	NO					BNIP2	YES
ANKRD32	NO					BRIP1	NO
APOA2	NO					BRUNOL6	NO
ARL3	NO					C10ORF104	NO
C1ORF27	NO					C10ORF62	NO
C2ORF3	NO					C10ORF82	NO
C4B,C4A	NO					C11ORF73	NO
C6ORF93	NO					C12ORF52	NO
CDC45	YES					C13ORF24	NO
CDH2	YES					C14ORF155	NO
CDK1	YES					C18ORF11	NO
CFL1	YES					C19ORF36	NO
CHCHD6	YES					C1ORF14	NO
CHGB	YES					C20ORF185	NO
CLPTM1	YES					C20ORF79	NO
CORO6	NO					C6ORF130	NO
COX4NB	YES					CA11	NO
CSDA	YES					CACNA1S	NO
CTNND2	NO					CALD1	NO
CYP4F3	NO					CAPN12	NO
CYP51A1	NO					CAPZB	YES
DCLRE1A	NO					CBX3	YES
DHPS	YES					CCL5	NO
DKC1	NO					CD300A	NO
E2F6	NO					CD58	NO
EFNA1	NO					CDC42SE1	NO
EIF3S10	NO					CDH16	NO
ENO1	YES					CDK5RAP3	YES
ENPP4	NO					CENPE	NO
EPS8L2	NO					CETN1	NO
FASTKD1	NO					CFTR	YES
FBXL2	NO					CHN2	NO
FBXO5	NO					CHPT1	NO
FHL1	NO					CIAO1	NO
FKBP11	NO					CITED1	NO
FLJ33387	NO					CKLFSF1	NO
GABPA	YES					CKMT1	NO
GGH	YES					CLDN10	NO
GYG	NO					CLK4	NO
HINT3	NO					CLTC	YES
HIRIP5	NO					CNN3	NO
HSBP1	NO					CNOT3	NO
KIAA0020	NO					COASY	NO
KIAA0101	YES					COPS6	YES
KIAA0152	NO					COTL1	NO
KIF18A	NO					CPEB2	NO
KIF22	YES					CRB1	NO
MAPK10	NO					CSRP2BP	NO
MGST1	NO					CSTA	NO
MSTO1	NO					CTSB	NO
NCBP1	YES					CYHR1	YES
NEK4	NO					CYLC2	NO
NOVA2	NO					CYP2A7	NO
OPLAH	NO					CYP4V2	NO
ORC6	NO					CYP4X1	NO
PABPC4	NO					DAB2	YES
PCSK2	NO					DBNL	NO
PIK3CA	YES					DCAF15	NO
PLS1	NO					DDX4	NO
POLL	NO					DDX43	NO
POLR2J	NO					DERL2	NO
PPIE	NO					DKFZP434H2215	NO
PPIG	NO					DKFZP434K1172	NO
PREP	NO					DLGAP5	NO
PSMC1	YES					DNAI1	NO
PSMC2	YES					DNCL2B	NO
R30953_1	NO					DNMT3B	NO
RAE1	YES					DOC2A	NO
RPE	NO					DPEP1	NO
RPL14	YES					DPM3	NO
RPS19	YES					DPYSL2	YES
SLC2A4RG	NO					DRD2	NO
SNX4	YES					DSCR8	NO
SUV39H2	YES					DYRK1A	YES
TA-PP2C	NO					DYX1C1	NO
THOC1	NO					EAF1	YES
TM4SF4	NO					EIF2B4	NO
TMEM147	NO					EIF4A1	YES
TMEM9	YES					EIF4G3	NO
TMF1	NO					ELMOD2	NO
TMOD1	NO					EXOSC3	YES
TMPO	NO					FAM20C	NO
TRAPPC4	NO					FAM47B	NO
TTR	NO					FAM89B	NO
USP14	YES					FAM98A	NO
USP25	NO					FANCC	YES
WBP4	NO					FANCG	YES
YRDC	NO					FBXO3	NO
ZDHHC8	NO					FCER1G	NO
ZNF148	NO					FCN2	NO
ZNF271	NO					FGF9	NO
A2BP1	NO					FGFR1OP2	YES
AKR1D1	NO					FHIT	YES
AKT1S1	NO					FLJ10786	NO
ALDOC	NO					FLJ13456	NO
APG4A	NO					FLJ20171	NO
APOA4	NO					FLJ21749	NO
ARPC1B	NO					FLJ23518	NO
ASGR2	YES					FLJ25371	NO
ATP2B2	NO					FLJ25449	NO
BCLAF1	YES					FLJ25660	NO
C11ORF10	NO					FLJ27505	NO
C15ORF15	NO					FLJ32734	NO
C1ORF51	NO					FLJ32796	NO
C2ORF23	NO					FLJ34658	NO
CADPS2	NO					FLJ36754	NO
CCNB2	NO					FLJ37266	NO
CD2AP	NO					FLJ40137	NO
CEBPB	YES					FLJ40504	NO
CEP55	YES					FLJ90430	NO
CGN	NO					FSTL1	NO
CLDN2	NO					FXYD5	NO
CLU	YES					GAD2	NO
COL18A1	NO					GAPDS	NO
CPN2	NO					GBP2	YES
CSNK1G3	NO					GNB1L	NO
CUEDC1	NO					GPR19	NO
CUL1	YES					GTF3C2	NO
CYP4A22,CYP4A11	NO					GTF3C4	YES
CYP4F12	YES					HABP4	YES
DHRS3	NO					HDGFRP3	NO
DIS3	YES					HIST1H2AA	YES
DKFZP761E198	NO					HMGB3	YES
DOK5	NO					HOXB4	NO
DSCC1	NO					HSPB1	YES
DTNA	NO					HYOU1	NO
DUSP13	NO					IGFBP4	YES
EEF1B2	YES					IL15RA	NO
ELYS	NO					IL17D	NO
EVE1	NO					INHA	NO
EXOSC1	YES					INHBC	NO
FARP1	NO					INO80E	NO
FLJ10326	NO					INTS5	NO
FLJ11046	NO					ISOC1	YES
FLJ38564	NO					ITGAL	NO
FNDC4	NO					KCNIP1	NO
FRG1	NO					KCNS3	NO
GADD45G	YES					KIF3A	NO
GPRASP2	YES					KLHL11	NO
GSTA3	NO					KLK1	NO
HOMER2	YES					KRR1	NO
HSPC133	NO					KRT3	YES
KCTD9	NO					KRTCAP3	NO
KIAA1576	NO					LEPR	NO
KIF23	YES					LGALS9	NO
LBR	NO					LIG4	YES
LCAT	NO					LOC138046	NO
LECT2	NO					LOC164153	NO
LMNB1	NO					LOC168850	NO
LOC119710	NO					LOC339456	NO
LOC85865	NO					LOC389852	NO
MAP1B	YES					LOC51136	NO
MAP1LC3A	YES					LOC55974	NO
MAP4K3	NO					LOC57149	NO
MGC13017	NO					LOXL4	YES
MGC14839	NO					LRFN5	NO
MGMT	YES					LRRFIP2	NO
MOCOS	NO					LSG1	YES
MUM1	NO					M11S1	NO
NAALADL2	NO					MAC30	NO
NA,SORD	NO					MAF1	YES
NEB	NO					MAGMAS	NO
NUDT15	NO					MAN1A1	NO
NUP50	YES					MAP2K5	NO
OSTALPHA	NO					MAP7	NO
P15RS	NO					MBP	NO
PAPSS2	YES					MCART1,MCART2	NO
PFKFB1	NO					MCRS1	NO
PGLS	NO					MDH1B	NO
PIG8	NO					MDM1	NO
PRKDC	YES					MDS032	NO
PROZ	NO					MEA	NO
PRRX1	NO					MECP2	NO
PSMC4	YES					MED24	NO
PTPLAD1	NO					MFAP3L	NO
RB1CC1	YES					MGC10067	NO
REPIN1	NO					MGC22773	NO
RPL27	YES					MGC29463	NO
SDC2	NO					MGC31963	NO
SERPINA7	NO					MGC33486	NO
SGTA	YES					MGC35118	NO
SIRT2	YES					MGC35206	NO
SMPD1	NO					MGC40178	NO
SNCB	NO					MGC40179	NO
SPP2	NO					MGC4549	NO
TAT	YES					MINPP1	NO
TCEA2	NO					MKL2	YES
TCF8	NO					MYEF2	NO
TFR2	NO					NAGLU	NO
TMEM14A	NO					NCOR2	YES
TMEM27	NO					NDFIP1	NO
UBE2L3	YES					NDRG3	YES
UCKL1	NO					NEDD4L	YES
UNC13B	NO					NFATC2IP	NO
UROD	YES					NLGN3	YES
VIL1	NO					NMI	YES
WDR61	YES					NPM2	NO
ABCF1	NO					NQO1	NO
ABHD6	YES					NSUN4	YES
ALYREF	NO					NUDCD3	YES
AMIGO	NO					NYD-SP17	NO
ANXA4	YES					OAZ2	NO
APBB1	YES					OLIG2	NO
AQR	NO					OXCT2	NO
ASCC3	NO					PACSIN1	YES
BAI3	NO					PARD3	YES
C10ORF114	NO					PASD1	NO
C20ORF6	NO					PBXIP1	YES
C21ORF127	NO					PCSK6	NO
C21ORF6	NO					PDCD5	YES
CACNA1D	NO					PDCL2	NO
CDKL5	NO					PDE8B	NO
CEBPG	NO					PDLIM7	YES
CGI-63	NO					PFN4	NO
CHST10	NO					PGM3	NO
CPB2	NO					PIGA	NO
CPSF1	NO					PIGV	NO
CPSF3	NO					PIP5K1C	NO
CRBN	NO					PITX2	NO
CREB1	NO					PIWIL1	NO
CUL4A	YES					PIWIL2	NO
CWF19L2	NO					PKDREJ	NO
DDX19A	NO					PLAC8	NO
DDX25	NO					PLOD2	YES
DNAJA5	NO					PLP1	NO
DPY30	YES					PLSCR1	YES
EIF3S1	NO					POLR2H	YES
ERCC5	YES					POMC	NO
FAIM2	NO					PPP2R5A	YES
FAM50B	YES					PRKCDBP	YES
FGG	NO					PRKCSH	YES
FLJ10980	NO					PRKD1	YES
FLJ20323	NO					PRKD2	NO
FTS	NO					PROM1	NO
FUT6	NO					PRPF8	YES
GMPS	NO					PSMB4	NO
GRB14	NO					PTPRG	NO
GTF2F2	YES					PTPRN2	NO
GTF2H4	NO					RAB13	NO
GYS2	NO					RAB25	YES
HSD17B12	NO					RAB4A	YES
INA	YES					RAP1GA1	NO
IPLA2(GAMMA)	NO					RBMX2	NO
JAK2	YES					RBMY1A1,RBMY1E,RBMY1F,RBMY1D,RBMY1J,RBMY1B	NO
KDELR2	NO					RBP1	NO
KLF4	NO					RFC3	YES
LAGE3	NO					RIT2	NO
LRP5	NO					RNPS1	YES
MAPK8IP1	NO					RP11-163M2.4	NO
MAPKAPK2	NO					RPAP3	NO
METAP1	NO					RPIB9	NO
MKNK2	NO					RPL3	YES
MOSPD1	NO					RPL5	YES
MTP	NO					RPRM	NO
NAA11	NO					RPS16	YES
NDRG4	NO					RPS9	YES
NFASC	NO					RRAGA	NO
NQO3A2	NO					RSBN1L	YES
OR1C1	NO					RTN1	NO
ORC1	YES					RTN4R	NO
PEMT	NO					RUSC2	YES
PGBD5	NO					SAA1	NO
PPA1	YES					SAC	NO
PRPF18	NO					SAT1	YES
PRPF39	NO					SCO2	YES
RBM28	NO					SCYL1	NO
RRP12	NO					2014-09-07	YES
SCHIP1	NO					SERF2	NO
SEMA4G	NO					SH3GL3	YES
SENP8	YES					SH3GLB2	YES
SERPINA10	NO					SLC17A4	NO
SLBP	NO					SLC1A3	NO
SLC35D2	NO					SLC30A10	NO
SLC38A3	NO					SLC9A6	NO
SLC4A3	NO					SLITRK1	NO
SNRPN,SNURF	NO					SMCR8	NO
SRP72	NO					SNAP23	YES
SSPN	NO					SNRPC	YES
STMN1	YES					SOX6	NO
TACC3	NO					SPAS1	NO
TAF7	YES					SPATA16	NO
TDP1	NO					SPATA3	NO
TM9SF1	YES					SPATA6	NO
TMPIT	NO					SPATA8	NO
TMPRSS2	NO					SPC25	YES
TNPO3	YES					SPINLW1	NO
TOPORS	YES					SPINT1	NO
TRIM32	NO					SPTBN4	NO
TXNL4A	NO					SRD5A1	NO
USP2	YES					SRRP35	NO
XPNPEP2	NO					SSBP4	NO
XRCC5	YES					SSTK-IP	NO
YIF1A	NO					ST6GAL1	NO
ABCA6	NO					SUHW4	NO
ADH1B	NO					SUNC1	NO
ADH5	YES					SYMPK	NO
AGTPBP1	YES					SYNGAP1	NO
AP3S2	NO					SYT11	NO
C13ORF21	NO					TACSTD1	NO
C16ORF9	NO					TAX1BP3	YES
CAPRIN1	NO					TBL1XR1	NO
CCPG1	NO					TEAD1	YES
CCT6A	YES					TEAD2	NO
CD320	YES					TEKT3	NO
CDK5	YES					TENC1	NO
CENPN	NO					TES	YES
CYP2E1	YES					THBS4	NO
CYP3A4	NO					TIMP1	YES
DAND5	NO					TLN2	NO
DGAT1	NO					TMC5	NO
DHX36	YES					TMED9	YES
DKFZP586A0522	NO					TMEFF1	NO
DKK3	NO					TMEFF2	NO
DNAJC13	NO					TMEM180	NO
DPF3	NO					TMEM31	NO
EIF4B	YES					TNFRSF1B	NO
ELMO3	NO					TOM1	YES
ENPEP	NO					TRH	NO
ERAL1	YES					TRIM42	NO
F13B	NO					TRIP6	YES
FAF1	YES					TRRAP	NO
FANCL	NO					TSNAX	NO
FBXO21	NO					TTF1	NO
FBXO22	NO					TXNDC2	NO
FBXW5	NO					UBA2	YES
FETUB	NO					UBE2B	YES
FLJ10781	NO					UBE4B	YES
FLJ12519	NO					UNC5C	NO
FLJ16237	NO					VAMP5	NO
FLJ20054	NO					VPS54	NO
FLJ22875	NO					WFS1	NO
FMN2	NO					ZCCHC13	NO
FOXA3	NO					ZMYND12	NO
G6PC3	NO					ZNF219	NO
GCH1	NO					ZNF354A	NO
GNMT	YES					ZNF430	NO
GOSR2	NO					ZNF462	NO
GSTA1	NO					ZNF615	NO
GSTA4	NO					ZPBP	NO
GTF2A2	NO					ZPBP2	NO
HEY2	NO					4933403F05RIK	NO
HPX	YES					ABCA7	NO
HSA272196	NO					ABCB9	NO
KARCA1	NO					ABCF3	NO
KCNJ8	NO					ABR	NO
KLF9	NO					ACRV1	NO
LBP	YES					ADAMTS1	NO
LYPLA1	NO					ADAT1	NO
MBNL1	YES					ADCK3	YES
MGC42415	NO					AIP	YES
MGC45474	NO					AMOT	YES
NAP1L1	YES					ANAPC10	YES
NAP1L2	NO					ANKRD21	NO
NAP1L5	NO					ANKRD5	NO
NME5	NO					ANTXR2	NO
NOD9	NO					ANXA1	YES
NT5C2L1	NO					AP2S1	YES
NUDCD1	NO					APC	YES
NUDCD2	NO					APG4C	NO
NUDT3	YES					APXL	NO
NUP62	NO					ARHGAP18	NO
OPTN	YES					ARHGEF2	YES
OSBPL11	NO					ARL2	YES
OSGEP	YES					ARL5	NO
PAQR9	NO					ARL6IP5	NO
PHGDH	NO					ARMC7	NO
PITPNM3	NO					ASB4	YES
PLEKHH1	NO					ATP8A2	NO
PNPLA2	NO					AXIN1	NO
POLK	NO					B4GALT1	NO
PPIL4	NO					BAALC	NO
PPP1CA	YES					BAI2	NO
PPP1R7	YES					BAMBI	NO
PRLR	NO					BAZ1A	NO
PRSS8	NO					BEX1	NO
PSD3	NO					BEX2	NO
PSME2	YES					BIN2	NO
PUS3	NO					BXDC1	NO
ROCK1	YES					C10ORF117	NO
RRAD	YES					C10ORF53	NO
SDS	NO					C13ORF1	NO
SHAX3	NO					C14ORF104	NO
SHPRH	NO					C14ORF8	NO
SIP1	YES					C19ORF35	NO
SLC4A4	NO					C1D	YES
SMC2	YES					C6ORF55	NO
SMO	NO					C7ORF23	NO
SMS	YES					C8ORF4	NO
SMYD5	NO					C9ORF138	NO
SNAP25	NO					C9ORF43	NO
SNTB1	YES					C9ORF61	NO
SPHAR	NO					CACNG3	NO
SSR3	NO					CALB1	NO
SUV39H1	YES					CALR	YES
TAF1D	YES					CAMSAP1	NO
TCF3	YES					CAPN11	YES
TRAPPC2L	NO					CAPZA3	NO
TRIB3	YES					CART	NO
TTID	NO					CASP4	YES
UCHL1	NO					CAV1	YES
UXT	YES					CBFA2T2	NO
VLDLR	NO					CCDC11	NO
YWHAG	YES					CCDC123	NO
ZNF184	NO					CCDC43	NO
ZNF268	NO					CCDC80	NO
ZNF32	NO					CCNA1	NO
2610528E23RIK	NO					CCNE1	NO
ACOX1	YES					CCNL1	NO
ACY3	NO					CD14	NO
ADCY2	NO					CD3D	NO
AQP4	NO					CD48	NO
ARFIP2	NO					CD96	NO
ARHGEF4	YES					CDC34	YES
ASGR1	NO					CDCA7L	NO
ATP2A1	NO					CDH10	NO
BCL6B	NO					CDIPT	NO
BIRC2	YES					CDK5RAP2	NO
C1GALT1C1	NO					CDK8	NO
C22ORF13	NO					CDKN1B	YES
C22ORF15	NO					CELF1	NO
C4BPA	NO					CGI-116	NO
CAB39	YES					CGI-51	NO
CCRK	NO					CHD1L	NO
CD302	YES					CHEK2	YES
CEACAM1	NO					CHST1	NO
CENPJ	NO					CHST11	NO
CKLFSF8	NO					CKAP1	NO
CLCN4	NO					CLEC1B	NO
CRADD	NO					CLOCK	YES
CYP8B1	NO					CLTB	NO
DAG1	YES					CMA1	NO
DCAMKL2	NO					COL1A1	NO
DKFZP434N062	NO					COL1A2	NO
DNAJA2	NO					CORO2B	NO
DPP8	NO					CREM	NO
EBPL	NO					CRY2	YES
EIF3S6	NO					CSRP2	YES
FADS2	NO					CST7	NO
FBXO44	NO					CST8	NO
FLJ13611	NO					CTGF	NO
FLJ22353	NO					CTSH	NO
FLJ38819	NO					CX3CL1	NO
FYTTD1	YES					CXCR4	NO
GFPT1	YES					CYBASC3	NO
GSPT1	YES					CYP21A2	NO
GTF2H1	YES					D10WSU102E	NO
GTF2IRD1	NO					DAPK3	YES
HSPB2	NO					DDB1	YES
HSPC111	NO					DDX58	NO
IGFBPL1	NO					DEFB123	NO
IL17RC	NO					DEPDC1B	NO
IPO5	YES					DERP6	NO
IQGAP2	NO					DKFZP434L1717	NO
IRF2BP1	YES					DKFZP586B1621	NO
KAT2A	YES					DNAL4	NO
KHDRBS3	NO					DNCI1	NO
LOC196463	NO					DONSON	NO
LOC91614	NO					DPT	NO
LSM10	NO					DRE1	NO
MAK16	YES					DSCR1	NO
MS4A10	NO					DSG2	YES
NANS	NO					DTD1	NO
NOB1	YES					E130012A19RIK	YES
NOL9	NO					ECE2	NO
NPAS3	NO					EDEM1	NO
NPC1L1	NO					EFS	NO
OFD1	NO					EGR1	NO
ONECUT1	NO					EHD3	YES
ORC5	NO					EIF1AX	YES
OXT	NO					ELAVL3	YES
PAM	NO					EMP1	NO
PC-LKC	NO					EMP3	NO
PGK1	YES					EMR1	NO
PHF14	YES					EMR2	NO
PIAS2	YES					ENOPH1	NO
PIK3C2G	NO					EPC2	NO
PNMA1	NO					ERCC6L	YES
PNN	NO					EXTL3	NO
PPP2R1A	YES					FAM3B	NO
PPP2R5D	YES					FAM64A	NO
PRG-3	NO					FAM8A1	NO
PSMC5	YES					FAM9A	NO
PTD012	NO					FAT	NO
RNF6	NO					FBXL16	YES
RPL28	YES					FBXL17	NO
RXRA	YES					FBXL4	NO
SAH	NO					FBXO38	NO
SALL1	NO					FDFT1	NO
SCG3	NO					FEZ2	NO
SDC4	NO					FGFR1OP	NO
SDF2L1	NO					FHL5	NO
SELENBP1	YES					FLJ10815	NO
SETDB2	NO					FLJ11016	NO
SHC1	YES					FLJ11806	NO
SHCBP1	YES					FLJ12666	NO
SLC13A3	NO					FLJ13391	NO
SLC22A3	NO					FLJ14281	NO
SLC23A1	NO					FLJ14624	NO
SLC23A3	NO					FLJ20257	NO
SLC39A11	NO					FLJ20397	NO
SLC7A10	NO					FLJ21127	NO
SPIN-2	NO					FLJ21736	NO
SRR	NO					FLJ22761	NO
STXBP1	NO					FLJ25333	NO
TAGLN3	NO					FLJ25414	NO
TCEAL2	NO					FLJ32830	NO
TM4SF10	NO					FLJ35767	NO
TPX2	YES					FLJ35843	NO
TRA1	NO					FLJ37549	NO
TRP53	YES					FLJ40235	NO
TXNDC5	YES					FLJ40298	NO
UBE2T	NO					FLRT2	NO
UCHL3	YES					FMO1	NO
USP11	YES					FOXA1	NO
YIF1	YES					FOXK2	NO
ZHX3	NO					FURIN	NO
ZNF146	NO					FZR1	NO
ABCA2	NO					G0S2	NO
ABCB4	YES					GABBR1	YES
						GALNT1	NO
						GAS2L2	NO
						GATA3	NO
						GATA6	NO
						GDF9	YES
						GEMIN5	NO
						GKAP1	NO
						GLIPR1	NO
						GMCL1L	NO
						GMPR	NO
						GNG7	YES
						GNPDA2	NO
						GPN1	YES
						GSN	YES
						GSS	YES
						GSTM2	NO
						GTF2E1	YES
						GUSB	NO
						GYPA	NO
						GZMA	YES
						H1T2	NO
						HAUS4	NO
						HBXAP	NO
						HCFC2	NO
						HCK	NO
						HEXB	YES
						HLA-B	YES
						HPRT1	NO
						HRLP5	NO
						HSP90AA1	YES
						HSPC138	NO
						HTPAP	NO
						ID3	NO
						IFT27	YES
						IGJ	NO
						IKBKE	YES
						IL10RA	NO
						IL17RB	NO
						ILF3	YES
						ING3	NO
						INSM1	NO
						IPO11	YES
						IQCD	NO
						IRS1	YES
						ITGB2	NO
						JPH3	NO
						JRKL	NO
						JTB	NO
						KCNC3	NO
						KIAA0408	NO
						KIAA0701	NO
						KIAA0980	NO
						KIAA1143	NO
						KIAA1443	NO
						KIAA1573	NO
						KLF5	NO
						LAPTM5	NO
						LDHC	NO
						LGALS3	YES
						LHX2	NO
						LIMK1	NO
						LOC149837	NO
						LOC199920	NO
						LOC255313	NO
						LOC284123	NO
						LOC339168	NO
						LOC493861	NO
						LOC57228	NO
						LOC90557	NO
						LOC91137	NO
[truncated: 13,610 more rows]
