# Supplementary material for: Transcriptome-wide co-expression analysis identifies LRRC2 as a novel mediator of mitochondrial and cardiac function
Source: PLoS One. 2017 Feb 3;12(2):e0170458. doi: 10.1371/journal.pone.0170458 (PMC5291451; doi:10.1371/journal.pone.0170458)
Supplement: S6 Table — (XLSX) [file pone.0170458.s012.xlsx]

## Sheet: Sheet1
S6 Table. Classification of proteins derived from LE transcripts based on how many bona fide mitochondrial proteins they purportedly interact with.
MC- proteins in the LE that interact with MC+ proteins								MC- proteins outside the LE that interact with MC+ proteins
	Number of interactions reported between query (MC-) protein and known mitochondrial proteins								Number of interactions reported between query (MC-) protein and known mitochondrial proteins
Protein	>1	>2	>3	>4	>5	>10		Protein	>1	>2	>3	>4	>5	>10
GOT1	YES	no	no	no	no	no		ADAM23	no	no	no	no	no	no
GCSH	no	no	no	no	no	no		ADH4	YES	no	no	no	no	no
IFRD2	no	no	no	no	no	no		AFMID	no	no	no	no	no	no
KIAA0664	no	no	no	no	no	no		AHSA1	YES	YES	YES	YES	no	no
NIT2	YES	YES	YES	YES	YES	no		AKR1B10	YES	YES	no	no	no	no
PPARGC1A	YES	YES	YES	YES	YES	no		ALG5	YES	YES	YES	no	no	no
LSM4	YES	YES	no	no	no	no		AMACO	no	no	no	no	no	no
HAX1	YES	YES	YES	YES	no	no		APLP1	YES	no	no	no	no	no
PGM1	YES	no	no	no	no	no		ARGBP2	no	no	no	no	no	no
MOCS2	no	no	no	no	no	no		ARHGAP12	no	no	no	no	no	no
PFKM	YES	no	no	no	no	no		BAIAP2L1	no	no	no	no	no	no
HAT1	YES	no	no	no	no	no		BBS1	YES	YES	YES	no	no	no
TPI1	YES	YES	YES	YES	no	no		BET1	no	no	no	no	no	no
ATP2A2	no	no	no	no	no	no		BLVRB	no	no	no	no	no	no
C21ORF33	no	no	no	no	no	no		BRCA2	YES	no	no	no	no	no
ALDOA	YES	YES	YES	no	no	no		C10ORF35	no	no	no	no	no	no
ADSSL1	no	no	no	no	no	no		C11ORF8	no	no	no	no	no	no
PSMB5	YES	no	no	no	no	no		C13ORF10	no	no	no	no	no	no
BOP1	YES	no	no	no	no	no		C16ORF33	no	no	no	no	no	no
GRHPR	YES	YES	YES	YES	no	no		C9ORF23	no	no	no	no	no	no
C22ORF16	no	no	no	no	no	no		CAMK2D	no	no	no	no	no	no
CFL2	no	no	no	no	no	no		CBX5	YES	no	no	no	no	no
ACY1	no	no	no	no	no	no		CCNT2	no	no	no	no	no	no
WDR12	YES	no	no	no	no	no		CENPB	no	no	no	no	no	no
NDUFB1	YES	no	no	no	no	no		CENPC1	no	no	no	no	no	no
GEMIN6	no	no	no	no	no	no		CENPI	no	no	no	no	no	no
PACSIN3	no	no	no	no	no	no		COLEC10	no	no	no	no	no	no
QP-C	no	no	no	no	no	no		CPN1	no	no	no	no	no	no
AGL	YES	no	no	no	no	no		CPSF3L	no	no	no	no	no	no
SRM	no	no	no	no	no	no		CTNNA2	no	no	no	no	no	no
SMPX	no	no	no	no	no	no		CTSC	YES	no	no	no	no	no
IMP4	no	no	no	no	no	no		CTSF	no	no	no	no	no	no
NFE2L1	no	no	no	no	no	no		CXXC4	no	no	no	no	no	no
POLD2	no	no	no	no	no	no		CYP2C8	YES	YES	no	no	no	no
RUVBL1	no	no	no	no	no	no		DHFR	YES	YES	no	no	no	no
TMEM38B	no	no	no	no	no	no		DNER	no	no	no	no	no	no
CDK4	YES	YES	no	no	no	no		DOCK3	no	no	no	no	no	no
ENO3	no	no	no	no	no	no		DUSP16	no	no	no	no	no	no
PCBD1	YES	YES	YES	no	no	no		EDF1	YES	YES	no	no	no	no
DKFZP434K046	no	no	no	no	no	no		EXOSC9	no	no	no	no	no	no
PPP1R1A	no	no	no	no	no	no		FLJ11017	no	no	no	no	no	no
PRKAA2	YES	YES	no	no	no	no		FLJ13909	no	no	no	no	no	no
C6ORF125	no	no	no	no	no	no		FLJ20277	no	no	no	no	no	no
DCTPP1	YES	no	no	no	no	no		FLJ20530	no	no	no	no	no	no
LOC154761,FLJ40722	no	no	no	no	no	no		FLJ90024	no	no	no	no	no	no
LRP16	no	no	no	no	no	no		FLRT1	no	no	no	no	no	no
C7ORF30	YES	YES	no	no	no	no		GARNL3	no	no	no	no	no	no
CCT3	YES	YES	YES	YES	YES	YES		GINS3	YES	YES	no	no	no	no
EEF1A2	YES	no	no	no	no	no		GNAZ	no	no	no	no	no	no
PHPT1	no	no	no	no	no	no		GOLT1B	no	no	no	no	no	no
PSMB6	no	no	no	no	no	no		HERC4	no	no	no	no	no	no
CRYZ	YES	no	no	no	no	no		HMGB2	YES	no	no	no	no	no
PDCD8	no	no	no	no	no	no		HMGCS1	YES	no	no	no	no	no
ZFP106	no	no	no	no	no	no		HSPH1	YES	no	no	no	no	no
NUP37	no	no	no	no	no	no		ICMT	YES	no	no	no	no	no
TPM1	YES	YES	no	no	no	no		IER3	no	no	no	no	no	no
PPIL1	no	no	no	no	no	no		IFI30	no	no	no	no	no	no
C10ORF70	no	no	no	no	no	no		IMPA1	no	no	no	no	no	no
C6ORF66	no	no	no	no	no	no		INSIG1	no	no	no	no	no	no
KIF1C	YES	no	no	no	no	no		ITIH3	no	no	no	no	no	no
PAICS	YES	YES	no	no	no	no		KCTD14	no	no	no	no	no	no
PNPO	no	no	no	no	no	no		KIAA0895	no	no	no	no	no	no
UBE2D4	no	no	no	no	no	no		KIAA1012	no	no	no	no	no	no
AHCY	YES	YES	YES	YES	no	no		KIAA1078	no	no	no	no	no	no
AK3L1	no	no	no	no	no	no		KIAA1604	no	no	no	no	no	no
CSRP3	YES	no	no	no	no	no		KIAA1715	no	no	no	no	no	no
HRC	no	no	no	no	no	no		KPNA2	YES	YES	YES	YES	no	no
PTER	no	no	no	no	no	no		L3MBTL2	no	no	no	no	no	no
TAF9	YES	YES	YES	YES	YES	no		LOC157567	no	no	no	no	no	no
KRTAP3-1	no	no	no	no	no	no		LOC51315	no	no	no	no	no	no
MYL2	no	no	no	no	no	no		LPA	no	no	no	no	no	no
KIAA0564	no	no	no	no	no	no		LPIN1	no	no	no	no	no	no
NHP2	no	no	no	no	no	no		LR8	no	no	no	no	no	no
PNPLA4	no	no	no	no	no	no		MAP6	no	no	no	no	no	no
UGP2	no	no	no	no	no	no		MASP2	no	no	no	no	no	no
ACOX2	no	no	no	no	no	no		MEA1	no	no	no	no	no	no
CKM	no	no	no	no	no	no		MGC15429	no	no	no	no	no	no
FLJ32452	no	no	no	no	no	no		MGC35097	no	no	no	no	no	no
GAMT	no	no	no	no	no	no		MND1	no	no	no	no	no	no
MYL3	YES	no	no	no	no	no		MOPT	no	no	no	no	no	no
PPID	YES	YES	YES	no	no	no		MVD	YES	YES	YES	YES	YES	no
SNTA1	YES	YES	YES	no	no	no		MYO18A,TIAF1	no	no	no	no	no	no
ACAS2	no	no	no	no	no	no		MYO1C	YES	no	no	no	no	no
MYOM1	no	no	no	no	no	no		NEK2	YES	YES	no	no	no	no
TIPIN	YES	YES	no	no	no	no		NR5A2	YES	YES	no	no	no	no
FNDC5	no	no	no	no	no	no		PDZRN3	no	no	no	no	no	no
MYBBP1A	YES	no	no	no	no	no		PFDN2	no	no	no	no	no	no
NA,MGC43036	no	no	no	no	no	no		PGAM1	no	no	no	no	no	no
BNIP3	YES	YES	YES	YES	YES	no		PHAX	no	no	no	no	no	no
CDC37L1	YES	YES	no	no	no	no		PLP2	YES	YES	YES	YES	YES	YES
DDX1	YES	YES	YES	no	no	no		POLD4	no	no	no	no	no	no
MYH7	YES	no	no	no	no	no		POMP	no	no	no	no	no	no
PRMT5	YES	no	no	no	no	no		PREB	no	no	no	no	no	no
RPA3	YES	YES	YES	YES	YES	YES		PRELID1	no	no	no	no	no	no
ACTA1	YES	YES	YES	YES	no	no		PRPF19	YES	no	no	no	no	no
PGPEP1	no	no	no	no	no	no		PSPH	no	no	no	no	no	no
POP5	YES	YES	YES	no	no	no		PTD004	no	no	no	no	no	no
PRKACA	YES	YES	YES	YES	YES	no		PTHR1	no	no	no	no	no	no
SNRPD1	YES	no	no	no	no	no		PTPN6	no	no	no	no	no	no
ZAP128	no	no	no	no	no	no		PYCARD	no	no	no	no	no	no
DEXI	no	no	no	no	no	no		RAB26	no	no	no	no	no	no
FKBP3	no	no	no	no	no	no		RAB40C	no	no	no	no	no	no
MKKS	no	no	no	no	no	no		RAB9B	no	no	no	no	no	no
SNRPG	no	no	no	no	no	no		RBM8A	no	no	no	no	no	no
FLJ43339	no	no	no	no	no	no		RGS5	no	no	no	no	no	no
HFE2	no	no	no	no	no	no		RPF1	no	no	no	no	no	no
LOC134147	no	no	no	no	no	no		RPL13	YES	YES	YES	no	no	no
MYOZ2	no	no	no	no	no	no		RPS19BP1	no	no	no	no	no	no
C14ORF2	no	no	no	no	no	no		RPS7	YES	YES	YES	YES	no	no
C18ORF55	no	no	no	no	no	no		RPUSD3	YES	no	no	no	no	no
DERA	no	no	no	no	no	no		RTCD1	YES	no	no	no	no	no
FHOD3	no	no	no	no	no	no		SCRN2	no	no	no	no	no	no
SYNPO2L	no	no	no	no	no	no		SDC1	YES	no	no	no	no	no
TNNC1	no	no	no	no	no	no		SEC61A1	no	no	no	no	no	no
USP13	YES	YES	YES	YES	no	no		SF3A1	YES	no	no	no	no	no
CSE1L	YES	YES	YES	YES	no	no		SLC16A2	no	no	no	no	no	no
DBI	YES	no	no	no	no	no		SLC2A12	no	no	no	no	no	no
GYS1	no	no	no	no	no	no		SLK	no	no	no	no	no	no
NRAP	no	no	no	no	no	no		SLU7	no	no	no	no	no	no
PSMA7	YES	YES	YES	YES	YES	no		SORD	YES	YES	YES	YES	no	no
TCEA3	no	no	no	no	no	no		SOX9	no	no	no	no	no	no
DDX18	no	no	no	no	no	no		STAT6	no	no	no	no	no	no
NMD3	YES	no	no	no	no	no		SULT4A1	no	no	no	no	no	no
NUDT6	no	no	no	no	no	no		TANK	no	no	no	no	no	no
PHKB	no	no	no	no	no	no		TCEAL3	no	no	no	no	no	no
VARS2	YES	no	no	no	no	no		TEAD4	no	no	no	no	no	no
ART3	no	no	no	no	no	no		THEA	no	no	no	no	no	no
C2ORF7	no	no	no	no	no	no		TKT	YES	YES	no	no	no	no
MYH6	no	no	no	no	no	no		TLOC1	no	no	no	no	no	no
PPP1R3C	no	no	no	no	no	no		TMC4	no	no	no	no	no	no
RPP40	no	no	no	no	no	no		TMEM106C	no	no	no	no	no	no
GART	no	no	no	no	no	no		TMEM69	no	no	no	no	no	no
GNL3	YES	YES	no	no	no	no		TRIM33	no	no	no	no	no	no
RGN	no	no	no	no	no	no		TRMT5	no	no	no	no	no	no
DERL1	no	no	no	no	no	no		TTLL12	no	no	no	no	no	no
MAPKAPK3	no	no	no	no	no	no		TUB	no	no	no	no	no	no
POPDC2	no	no	no	no	no	no		UBQLN2	YES	YES	no	no	no	no
RPP14	YES	YES	no	no	no	no		UGT1A8	no	no	no	no	no	no
ACTN2	no	no	no	no	no	no		UPF2	YES	YES	YES	YES	YES	no
EPM2A	YES	YES	YES	no	no	no		UROS	no	no	no	no	no	no
SEPW1	no	no	no	no	no	no		YTHDC2	no	no	no	no	no	no
TCAP	no	no	no	no	no	no		ZNF281	no	no	no	no	no	no
AGT	no	no	no	no	no	no		ZNF43	no	no	no	no	no	no
HPN	no	no	no	no	no	no		ZNF595	no	no	no	no	no	no
KEAP1	YES	YES	YES	YES	YES	YES		ZNHIT3	no	no	no	no	no	no
LDB3	no	no	no	no	no	no		AF1Q	no	no	no	no	no	no
MGST3	YES	YES	YES	no	no	no		ALS2CR2	no	no	no	no	no	no
PSMA4	YES	YES	no	no	no	no		ANAPC1	no	no	no	no	no	no
BHMT2	no	no	no	no	no	no		AP1G2	no	no	no	no	no	no
C14ORF156	no	no	no	no	no	no		APOC1	no	no	no	no	no	no
CASQ2	no	no	no	no	no	no		ARG1	YES	no	no	no	no	no
FAH	no	no	no	no	no	no		ASPM	no	no	no	no	no	no
GPHN	YES	no	no	no	no	no		ATP1A3	no	no	no	no	no	no
LSM5	YES	no	no	no	no	no		BBS2	YES	no	no	no	no	no
MGC14288	no	no	no	no	no	no		BLM	no	no	no	no	no	no
MSH2	YES	YES	YES	YES	YES	no		BLNK	YES	no	no	no	no	no
MYOM2	no	no	no	no	no	no		C10ORF118	no	no	no	no	no	no
POPDC3	no	no	no	no	no	no		C10ORF88	YES	no	no	no	no	no
PTPN3	no	no	no	no	no	no		C20ORF24	YES	YES	YES	YES	YES	no
SPAG7	no	no	no	no	no	no		C3ORF14	no	no	no	no	no	no
TBL3	no	no	no	no	no	no		C9ORF9	no	no	no	no	no	no
DCPS	YES	YES	YES	YES	no	no		CABYR	no	no	no	no	no	no
EBP	no	no	no	no	no	no		CCNH	no	no	no	no	no	no
FABP3	no	no	no	no	no	no		CDCA5	no	no	no	no	no	no
G6PC	no	no	no	no	no	no		CKS2	YES	YES	no	no	no	no
PGAM2	no	no	no	no	no	no		CLDN7	no	no	no	no	no	no
POLR3K	no	no	no	no	no	no		CLIC1	YES	YES	no	no	no	no
RPL3L	no	no	no	no	no	no		COIL	YES	YES	YES	YES	YES	no
SLC30A9	no	no	no	no	no	no		CXCL2	no	no	no	no	no	no
TRIM54	no	no	no	no	no	no		CYP4F11	no	no	no	no	no	no
CAP2	no	no	no	no	no	no		DARS	YES	YES	YES	YES	YES	no
CAV3	no	no	no	no	no	no		DBC1	no	no	no	no	no	no
COPS2	YES	YES	YES	YES	YES	no		DDX39	no	no	no	no	no	no
DRG1	no	no	no	no	no	no		DENR	no	no	no	no	no	no
EEF1E1	YES	YES	YES	YES	no	no		DHX30	YES	YES	YES	no	no	no
EMG1	no	no	no	no	no	no		DKFZP434I116	no	no	no	no	no	no
HSPA9B	no	no	no	no	no	no		DMPK	YES	no	no	no	no	no
MGC15416	no	no	no	no	no	no		DNALI1	no	no	no	no	no	no
NOP56	YES	YES	YES	YES	YES	no		DSCAML1	no	no	no	no	no	no
SLC2A4	YES	YES	YES	no	no	no		ECM2	YES	YES	no	no	no	no
C6ORF203	YES	no	no	no	no	no		EED	YES	YES	YES	YES	YES	YES
FEN1	YES	YES	YES	YES	YES	no		EEF1D	YES	YES	YES	YES	YES	no
GSTZ1	no	no	no	no	no	no		EFNA4	no	no	no	no	no	no
HSPB3	YES	YES	no	no	no	no		EIF5A	YES	YES	YES	no	no	no
KBTBD10	no	no	no	no	no	no		ERI1	no	no	no	no	no	no
LOC161247	no	no	no	no	no	no		EXTL2	no	no	no	no	no	no
NCL	YES	YES	YES	YES	YES	no		FAM29A	no	no	no	no	no	no
RANBP1	YES	no	no	no	no	no		FAM44B	no	no	no	no	no	no
SGCG	no	no	no	no	no	no		FAM54A	no	no	no	no	no	no
EIF4EBP1	no	no	no	no	no	no		FAM96B	no	no	no	no	no	no
HABP2	no	no	no	no	no	no		FBP2	no	no	no	no	no	no
LOC51204	no	no	no	no	no	no		FBXO2	no	no	no	no	no	no
MG29	no	no	no	no	no	no		FLJ14721	no	no	no	no	no	no
PA2G4	YES	YES	no	no	no	no		FOXM1	YES	YES	no	no	no	no
PCK1	YES	YES	YES	no	YES	YES		FPGT	YES	no	no	no	no	no
POLR2I	no	no	no	no	no	no		GLRX3	YES	no	no	no	no	no
PRMT7	no	no	no	no	no	no		GNAO1	YES	no	no	no	no	no
PTP4A3	YES	YES	YES	YES	no	no		GNG3	no	no	no	no	no	no
S100A1	YES	no	no	no	no	no		GNL3L	no	no	no	no	no	no
TARS	YES	YES	no	no	no	no		GPATCH4	no	no	no	no	no	no
GAR1	no	no	no	no	no	no		GPS2	no	no	no	no	no	no
GPT	no	no	no	no	no	no		GRIA2	YES	no	no	no	no	no
IARS	YES	YES	YES	YES	YES	no		GRM3	no	no	no	no	no	no
PANK1	no	no	no	no	no	no		GSTA5	no	no	no	no	no	no
PPP1R3A	no	no	no	no	no	no		HCA112	no	no	no	no	no	no
SEPHS1	no	no	no	no	no	no		HCFC1	no	no	no	no	no	no
SLC37A4	no	no	no	no	no	no		HDGF	YES	YES	YES	YES	YES	YES
TRIM55	no	no	no	no	no	no		HIF1AN	no	no	no	no	no	no
UBE2G1	YES	no	no	no	no	no		IGFBP7	no	no	no	no	no	no
UGT2B28	no	no	no	no	no	no		INCENP	no	no	no	no	no	no
C9ORF67	no	no	no	no	no	no		INPP5F	no	no	no	no	no	no
CDCA3	no	no	no	no	no	no		KCNK5	no	no	no	no	no	no
HSPB6	no	no	no	no	no	no		KCNMB4	no	no	no	no	no	no
HYAL1	no	no	no	no	no	no		KDELR3	no	no	no	no	no	no
ITGB1BP2	no	no	no	no	no	no		KIAA0143	no	no	no	no	no	no
ITGB1BP3	no	no	no	no	no	no		KIAA0427	no	no	no	no	no	no
MCM3	no	no	no	no	no	no		KIAA1033	no	no	no	no	no	no
MRTO4	no	no	no	no	no	no		KMO	no	no	no	no	no	no
NUP155	no	no	no	no	no	no		LOC91807	no	no	no	no	no	no
PYGM	no	no	no	no	no	no		LRRC40	no	no	no	no	no	no
RRP15	no	no	no	no	no	no		MATR3	YES	YES	YES	YES	YES	no
TIM14	no	no	no	no	no	no		MED9	YES	YES	no	no	no	no
BANF1	YES	YES	no	no	no	no		MGC39325	no	no	no	no	no	no
C6ORF142	no	no	no	no	no	no		MOGS	no	no	no	no	no	no
EPHX2	no	no	no	no	no	no		MYBL2	no	no	no	no	no	no
FLJ39378	no	no	no	no	no	no		NEDD1	no	no	no	no	no	no
MGC40214	no	no	no	no	no	no		NF2	no	no	no	no	no	no
POP7	YES	no	no	no	no	no		NGFRAP1	YES	YES	no	no	no	no
PRIM1	no	no	no	no	no	no		NIPBL	YES	no	no	no	no	no
PSMD14	YES	YES	no	no	no	no		NONO	YES	YES	YES	YES	YES	no
SARA2	no	no	no	no	no	no		NSL1	YES	no	no	no	no	no
SNAPC5	no	no	no	no	no	no		NUCB1	YES	no	no	no	no	no
TRIM63	YES	YES	YES	YES	YES	YES		OAZ3	no	no	no	no	no	no
TTC27	no	no	no	no	no	no		OR10A2	no	no	no	no	no	no
APOBEC2	no	no	no	no	no	no		PAFAH1B1	YES	YES	YES	no	no	no
C9ORF100	no	no	no	no	no	no		PAK4	YES	no	no	no	no	no
GBE1	no	no	no	no	no	no		PALB2	no	no	no	no	no	no
GSTM4	no	no	no	no	no	no		PAOX	no	no	no	no	no	no
IQWD1	no	no	no	no	no	no		PCDHA13,PCDHA12,PCDHA2,PCDHA11,PCDHA9,PCDHAC2,PCDHA10,PCDHA1,PCDHA8,PCDHAC1,PCDHA7,PCDHA5,PCDHA6,PCDHA4,PCDHA3	no	no	no	no	no	no
PPP2R3A	no	no	no	no	no	no		PCP4	no	no	no	no	no	no
RUVBL2	YES	YES	no	no	no	no		PCSK1N	no	no	no	no	no	no
SLC22A7	no	no	no	no	no	no		PCYT2	YES	no	no	no	no	no
VEGFB	no	no	no	no	no	no		PEX11A	YES	YES	no	no	no	no
BZW2	YES	no	no	no	no	no		PHIP	no	no	no	no	no	no
DKFZP451A211	no	no	no	no	no	no		PHLDB1	no	no	no	no	no	no
GMNN	no	no	no	no	no	no		PLCD3	no	no	no	no	no	no
HPD	YES	no	no	no	no	no		PLCL1	no	no	no	no	no	no
LSM2	YES	no	no	no	no	no		PLEKHE1	no	no	no	no	no	no
MSH6	YES	YES	YES	YES	YES	no		PNO1	YES	YES	no	no	no	no
PRDX4	YES	YES	YES	YES	YES	no		PPP2R5E	no	no	no	no	no	no
SLC29A1	no	no	no	no	no	no		PRC1	YES	YES	no	no	no	no
BYSL	no	no	no	no	no	no		PSMB10	no	no	no	no	no	no
CEBPZ	no	no	no	no	no	no		RBPMS	YES	YES	no	no	no	no
HADHSC	no	no	no	no	no	no		RNASEH2A	no	no	no	no	no	no
IMPDH2	no	no	no	no	no	no		RNF126	YES	no	no	no	no	no
ITGA7	no	no	no	no	no	no		RNF150	no	no	no	no	no	no
KHK	no	no	no	no	no	no		RPA1	YES	YES	YES	YES	YES	YES
LTB4DH	no	no	no	no	no	no		RPL18	YES	YES	YES	YES	YES	no
PPARA	YES	YES	YES	YES	YES	no		RPS15	YES	YES	YES	YES	YES	YES
RIOK2	YES	YES	no	no	no	no		SCAMP5	no	no	no	no	no	no
WWP1	no	no	no	no	no	no		2014-09-04	no	no	no	no	no	no
ZNF593	no	no	no	no	no	no		SERPINB1	no	no	no	no	no	no
ASL	YES	YES	YES	YES	no	no		SF3B5	YES	no	no	no	no	no
ATP1B1	no	no	no	no	no	no		SFRS11	no	no	no	no	no	no
CUEDC2	no	no	no	no	no	no		SIGMAR1	no	no	no	no	no	no
GEMIN4	no	no	no	no	no	no		SLC2A8	no	no	no	no	no	no
MGAT5B	no	no	no	no	no	no		SLC35E4	no	no	no	no	no	no
NOLC1	YES	no	no	no	no	no		SLC43A1	no	no	no	no	no	no
PEX3	YES	YES	YES	no	no	no		SLCO1C1	no	no	no	no	no	no
PHKA1	no	no	no	no	no	no		SNAP91	no	no	no	no	no	no
PLN	no	no	no	no	no	no		SRPR	YES	no	no	no	no	no
SH3BGR	no	no	no	no	no	no		SSR4	YES	YES	YES	no	no	no
AASDHPPT	no	no	no	no	no	no		ST14	no	no	no	no	no	no
ASB8	YES	no	no	no	no	no		SULT1C1	no	no	no	no	no	no
BTBD1	no	no	no	no	no	no		SYT4	no	no	no	no	no	no
C20ORF44	no	no	no	no	no	no		TAF1B	no	no	no	no	no	no
C6ORF108	YES	no	no	no	no	no		THRA	YES	no	no	no	no	no
CAPZA2	no	no	no	no	no	no		THUMPD2	no	no	no	no	no	no
DES	YES	YES	no	no	no	no		TMED2	YES	no	no	no	no	no
ESRRG	YES	no	no	no	no	no		TRIM7	no	no	no	no	no	no
LOC205251	no	no	no	no	no	no		TRMT11	no	no	no	no	no	no
MT1G	no	no	no	no	no	no		TTC21B	no	no	no	no	no	no
NKIRAS1	no	no	no	no	no	no		TUBG2	no	no	no	no	no	no
PAH	YES	no	no	no	no	no		UGT1A10	no	no	no	no	no	no
POLR2L	no	no	no	no	no	no		USP16	YES	no	no	no	no	no
PSMA2	YES	YES	YES	no	no	no		UTS2R	no	no	no	no	no	no
RETSAT	no	no	no	no	no	no		VEZATIN	no	no	no	no	no	no
THOP1	YES	YES	YES	YES	YES	no		VPS4A	no	no	no	no	no	no
TUBA8	no	no	no	no	no	no		WDR55	no	no	no	no	no	no
ATP1A2	no	no	no	no	no	no		XPO1	YES	YES	YES	YES	no	no
CKS1B	YES	YES	no	no	no	no		YKT6	YES	no	no	no	no	no
DECR2	no	no	no	no	no	no		ZMYND19	no	no	no	no	no	no
EIF5B	no	no	no	no	no	no		ZNF536	no	no	no	no	no	no
MNAT1	no	no	no	no	no	no		ABCB11	no	no	no	no	no	no
NPM1	YES	YES	YES	no	YES	YES		ACYP1	no	no	no	no	no	no
PSMC6	YES	YES	YES	no	no	no		ADAM8	no	no	no	no	no	no
PTD015	no	no	no	no	no	no		ADAMTS13	no	no	no	no	no	no
RAD50	YES	YES	YES	no	no	no		ADCY6	no	no	no	no	no	no
TNNC2	no	no	no	no	no	no		AKAP3	no	no	no	no	no	no
UCHL5	YES	YES	YES	no	YES	YES		ALDH1A1	YES	no	no	no	no	no
VARS	no	no	no	no	no	no		AMPH	no	no	no	no	no	no
ASB2	YES	YES	no	no	no	no		ANAPC5	no	no	no	no	no	no
BCDO2	no	no	no	no	no	no		ANK1	no	no	no	no	no	no
BHMT	no	no	no	no	no	no		ANP32A	no	no	no	no	no	no
C20ORF46	no	no	no	no	no	no		ANXA10	no	no	no	no	no	no
DEFB118	no	no	no	no	no	no		ANXA2	YES	YES	YES	no	no	no
GAS2	YES	no	no	no	no	no		ARHGAP28	no	no	no	no	no	no
GLO1	no	no	no	no	no	no		ARHGEF9	no	no	no	no	no	no
ITGB3BP	no	no	no	no	no	no		ATP6V1E1	YES	YES	YES	YES	no	no
KIAA1737	no	no	no	no	no	no		BACE1	no	no	no	no	no	no
MCM2	YES	YES	no	no	no	no		BCAR3	no	no	no	no	no	no
PCNA	YES	YES	YES	no	YES	YES		BCL2L1	YES	YES	YES	YES	YES	YES
RCC1	YES	YES	YES	no	no	no		C14ORF10	no	no	no	no	no	no
SNRPD3	YES	YES	YES	no	no	no		C14ORF108	no	no	no	no	no	no
TPD52L1	no	no	no	no	no	no		C1ORF21	no	no	no	no	no	no
ZNF651	no	no	no	no	no	no		C6ORF111	no	no	no	no	no	no
ANKRD2	no	no	no	no	no	no		CABP1	no	no	no	no	no	no
AVEN	YES	YES	no	no	no	no		CAP350	no	no	no	no	no	no
EIF2A	no	no	no	no	no	no		CASP7	YES	YES	YES	no	no	no
FLJ10922	no	no	no	no	no	no		CCL16	no	no	no	no	no	no
FMO5	no	no	no	no	no	no		CCND3	YES	YES	no	no	no	no
FXYD1	no	no	no	no	no	no		CD151	no	no	no	no	no	no
FYCO1	no	no	no	no	no	no		CD36	no	no	no	no	no	no
GGCX	no	no	no	no	no	no		CDK2AP1	no	no	no	no	no	no
GPRC5C	no	no	no	no	no	no		CDO1	no	no	no	no	no	no
LOC339483	no	no	no	no	no	no		CEBPA	YES	YES	no	no	no	no
LOC56181	no	no	no	no	no	no		CELSR3	no	no	no	no	no	no
MCM7	YES	YES	no	no	no	no		CGI-121	no	no	no	no	no	no
MYPN	no	no	no	no	no	no		CIB1	no	no	no	no	no	no
NOP16	YES	no	no	no	no	no		CIR	no	no	no	no	no	no
PADI2	no	no	no	no	no	no		CISD1	YES	YES	no	no	no	no
PCYOX1	YES	no	no	no	no	no		CKB	YES	YES	no	no	no	no
PSMD12	YES	no	no	no	no	no		CLCC1	no	no	no	no	no	no
RAB17	no	no	no	no	no	no		COPZ2	no	no	no	no	no	no
ANAPC11	no	no	no	no	no	no		CREB3L3	YES	no	no	no	no	no
C18ORF19	no	no	no	no	no	no		CRLF3	no	no	no	no	no	no
CAD	YES	no	no	no	no	no		CROP	no	no	no	no	no	no
CRYAB	YES	YES	YES	no	YES	YES		CSPG6	no	no	no	no	no	no
CYP39A1	no	no	no	no	no	no		CTXN1	no	no	no	no	no	no
DPYS	no	no	no	no	no	no		CYBA	YES	no	no	no	no	no
FBP1	YES	YES	no	no	no	no		DCTN1	YES	YES	YES	no	no	no
FBXO40	no	no	no	no	no	no		DDX27	no	no	no	no	no	no
FLNC	no	no	no	no	no	no		DEAF1	YES	no	no	no	no	no
FXR1	no	no	no	no	no	no		DEPDC6	no	no	no	no	no	no
GTPBP4	no	no	no	no	no	no		DHX33	no	no	no	no	no	no
LRRC20	no	no	no	no	no	no		DIAPH2	no	no	no	no	no	no
LRRC2	no	no	no	no	no	no		DIMT1	no	no	no	no	no	no
MAPKAP1	YES	YES	no	no	no	no		DKFZP586C1924	no	no	no	no	no	no
NA,FLNC	no	no	no	no	no	no		DNASE1L3	no	no	no	no	no	no
RAD23A	YES	YES	YES	YES	no	no		DPYD	no	no	no	no	no	no
RBKS	no	no	no	no	no	no		DSN1	YES	no	no	no	no	no
SERBP1	YES	YES	no	no	no	no		DSTN	YES	YES	no	no	no	no
SITPEC	no	no	no	no	no	no		DYSF	no	no	no	no	no	no
TARSL2	no	no	no	no	no	no		EGF	no	no	no	no	no	no
TTN	no	no	no	no	no	no		EML1	no	no	no	no	no	no
WDR18	no	no	no	no	no	no		ENPP1	no	no	no	no	no	no
ALDOB	YES	YES	no	no	no	no		EPB41L1	YES	no	no	no	no	no
ANKRD9	no	no	no	no	no	no		ERCC1	no	no	no	no	no	no
ASS	no	no	no	no	no	no		ERLIN1	YES	YES	no	no	no	no
BTNL2	no	no	no	no	no	no		ETAA1	no	no	no	no	no	no
CCNG1	no	no	no	no	no	no		ETAA16	no	no	no	no	no	no
COPS5	YES	YES	YES	no	YES	YES		ETF1	YES	no	no	no	no	no
EXOSC2	YES	YES	no	no	no	no		F630043A04RIK	no	no	no	no	no	no
GPD1L	no	no	no	no	no	no		FAM19A5	no	no	no	no	no	no
GTF3A	no	no	no	no	no	no		FAS	YES	YES	YES	YES	YES	no
HSF1	YES	YES	YES	YES	no	no		FBXO11	no	no	no	no	no	no
HSPC051	no	no	no	no	no	no		FBXO24	no	no	no	no	no	no
KNG1	no	no	no	no	no	no		FGIF	no	no	no	no	no	no
MAD2L1	no	no	no	no	no	no		FHL2	YES	no	no	no	no	no
MGC14816	no	no	no	no	no	no		FLJ11000	no	no	no	no	no	no
NOL3	YES	YES	YES	YES	no	no		FLJ20273	no	no	no	no	no	no
NR1H4	YES	no	no	no	no	no		FLJ32934	no	no	no	no	no	no
PUS1	YES	YES	YES	YES	YES	no		FLJ36031	no	no	no	no	no	no
RPP30	no	no	no	no	no	no		FLJ37478	no	no	no	no	no	no
RRAGD	no	no	no	no	no	no		FLJ42461	no	no	no	no	no	no
SCOC	no	no	no	no	no	no		FN1	YES	YES	YES	YES	YES	YES
SLC31A1	no	no	no	no	no	no		GABRB3	no	no	no	no	no	no
SMYD2	no	no	no	no	no	no		GAGE1	no	no	no	no	no	no
WDR46	no	no	no	no	no	no		GAPD	no	no	no	no	no	no
AZGP1	no	no	no	no	no	no		GC20	no	no	no	no	no	no
CASQ1	no	no	no	no	no	no		GM7879	no	no	no	no	no	no
CCT5	YES	YES	YES	YES	no	no		GPM6A	no	no	no	no	no	no
CHRNB1	no	no	no	no	no	no		GTPBP6	no	no	no	no	no	no
CUTC	YES	no	no	no	no	no		H1FX	YES	no	no	no	no	no
CYP2B6	no	no	no	no	no	no		HBS1L	no	no	no	no	no	no
EXOSC8	no	no	no	no	no	no		HDAC1	YES	YES	YES	YES	YES	YES
FLJ20605	no	no	no	no	no	no		HGFAC	no	no	no	no	no	no
GGTLA1	no	no	no	no	no	no		HOOK1	no	no	no	no	no	no
HNRNPAB	YES	YES	YES	YES	no	no		HSPA1L	YES	YES	YES	YES	YES	YES
NCBP2	no	no	no	no	no	no		ICAM3	no	no	no	no	no	no
RECQL	no	no	no	no	no	no		IGFL1	no	no	no	no	no	no
RNF128	no	no	no	no	no	no		IGSF4	no	no	no	no	no	no
SCRN3	no	no	no	no	no	no		IKBKAP	YES	YES	YES	YES	no	no
SLN	no	no	no	no	no	no		ILVBL	no	no	no	no	no	no
TCOF1	YES	YES	no	no	no	no		KCNK1	YES	no	no	no	no	no
TNNI1	no	no	no	no	no	no		KCTD8	no	no	no	no	no	no
ASB14	YES	YES	YES	YES	YES	no		KIF18B	no	no	no	no	no	no
C10ORF65	no	no	no	no	no	no		LEREPO4	no	no	no	no	no	no
CEP70	YES	no	no	no	no	no		LMOD3	no	no	no	no	no	no
CETN3	no	no	no	no	no	no		LOC122258	no	no	no	no	no	no
CTPS	YES	YES	no	no	no	no		LOC132321	no	no	no	no	no	no
DEK	no	no	no	no	no	no		LOC163223	no	no	no	no	no	no
EXOSC5	no	no	no	no	no	no		LOC220074	no	no	no	no	no	no
GHR	no	no	no	no	no	no		LOC283932	no	no	no	no	no	no
GNPAT	YES	YES	no	no	no	no		LOC339834	no	no	no	no	no	no
HSPA14	no	no	no	no	no	no		LOC55908	no	no	no	no	no	no
MCM5	no	no	no	no	no	no		LOC81691	no	no	no	no	no	no
MGC2744	no	no	no	no	no	no		LRG1	no	no	no	no	no	no
PPAT	no	no	no	no	no	no		LRRC19	no	no	no	no	no	no
SLC2A2	no	no	no	no	no	no		LYZ	YES	no	no	no	no	no
STARD7	no	no	no	no	no	no		MAP3K13	YES	YES	YES	no	no	no
TAX1BP1	no	no	no	no	no	no		MAPK4	YES	no	no	no	no	no
C14ORF159	no	no	no	no	no	no		MED16	no	no	no	no	no	no
C3ORF18	no	no	no	no	no	no		MGC15882	no	no	no	no	no	no
C3ORF3	no	no	no	no	no	no		MGC32871	no	no	no	no	no	no
DDC	no	no	no	no	no	no		MGC33926	no	no	no	no	no	no
DDO	no	no	no	no	no	no		MGC39662	no	no	no	no	no	no
FKBP4	YES	YES	YES	YES	YES	no		MIG-6	no	no	no	no	no	no
MPHOSPH10	no	no	no	no	no	no		MPP2	no	no	no	no	no	no
MT1F	no	no	no	no	no	no		MYBPC2	no	no	no	no	no	no
NEXN	no	no	no	no	no	no		MYC	YES	YES	YES	YES	YES	YES
OR10H5	no	no	no	no	no	no		NA,APOA1	no	no	no	no	no	no
OR8A1	no	no	no	no	no	no		NA,ZNF15L1	no	no	no	no	no	no
P4HB	YES	YES	YES	YES	YES	no		NA,ZNF658	no	no	no	no	no	no
PSMD8	no	no	no	no	no	no		NCAPG2	no	no	no	no	no	no
RAD1	YES	YES	YES	YES	YES	no		NCDN	YES	no	no	no	no	no
RAD54L	no	no	no	no	no	no		NEDD4	YES	YES	YES	YES	no	no
THUMPD1	no	no	no	no	no	no		NPEPL1	no	no	no	no	no	no
TMEM97	no	no	no	no	no	no		NR1H3	no	no	no	no	no	no
UNC5CL	no	no	no	no	no	no		NT5C1B	no	no	no	no	no	no
VBP1	YES	YES	no	no	no	no		NUDT5	no	no	no	no	no	no
WDR3	no	no	no	no	no	no		OAZ1	no	no	no	no	no	no
CHST6	no	no	no	no	no	no		OR4B1	no	no	no	no	no	no
COPS8	YES	YES	no	no	no	no		OSTF1	no	no	no	no	no	no
CPEB3	no	no	no	no	no	no		PALM	no	no	no	no	no	no
CRYL1	no	no	no	no	no	no		PCDH8	no	no	no	no	no	no
EIF2S1	YES	no	no	no	no	no		PCDHGB4,PCDHGA10,PCDHGA5,PCDHGA4,PCDHGA11,PCDHGB3,PCDHGC3,PCDHGA3,PCDHGA7,PCDHGC4,PCDHGB2,PCDHGA12,PCDHGA6,PCDHGB1,PCDHGA1,PCDHGC5,PCDHGB7,PCDHGA8,PCDHGB6,PCDHGA9,PCDHGA2,PCDHGB5	no	no	no	no	no	no
LDOC1	no	no	no	no	no	no		PCSK9	no	no	no	no	no	no
NCLN	no	no	no	no	no	no		PDXK	no	no	no	no	no	no
NFIC	no	no	no	no	no	no		PEA15	YES	YES	no	no	no	no
PARP1	YES	YES	YES	YES	YES	no		PEX10	no	no	no	no	no	no
PSMA3	YES	YES	YES	no	YES	YES		PFN1	YES	YES	no	no	no	no
PSMB3	YES	no	no	no	no	no		PIK3C2A	no	no	no	no	no	no
SERPINA6	no	no	no	no	no	no		PIN1	YES	YES	YES	YES	YES	no
SLC6A12	no	no	no	no	no	no		PKN2	YES	YES	YES	no	no	no
SNRPA1	YES	no	no	no	no	no		PLS3	YES	YES	YES	YES	no	no
SNRPA	YES	YES	YES	YES	no	no		PMP22	no	no	no	no	no	no
THAP4	no	no	no	no	no	no		PODXL2	no	no	no	no	no	no
AKR1C4	no	no	no	no	no	no		POLR2C	no	no	no	no	no	no
AKT2	YES	YES	no	no	no	no		POMT2	no	no	no	no	no	no
BRIX1	no	no	no	no	no	no		PPP3CB	no	no	no	no	no	no
CDC25C	no	no	no	no	no	no		PRPS2	no	no	no	no	no	no
ECHDC2	no	no	no	no	no	no		PSMB8	YES	YES	no	no	no	no
EFTUD2	YES	YES	no	no	no	no		PSMD7	YES	YES	no	no	no	no
FABP1	no	no	no	no	no	no		PTN	YES	YES	YES	YES	YES	no
GTF2H5	no	no	no	no	no	no		RAB27A	no	no	no	no	no	no
HELLS	no	no	no	no	no	no		RBL1	YES	YES	no	no	no	no
KPNA3	no	no	no	no	no	no		RBP5	no	no	no	no	no	no
NLE1	no	no	no	no	no	no		RELN	no	no	no	no	no	no
NQO2	no	no	no	no	no	no		RFWD3	no	no	no	no	no	no
PECR	no	no	no	no	no	no		RHOG	no	no	no	no	no	no
PKM2	YES	YES	YES	YES	no	no		RIPK4	YES	no	no	no	no	no
PLG	YES	YES	no	no	no	no		RNF32	YES	YES	YES	YES	YES	no
RABGGTB	no	no	no	no	no	no		RRP1	YES	no	no	no	no	no
RAN	no	no	no	no	no	no		RRP9	no	no	no	no	no	no
SEPHS2	no	no	no	no	no	no		SBNO1	no	no	no	no	no	no
UBE3A	YES	YES	YES	YES	YES	no		SEC3L1	no	no	no	no	no	no
ADH1A	YES	no	no	no	no	no		SEMA7A	no	no	no	no	no	no
APEX1	YES	YES	YES	no	YES	no		SERPING1	no	no	no	no	no	no
ASB11	YES	no	no	no	no	no		SF3A2	YES	YES	no	no	no	no
CIRH1A	no	no	no	no	no	no		SFRS14	no	no	no	no	no	no
DCTD	YES	no	no	no	no	no		SGOL2	no	no	no	no	no	no
EBNA1BP2	no	no	no	no	no	no		SH3RF2	YES	no	no	no	no	no
ERH	YES	YES	YES	YES	no	no		SIPA1	no	no	no	no	no	no
ILF2	YES	YES	YES	no	YES	YES		SKA1	no	no	no	no	no	no
INHBE	no	no	no	no	no	no		SLC29A2	no	no	no	no	no	no
MT1E	no	no	no	no	no	no		SLC35D1	no	no	no	no	no	no
NARG2	no	no	no	no	no	no		SLC6A17	no	no	no	no	no	no
OLA1	YES	YES	YES	YES	no	no		SLC9A3R1	YES	YES	YES	YES	YES	no
PCSK4	no	no	no	no	no	no		SMARCA1	no	no	no	no	no	no
PHKG1	no	no	no	no	no	no		SMARCB1	no	no	no	no	no	no
PIPOX	no	no	no	no	no	no		SNX2	YES	no	no	no	no	no
PKIA	no	no	no	no	no	no		SREBF1	no	no	no	no	no	no
PRPF31	no	no	no	no	no	no		SRP14	no	no	no	no	no	no
PSMG1	YES	no	no	no	no	no		SSR2	no	no	no	no	no	no
TATDN1	YES	YES	YES	YES	no	no		ST3GAL6	no	no	no	no	no	no
ADH6	YES	no	no	no	no	no		TBL2	YES	YES	YES	YES	YES	no
COMMD10	no	no	no	no	no	no		TBP	no	no	no	no	no	no
DIO1	no	no	no	no	no	no		TBPL1	YES	YES	YES	no	no	no
DMN	no	no	no	no	no	no		TCEAL7	no	no	no	no	no	no
DUSP3	no	no	no	no	no	no		TCP10L	no	no	no	no	no	no
ECHDC1	no	no	no	no	no	no		TDE2L	no	no	no	no	no	no
GJB1	no	no	no	no	no	no		TDRD6	no	no	no	no	no	no
HRG	no	no	no	no	no	no		TFDP1	no	no	no	no	no	no
LOC388962	no	no	no	no	no	no		TFPI	no	no	no	no	no	no
LYAR	no	no	no	no	no	no		THAP10	no	no	no	no	no	no
LYPLAL1	no	no	no	no	no	no		TMED3	no	no	no	no	no	no
MT1A	no	no	no	no	no	no		TOP2A	no	no	no	no	no	no
MYH7B	no	no	no	no	no	no		TRAIP	no	no	no	no	no	no
PARP2	no	no	no	no	no	no		TRIM15	no	no	no	no	no	no
SMARCD3	no	no	no	no	no	no		TRMT1	YES	YES	YES	no	no	no
TK1	YES	YES	YES	no	YES	no		TRPM7	no	no	no	no	no	no
UBE2V2	no	no	no	no	no	no		TSLP	no	no	no	no	no	no
ABCE1	YES	no	no	no	no	no		UGT2B15	no	no	no	no	no	no
ALPK2	no	no	no	no	no	no		VSNL1	no	no	no	no	no	no
ASB10	YES	YES	YES	YES	YES	no		WDR9	no	no	no	no	no	no
CTH	YES	no	no	no	no	no		XYLT2	no	no	no	no	no	no
DDX21	no	no	no	no	no	no		YWHAE	YES	YES	YES	YES	YES	YES
DHCR7	YES	no	no	no	no	no		ZNF12	no	no	no	no	no	no
DNM1L	YES	YES	YES	no	YES	no		ZNF195	no	no	no	no	no	no
HGD	no	no	no	no	no	no		ZNF227	no	no	no	no	no	no
LAPTM4B	no	no	no	no	no	no		ZNF23	no	no	no	no	no	no
MCM6	YES	no	no	no	no	no		ZNF451	no	no	no	no	no	no
MGC4825	no	no	no	no	no	no		ZNF644	no	no	no	no	no	no
MLX	no	no	no	no	no	no		ZNF650	no	no	no	no	no	no
MST1	no	no	no	no	no	no		ACTA2	YES	YES	YES	YES	YES	no
PPIH	no	no	no	no	no	no		AD-003	no	no	no	no	no	no
PTPLA	no	no	no	no	no	no		ADCY9	no	no	no	no	no	no
RIF1	YES	YES	YES	YES	YES	no		ALG3	YES	YES	no	no	no	no
SLC38A4	no	no	no	no	no	no		ANAPC4	no	no	no	no	no	no
TRIM37	YES	no	no	no	no	no		ANXA9	no	no	no	no	no	no
ADPRHL1	no	no	no	no	no	no		APOA5	no	no	no	no	no	no
AKR1C1	no	no	no	no	no	no		AQP3	no	no	no	no	no	no
COL19A1	no	no	no	no	no	no		ARPC5L	no	no	no	no	no	no
EGLN1	YES	YES	YES	YES	YES	no		ARRB2	YES	YES	YES	YES	YES	no
EIF2B3	YES	no	no	no	no	no		ASB17	YES	YES	YES	YES	no	no
FLJ30294	no	no	no	no	no	no		ATP6V1G2	no	no	no	no	no	no
GNL2	no	no	no	no	no	no		ATP7B	YES	YES	no	no	no	no
KLKB1	no	no	no	no	no	no		ATRX	no	no	no	no	no	no
LOC441438,LOC375719,LOC441432	no	no	no	no	no	no		AZI2	no	no	no	no	no	no
LSM3	YES	no	no	no	no	no		B3GAT1	no	no	no	no	no	no
MCM4	no	no	no	no	no	no		BC048355	no	no	no	no	no	no
METAP2	no	no	no	no	no	no		BCAN	no	no	no	no	no	no
NUDT12	no	no	no	no	no	no		BRCC3	YES	YES	YES	no	no	no
PCTK1	no	no	no	no	no	no		C10ORF37,C6ORF182	no	no	no	no	no	no
RACGAP1	no	no	no	no	no	no		C11ORF24	no	no	no	no	no	no
SLC39A14	no	no	no	no	no	no		C12ORF11	no	no	no	no	no	no
TMEM48	no	no	no	no	no	no		C14ORF122	no	no	no	no	no	no
TNNT3	no	no	no	no	no	no		C14ORF37	no	no	no	no	no	no
ARSE	YES	no	no	no	no	no		C21ORF42	no	no	no	no	no	no
CART1	no	no	no	no	no	no		C22ORF23	no	no	no	no	no	no
CLIC5	no	no	no	no	no	no		C4BPB	no	no	no	no	no	no
DCXR	no	no	no	no	no	no		CACH-1	no	no	no	no	no	no
DNAJB5	no	no	no	no	no	no		CADPS	no	no	no	no	no	no
ELOVL6	no	no	no	no	no	no		CASP1	YES	no	no	no	no	no
FTCD	no	no	no	no	no	no		CBWD1,CBWD2,LOC220869	no	no	no	no	no	no
HDHD3	no	no	no	no	no	no		CBWD2,LOC220869	no	no	no	no	no	no
HMBS	no	no	no	no	no	no		CCKBR	no	no	no	no	no	no
HMGA1	no	no	no	no	no	no		CDCP1	no	no	no	no	no	no
IBTK	no	no	no	no	no	no		CDKL2	no	no	no	no	no	no
MOCS1	no	no	no	no	no	no		CENPK	YES	no	no	no	no	no
MT1B	no	no	no	no	no	no		CEP57	no	no	no	no	no	no
NR0B2	no	no	no	no	no	no		CHCHD10	no	no	no	no	no	no
PPAN	no	no	no	no	no	no		CHST4	no	no	no	no	no	no
RRS1	no	no	no	no	no	no		CITED2	no	no	no	no	no	no
SAE1	YES	no	no	no	no	no		COX7B2	no	no	no	no	no	no
SLC27A2	YES	YES	YES	YES	YES	no		CPNE6	no	no	no	no	no	no
SSRP1	YES	no	no	no	no	no		CXORF6	no	no	no	no	no	no
TSR1	YES	YES	YES	no	YES	YES		CYP2A6	no	no	no	no	no	no
VDP	no	no	no	no	no	no		DDX26	no	no	no	no	no	no
WBSCR14	no	no	no	no	no	no		DET1	no	no	no	no	no	no
AGGF1	no	no	no	no	no	no		DJ39G22.2	no	no	no	no	no	no
APOM	no	no	no	no	no	no		DKFZP761C169	no	no	no	no	no	no
ATP6V1D	YES	YES	YES	no	YES	no		DKFZP761L1417	no	no	no	no	no	no
BCAP29	no	no	no	no	no	no		DLEU1	YES	YES	no	no	no	no
C10ORF71	no	no	no	no	no	no		DMD	no	no	no	no	no	no
DNAJC12	no	no	no	no	no	no		DPYSL4	no	no	no	no	no	no
FILIP1	no	no	no	no	no	no		DSCR2	no	no	no	no	no	no
FLJ34960	no	no	no	no	no	no		DTL	no	no	no	no	no	no
GALM	no	no	no	no	no	no		DTX2	no	no	no	no	no	no
HIRIP3	YES	no	no	no	no	no		DUSP9	no	no	no	no	no	no
MT1H	no	no	no	no	no	no		DZIP1	no	no	no	no	no	no
MTCBP-1	no	no	no	no	no	no		ECI1	YES	no	no	no	no	no
NAT10	no	no	no	no	no	no		EFHA2	no	no	no	no	no	no
NDRG2	no	no	no	no	no	no		EIF3I	no	no	no	no	no	no
QPRT	no	no	no	no	no	no		EIF3M	no	no	no	no	no	no
RASSF3	no	no	no	no	no	no		EIF4G1	YES	YES	no	no	no	no
STIP1	YES	no	no	no	no	no		ELAVL4	no	no	no	no	no	no
STUB1	YES	YES	YES	no	YES	YES		EME1	no	no	no	no	no	no
TBC1D4	no	no	no	no	no	no		ENO2	YES	YES	YES	no	no	no
WRB	no	no	no	no	no	no		EPN1	no	no	no	no	no	no
AARS	YES	YES	YES	YES	no	no		EYA4	no	no	no	no	no	no
ABCA5	no	no	no	no	no	no		FASTKD3	no	no	no	no	no	no
AGXT2L1	no	no	no	no	no	no		FCGRT	no	no	no	no	no	no
ALDH8A1	no	no	no	no	no	no		FGFR3	YES	no	no	no	no	no
ANGPTL3	no	no	no	no	no	no		FLJ12895	no	no	no	no	no	no
APEH	YES	YES	YES	YES	no	no		FLJ14904	no	no	no	no	no	no
DSCR1L1	no	no	no	no	no	no		FLJ20331	no	no	no	no	no	no
ECT2	YES	YES	YES	no	YES	YES		FLJ20449	no	no	no	no	no	no
ENTPD5	no	no	no	no	no	no		FLJ20758	no	no	no	no	no	no
FLJ20152	no	no	no	no	no	no		FLJ25439	no	no	no	no	no	no
HAUS1	YES	YES	YES	YES	no	no		FLJ31606	no	no	no	no	no	no
HIG1	no	no	no	no	no	no		FLJ32871	no	no	no	no	no	no
KIAA0971	no	no	no	no	no	no		FLJ36090	no	no	no	no	no	no
LIN7B	no	no	no	no	no	no		FLJ45459	no	no	no	no	no	no
MT1X	no	no	no	no	no	no		FOLH1	no	no	no	no	no	no
NASP	YES	YES	no	no	no	no		FUCA1	no	no	no	no	no	no
NSDHL	no	no	no	no	no	no		FXR2	YES	YES	YES	no	no	no
PAK1IP1	no	no	no	no	no	no		GABARAPL1	YES	YES	YES	YES	YES	no
PLA2G4C	no	no	no	no	no	no		GABRB1	no	no	no	no	no	no
PMF1	no	no	no	no	no	no		GCKR	no	no	no	no	no	no
POLE2	no	no	no	no	no	no		GIN1	no	no	no	no	no	no
PSMC3	YES	YES	YES	YES	YES	no		GLT25D2	no	no	no	no	no	no
PSORS1C2	no	no	no	no	no	no		GSG2	no	no	no	no	no	no
RAB40B	no	no	no	no	no	no		H2AFZ	YES	YES	no	no	no	no
RPS6KB1	YES	no	no	no	no	no		HAL	no	no	no	no	no	no
RRM1	YES	YES	no	no	no	no		HMG20B	no	no	no	no	no	no
TLK1	no	no	no	no	no	no		HMGN3	no	no	no	no	no	no
USP47	YES	no	no	no	no	no		HNF4A	YES	no	no	no	no	no
WDR5	no	no	no	no	no	no		HSPA4L	YES	YES	no	no	no	no
ZWILCH	no	no	no	no	no	no		IGSF4D	no	no	no	no	no	no
AFM	no	no	no	no	no	no		JMJD2D	no	no	no	no	no	no
AIG1	no	no	no	no	no	no		KCNN2	no	no	no	no	no	no
APOH	no	no	no	no	no	no		KDELC1	no	no	no	no	no	no
C13ORF17	no	no	no	no	no	no		KIAA0433	no	no	no	no	no	no
C20ORF155	no	no	no	no	no	no		KIAA0436	no	no	no	no	no	no
GCGR	no	no	no	no	no	no		KIAA1333	no	no	no	no	no	no
MBD4	no	no	no	no	no	no		KIAA1387	no	no	no	no	no	no
MTUS1	no	no	no	no	no	no		KIAA1799	no	no	no	no	no	no
NOC4L	no	no	no	no	no	no		KIF1A	no	no	no	no	no	no
NOP2	YES	no	no	no	no	no		KIFAP3	YES	no	no	no	no	no
PROS1	no	no	no	no	no	no		KLHL10	no	no	no	no	no	no
RAB21	no	no	no	no	no	no		LCN7	no	no	no	no	no	no
RQCD1	no	no	no	no	no	no		LGALS1	YES	no	no	no	no	no
SC4MOL	no	no	no	no	no	no		LOC201243	no	no	no	no	no	no
SLC22A18	no	no	no	no	no	no		LOC340069	no	no	no	no	no	no
SLMAP	no	no	no	no	no	no		LOC375748	no	no	no	no	no	no
STK23	no	no	no	no	no	no		LOC57117	no	no	no	no	no	no
TRIM50C	no	no	no	no	no	no		LOC80298	no	no	no	no	no	no
TUBG1	YES	YES	no	no	no	no		LOC92689	no	no	no	no	no	no
TYMS	YES	YES	no	no	no	no		LRP10	no	no	no	no	no	no
UCK2	no	no	no	no	no	no		LRP6	no	no	no	no	no	no
ADAM9	no	no	no	no	no	no		MAGED1	YES	YES	YES	YES	YES	no
ALB	YES	YES	YES	YES	no	no		MAGEH1	YES	no	no	no	no	no
ARAF	YES	YES	YES	YES	no	no		MAP4	no	no	no	no	no	no
ARL1	YES	YES	no	YES	no	no		MARVELD2	no	no	no	no	no	no
ASB15	YES	YES	YES	YES	no	no		MAST2	no	no	no	no	no	no
AURKA	YES	YES	YES	no	YES	no		MED7	YES	YES	no	no	no	no
C20ORF166	no	no	no	no	no	no		MGC35033	no	no	no	no	no	no
C3ORF1	no	no	no	no	no	no		MGC4707	no	no	no	no	no	no
C7ORF10	no	no	no	no	no	no		MIS18BP1	no	no	no	no	no	no
CMYA1	no	no	no	no	no	no		MMAA	YES	YES	no	no	no	no
CTNNA3	no	no	no	no	no	no		MTM1	no	no	no	no	no	no
CYP2C9	YES	YES	no	no	no	no		MYD88	YES	no	no	no	no	no
DDX46	no	no	no	no	no	no		NA,BMPR1A	no	no	no	no	no	no
DTYMK	no	no	no	no	no	no		NCKAP1	no	no	no	no	no	no
FLJ36888	no	no	no	no	no	no		NDUFAF4	YES	no	no	no	no	no
FLJ38359,LOC440894	no	no	no	no	no	no		NEF3	no	no	no	no	no	no
GRWD1	no	no	no	no	no	no		NOP58	YES	YES	no	no	no	no
IPO13	no	no	no	no	no	no		NOVA1	no	no	no	no	no	no
KIAA0103	no	no	no	no	no	no		OBFC2B	YES	YES	YES	YES	YES	no
MAWBP	no	no	no	no	no	no		OCIAD2	no	no	no	no	no	no
NUP85	no	no	no	no	no	no		ODC-P	no	no	no	no	no	no
PAX1	no	no	no	no	no	no		OIP5	no	no	no	no	no	no
POLA1	no	no	no	no	no	no		OKL38	no	no	no	no	no	no
POLR1B	no	no	no	no	no	no		OR51G1	no	no	no	no	no	no
PROC	no	no	no	no	no	no		OR5V1	no	no	no	no	no	no
RANBP6	YES	YES	no	no	no	no		PCGF6	no	no	no	no	no	no
SDHAL2,SDHA	no	no	no	no	no	no		PCID2	no	no	no	no	no	no
SEH1L	no	no	no	no	no	no		PDIR	no	no	no	no	no	no
SERPINF2	no	no	no	no	no	no		PEBP1	YES	no	no	no	no	no
SGCA	no	no	no	no	no	no		PELP1	YES	no	no	no	no	no
SPAG5	YES	no	no	no	no	no		PGK2	no	no	no	no	no	no
STARD10	no	no	no	no	no	no		PHF20L1	no	no	no	no	no	no
TCEB1	no	no	no	no	no	no		PIP4K2C	no	no	no	no	no	no
TMED5	no	no	no	no	no	no		PJA1	YES	YES	no	no	no	no
ACF	no	no	no	no	no	no		PKMYT1	no	no	no	no	no	no
ACSL3	YES	YES	no	YES	no	no		PLA1A	no	no	no	no	no	no
ALS2	YES	no	no	no	no	no		PLEKHC1	no	no	no	no	no	no
AMBP	YES	no	no	no	no	no		PLRG1	no	no	no	no	no	no
APRT	no	no	no	no	no	no		PLXNB1	YES	no	no	no	no	no
CASP8AP2	YES	no	no	no	no	no		PNLIPRP2	no	no	no	no	no	no
DNASE1L1	no	no	no	no	no	no		POLR1D	YES	no	no	no	no	no
DPAGT1	no	no	no	no	no	no		POMT1	no	no	no	no	no	no
F11	no	no	no	no	no	no		PPM1E	no	no	no	no	no	no
KIF20A	no	no	no	no	no	no		PPP1R14C	YES	YES	no	no	no	no
LIPC	YES	YES	YES	YES	no	no		PPP4C	YES	YES	YES	YES	YES	no
LOC123722	no	no	no	no	no	no		PPP4R2	no	no	no	no	no	no
MAPK12	YES	no	no	no	no	no		PRKRIR	no	no	no	no	no	no
MRLC2	no	no	no	no	no	no		PSAP	YES	YES	no	no	no	no
NHP2L1	YES	YES	YES	YES	no	no		PSMB9	no	no	no	no	no	no
NOP10	YES	no	no	no	no	no		PSMC3IP	no	no	no	no	no	no
NUDC	YES	no	no	no	no	no		PSMD1	YES	YES	YES	YES	YES	no
PAIP1	YES	no	no	no	no	no		PSMD3	YES	YES	no	no	no	no
PPP1R3B	no	no	no	no	no	no		PTK9L	no	no	no	no	no	no
RFC4	YES	YES	no	no	no	no		RAB3-GAP150	no	no	no	no	no	no
SSB	YES	no	no	no	no	no		RDBP	no	no	no	no	no	no
UGT2B11	no	no	no	no	no	no		RECQL4	YES	YES	no	no	no	no
UTP6	no	no	no	no	no	no		RGS7	no	no	no	no	no	no
WDR77	no	no	no	no	no	no		RGSL2	no	no	no	no	no	no
AADAC	no	no	no	no	no	no		RHOD	YES	no	no	no	no	no
ADH1C	no	no	no	no	no	no		RIBC2	YES	no	no	no	no	no
BSG	YES	YES	no	YES	no	no		RNF14	no	no	no	no	no	no
CAT	YES	YES	YES	no	YES	no		ROMO1	no	no	no	no	no	no
CCDC86	YES	no	no	no	no	no		ROPN1	no	no	no	no	no	no
CCT2	YES	YES	YES	no	YES	no		RPF2	YES	YES	YES	no	no	no
CDC7	YES	YES	no	no	no	no		RPL8	YES	YES	YES	YES	YES	no
CHEK1	YES	no	no	no	no	no		RPP38	no	no	no	no	no	no
DDX56	YES	YES	YES	no	YES	no		RPS21	YES	YES	YES	YES	YES	no
DKFZP313N0621	no	no	no	no	no	no		RRBP1	YES	YES	YES	YES	no	no
DKFZP566K0524	no	no	no	no	no	no		S100A11	no	no	no	no	no	no
DNAJC10	no	no	no	no	no	no		SAC3D1	no	no	no	no	no	no
ENOSF1	no	no	no	no	no	no		SACM1L	no	no	no	no	no	no
FLJ33977	no	no	no	no	no	no		SAMD4	no	no	no	no	no	no
GENX-3414	no	no	no	no	no	no		SAT2	no	no	no	no	no	no
HDAC11	YES	YES	YES	no	YES	no		SCRL	no	no	no	no	no	no
HT007	no	no	no	no	no	no		SEMA3C	no	no	no	no	no	no
IPO7	YES	YES	no	no	no	no		SENP2	no	no	no	no	no	no
JTV1	no	no	no	no	no	no		SH3BP4	YES	no	no	no	no	no
LMAN1	no	no	no	no	no	no		SIL1	no	no	no	no	no	no
MT1J	no	no	no	no	no	no		SIVA1	YES	YES	no	no	no	no
MTR	YES	no	no	no	no	no		SLC1A2	no	no	no	no	no	no
NSUN5	no	no	no	no	no	no		SLC2A10	no	no	no	no	no	no
NUP133	YES	YES	no	no	no	no		SLC35A3	no	no	no	no	no	no
OR5B21	no	no	no	no	no	no		SMC1L2	no	no	no	no	no	no
PALMD	no	no	no	no	no	no		SNAPC1	no	no	no	no	no	no
PCM1	no	no	no	no	no	no		SNRPF	YES	YES	no	no	no	no
POLR2D	no	no	no	no	no	no		SPPL2A	no	no	no	no	no	no
PRMT3	YES	YES	no	no	no	no		SRRM2	YES	YES	YES	YES	YES	YES
RCL1	no	no	no	no	no	no		SRSF1	YES	YES	YES	no	no	no
RNASE4	no	no	no	no	no	no		STARD4	no	no	no	no	no	no
RPS27L	YES	YES	no	no	no	no		STEAP	no	no	no	no	no	no
RTN2	no	no	no	no	no	no		STMN4	YES	no	no	no	no	no
SLC17A3	no	no	no	no	no	no		STOM	YES	YES	no	no	no	no
SNX26	no	no	no	no	no	no		STRA13	no	no	no	no	no	no
SYNGR2	no	no	no	no	no	no		SYCP3	no	no	no	no	no	no
TCEB2	no	no	no	no	no	no		TAF10	no	no	no	no	no	no
TM4SF5	no	no	no	no	no	no		TAIP-2	no	no	no	no	no	no
USP1	no	no	no	no	no	no		TARS2	YES	no	no	no	no	no
ZNF302	no	no	no	no	no	no		TBX3	no	no	no	no	no	no
APOC2	no	no	no	no	no	no		TCF19	no	no	no	no	no	no
ASNA1	YES	no	no	no	no	no		TCP11	no	no	no	no	no	no
C15ORF2	no	no	no	no	no	no		TEX261	no	no	no	no	no	no
C20ORF7	no	no	no	no	no	no		THAP11	no	no	no	no	no	no
C6ORF211	no	no	no	no	no	no		THOC5	no	no	no	no	no	no
CACNB1	no	no	no	no	no	no		TIMP3	no	no	no	no	no	no
CACYBP	YES	YES	YES	YES	no	no		TIMP4	no	no	no	no	no	no
CCT4	YES	YES	YES	no	YES	no		TINF2	YES	YES	YES	no	no	no
CES2	no	no	no	no	no	no		TLE2	no	no	no	no	no	no
CIAPIN1	YES	YES	no	YES	no	no		TMCO6	no	no	no	no	no	no
CYB5	no	no	no	no	no	no		TMEM35	no	no	no	no	no	no
CYP1A1	no	no	no	no	no	no		TMEM5	no	no	no	no	no	no
EBAG9	no	no	no	no	no	no		TNFAIP8	YES	YES	no	no	no	no
EPHX1	no	no	no	no	no	no		TNFRSF10B	YES	YES	YES	YES	YES	YES
EXO1	no	no	no	no	no	no		TNNI2	no	no	no	no	no	no
MCM10	no	no	no	no	no	no		TPTE	no	no	no	no	no	no
MKI67IP	YES	no	no	no	no	no		TRIM2	no	no	no	no	no	no
MYNN	no	no	no	no	no	no		TSTA3	no	no	no	no	no	no
NCAPD2	YES	YES	YES	YES	no	no		TTLL1	no	no	no	no	no	no
NOA1	YES	no	no	no	no	no		TUBB	YES	YES	YES	YES	YES	no
NOL11	no	no	no	no	no	no		UBAP2	YES	YES	YES	YES	no	no
NUP107	YES	YES	no	no	no	no		UBQLN4	YES	YES	YES	YES	YES	no
POLD1	no	no	no	no	no	no		UPF3B	YES	no	no	no	no	no
PTBP1	YES	no	no	no	no	no		UTP11L	no	no	no	no	no	no
RAD51AP1	no	no	no	no	no	no		VPS72	no	no	no	no	no	no
RANGAP1	YES	YES	YES	no	YES	no		XPO7	YES	YES	no	no	no	no
RTKN	YES	YES	YES	YES	YES	no		YTHDF3	no	no	no	no	no	no
SENP6	no	no	no	no	no	no		ZDHHC17	no	no	no	no	no	no
SERPINC1	no	no	no	no	no	no		ZMYND17	no	no	no	no	no	no
SNRPE	no	no	no	no	no	no		ZNF253	no	no	no	no	no	no
SRPRB	YES	YES	YES	no	YES	YES		ZNF323	no	no	no	no	no	no
TPP2	no	no	no	no	no	no		ZNF429	no	no	no	no	no	no
TRDN	no	no	no	no	no	no		AAAS	no	no	no	no	no	no
UTP15	no	no	no	no	no	no		ABCG8	no	no	no	no	no	no
WDR36	no	no	no	no	no	no		ABLIM3	no	no	no	no	no	no
ACTL6A	no	no	no	no	no	no		ACR,BA395L14.13	no	no	no	no	no	no
ASCL2	no	no	no	no	no	no		ACRBP	no	no	no	no	no	no
ASPH	no	no	no	no	no	no		ADPN	no	no	no	no	no	no
BIRC5	YES	YES	YES	YES	no	no		AKAP4	YES	no	no	no	no	no
BUB1	YES	YES	YES	YES	no	no		ANK2	no	no	no	no	no	no
CAMK2B	YES	no	no	no	no	no		AP3B2	no	no	no	no	no	no
CCNB1	YES	YES	no	YES	no	no		AQP11	no	no	no	no	no	no
COMMD8	no	no	no	no	no	no		ARHGAP11A	no	no	no	no	no	no
CUL2	YES	YES	YES	no	YES	YES		ARID1A	no	no	no	no	no	no
DAP13	no	no	no	no	no	no		ARID4A	no	no	no	no	no	no
EZH2	YES	YES	YES	no	YES	no		ARK5	no	no	no	no	no	no
FGB	no	no	no	no	no	no		ARP3BETA	no	no	no	no	no	no
GMPPA	YES	YES	YES	YES	no	no		B3GNT3	no	no	no	no	no	no
GOLGA4	no	no	no	no	no	no		BOMB	no	no	no	no	no	no
HRASLS	no	no	no	no	no	no		BRDT	no	no	no	no	no	no
HSD17B2	no	no	no	no	no	no		BSN	no	no	no	no	no	no
KPNB1	no	no	no	no	no	no		BTRC	YES	YES	YES	YES	no	no
NUTF2	no	no	no	no	no	no		BZW1	YES	YES	no	no	no	no
PBK	no	no	no	no	no	no		C11ORF48	no	no	no	no	no	no
POLA2	YES	no	no	no	no	no		C14ORF166B	no	no	no	no	no	no
RRP1B	YES	YES	YES	YES	no	no		C14ORF48	no	no	no	no	no	no
SCFD1	YES	YES	YES	no	YES	YES		C18ORF10	no	no	no	no	no	no
SET	YES	YES	YES	no	YES	no		C19ORF19	no	no	no	no	no	no
SLC19A2	no	no	no	no	no	no		C20ORF31	no	no	no	no	no	no
SPC24	no	no	no	no	no	no		C20ORF71	no	no	no	no	no	no
SYNCRIP	YES	YES	YES	no	YES	YES		C21ORF121	no	no	no	no	no	no
TDRD3	no	no	no	no	no	no		C330027C09RIK	no	no	no	no	no	no
TIMELESS	YES	YES	YES	YES	no	no		C6ORF10	YES	no	no	no	no	no
TOPBP1	YES	no	no	no	no	no		C9ORF116	no	no	no	no	no	no
VPS18	YES	no	no	no	no	no		CACNA1G	no	no	no	no	no	no
ACP1	YES	YES	no	YES	no	no		CACNG1	no	no	no	no	no	no
AGPAT2	no	no	no	no	no	no		CAV2	no	no	no	no	no	no
AKR1A1	no	no	no	no	no	no		CCDC72	no	no	no	no	no	no
AKR7A3	no	no	no	no	no	no		CCM1	YES	no	no	no	no	no
APITD1	no	no	no	no	no	no		CD97	no	no	no	no	no	no
ASF1A	YES	no	no	no	no	no		CDC40	YES	YES	YES	YES	no	no
BDH	no	no	no	no	no	no		CDC42BPA	no	no	no	no	no	no
C10ORF110	no	no	no	no	no	no		CDH1	YES	YES	YES	YES	YES	YES
CCDC99	no	no	no	no	no	no		CDH15	no	no	no	no	no	no
CHAF1B	no	no	no	no	no	no		CDKN3	no	no	no	no	no	no
COLEC11	no	no	no	no	no	no		CENPP	no	no	no	no	no	no
DUS1L	no	no	no	no	no	no		CGI-12	no	no	no	no	no	no
EIF3S12	no	no	no	no	no	no		CGI-94	no	no	no	no	no	no
FARSA	YES	YES	no	no	no	no		CHN1	no	no	no	no	no	no
FLJ20699	no	no	no	no	no	no		CKLFSF2	no	no	no	no	no	no
FLJ30313	no	no	no	no	no	no		CLCN3	no	no	no	no	no	no
FMO4	no	no	no	no	no	no		CLDN3	no	no	no	no	no	no
FUNDC1	no	no	no	no	no	no		CLEC4M	no	no	no	no	no	no
HCFC1R1	no	no	no	no	no	no		CNDP2	YES	YES	YES	YES	YES	no
HSPA4	YES	YES	YES	no	YES	YES		CNOT6	no	no	no	no	no	no
ITIH2	YES	no	no	no	no	no		COBLL1	YES	no	no	no	no	no
LOC88523	no	no	no	no	no	no		CSTB	no	no	no	no	no	no
LRRC59	YES	no	no	no	no	no		CTAGE1	no	no	no	no	no	no
MAPT	no	no	no	no	no	no		CTBS	no	no	no	no	no	no
MELK	YES	YES	no	no	no	no		CYP17A1	YES	no	no	no	no	no
MGC17301	no	no	no	no	no	no		CYP2D6,CYP2D7P1	no	no	no	no	no	no
MINA	no	no	no	no	no	no		D2ERTD750E	no	no	no	no	no	no
MYO18B	no	no	no	no	no	no		DALRD3	no	no	no	no	no	no
NAT8	no	no	no	no	no	no		DAZ1,DAZ3,DAZ2,DAZ4	no	no	no	no	no	no
NMNAT1	no	no	no	no	no	no		DAZL	no	no	no	no	no	no
OBSCN	no	no	no	no	no	no		DCK	YES	YES	no	no	no	no
OSBPL9	no	no	no	no	no	no		DC-UBP	no	no	no	no	no	no
PDCD2	no	no	no	no	no	no		DDEFL1	no	no	no	no	no	no
PPP5C	YES	no	no	no	no	no		DDX10	no	no	no	no	no	no
PRKAG1	no	no	no	no	no	no		DFNA5	no	no	no	no	no	no
RAD51	YES	YES	YES	no	YES	no		DKFZP564O243	no	no	no	no	no	no
ROCK2	YES	no	no	no	no	no		DMAP1	YES	no	no	no	no	no
RPL22	YES	no	no	no	no	no		DMRTC1	no	no	no	no	no	no
RPL35	no	no	no	no	no	no		DNAJC24	no	no	no	no	no	no
RSL1D1	no	no	no	no	no	no		DNAPTP6	no	no	no	no	no	no
RWDD3	no	no	no	no	no	no		EIF2AK1	no	no	no	no	no	no
SGK2	no	no	no	no	no	no		ELF1	YES	YES	YES	no	no	no
SLC17A2	no	no	no	no	no	no		ELMOD1	YES	no	no	no	no	no
SLC20A2	no	no	no	no	no	no		ERBB2	no	no	no	no	no	no
SORBS1	YES	no	no	no	no	no		F11R	no	no	no	no	no	no
SRD5A2L2	no	no	no	no	no	no		FAM47A	no	no	no	no	no	no
SVIL	YES	YES	YES	YES	no	no		FANK1	no	no	no	no	no	no
TOM1L1	YES	YES	no	no	no	no		FATE1	no	no	no	no	no	no
TRIM45	no	no	no	no	no	no		FBXO32	YES	YES	YES	YES	YES	YES
UBE2D1	YES	no	no	no	no	no		FGF14	no	no	no	no	no	no
WDR74	no	no	no	no	no	no		FGFR2	no	no	no	no	no	no
ABCC2	YES	YES	YES	no	YES	YES		FHL3	YES	no	no	no	no	no
ATAD2	no	no	no	no	no	no		FIBP	no	no	no	no	no	no
BUB3	YES	YES	no	YES	no	no		FLJ12592	no	no	no	no	no	no
C10ORF59	no	no	no	no	no	no		FLJ12716	no	no	no	no	no	no
CACNA1C	no	no	no	no	no	no		FLJ20035	no	no	no	no	no	no
CHKB,CPT1B	no	no	no	no	no	no		FLJ20366	no	no	no	no	no	no
CHORDC1	YES	YES	YES	YES	no	no		FLJ20558	no	no	no	no	no	no
CSTF2	YES	YES	no	YES	no	no		FLJ30435	no	no	no	no	no	no
CYP2J2	no	no	no	no	no	no		FLJ32859	no	no	no	no	no	no
CYP3A5	YES	no	no	no	no	no		FLJ32884	no	no	no	no	no	no
EXOSC4	YES	YES	no	YES	no	no		FLJ38736	no	no	no	no	no	no
FAM195A	no	no	no	no	no	no		FLJ44060	no	no	no	no	no	no
FLJ20604	no	no	no	no	no	no		FSCN3	no	no	no	no	no	no
FLJ21963	no	no	no	no	no	no		FUBP1	YES	YES	YES	YES	YES	no
FMO3	no	no	no	no	no	no		FUT2	no	no	no	no	no	no
GNPNAT1	no	no	no	no	no	no		GAPDH	YES	YES	YES	YES	YES	YES
HEATR3	no	no	no	no	no	no		GDAP1L1	no	no	no	no	no	no
HMMR	no	no	no	no	no	no		GFRA1	no	no	no	no	no	no
ITGAV	YES	no	no	no	no	no		GLA	YES	YES	no	no	no	no
LGR4	YES	YES	YES	no	YES	YES		GLMN	no	no	no	no	no	no
LMNB2	no	no	no	no	no	no		GNB2	YES	YES	YES	YES	no	no
MAT2A	YES	YES	YES	YES	no	no		GOLGA5	no	no	no	no	no	no
MPP6	YES	no	no	no	no	no		GRK6	no	no	no	no	no	no
NOL8	no	no	no	no	no	no		GYG2	no	no	no	no	no	no
NUP93	YES	no	no	no	no	no		HCLS1	no	no	no	no	no	no
PCMT1	no	no	no	no	no	no		HDLBP	no	no	no	no	no	no
PGRMC1	YES	YES	YES	YES	no	no		HEATR1	no	no	no	no	no	no
PPM1G	YES	YES	YES	YES	no	no		HEL308	no	no	no	no	no	no
PPP2R4	YES	YES	YES	YES	no	no		HINT1	no	no	no	no	no	no
PRAP1	no	no	no	no	no	no		HM13	no	no	no	no	no	no
PRPS1	YES	no	no	no	no	no		HN1	YES	no	no	no	no	no
QIL1	no	no	no	no	no	no		HNRNPG-T	no	no	no	no	no	no
RBP4	no	no	no	no	no	no		HOOK2	YES	no	no	no	no	no
RPA2	YES	YES	YES	no	YES	YES		HPCA	no	no	no	no	no	no
THUMPD3	no	no	no	no	no	no		HPR	no	no	no	no	no	no
XRCC6	YES	YES	YES	no	YES	YES		HSF2BP	no	no	no	no	no	no
ZNF658	no	no	no	no	no	no		HSPCA	no	no	no	no	no	no
ADK	no	no	no	no	no	no		IL10RB	no	no	no	no	no	no
ANP32E	YES	no	no	no	no	no		IL13	no	no	no	no	no	no
BUB1B	no	no	no	no	no	no		IPP	no	no	no	no	no	no
CENPM	no	no	no	no	no	no		IQCF1	no	no	no	no	no	no
CGI-90	no	no	no	no	no	no		KATNB1	no	no	no	no	no	no
COG6	YES	no	no	no	no	no		KIAA0117	no	no	no	no	no	no
COPS7A	no	no	no	no	no	no		KIF21A	no	no	no	no	no	no
EPRS	YES	YES	YES	no	YES	no		KIF2B	no	no	no	no	no	no
FLJ10847	no	no	no	no	no	no		KLHDC1	no	no	no	no	no	no
FLJ21934	no	no	no	no	no	no		KTI12	no	no	no	no	no	no
GCHFR	no	no	no	no	no	no		LAMA2	no	no	no	no	no	no
H2AFX	YES	YES	YES	no	YES	YES		LAMB1	YES	YES	no	no	no	no
HOMER1	no	no	no	no	no	no		LDHAL6A	YES	no	no	no	no	no
IPO4	YES	no	no	no	no	no		LISCH7	no	no	no	no	no	no
KAZALD1	no	no	no	no	no	no		LIX1	no	no	no	no	no	no
KIAA0776	no	no	no	no	no	no		LMCD1	no	no	no	no	no	no
KLHL21	no	no	no	no	no	no		LOC112714	no	no	no	no	no	no
LOC126248	no	no	no	no	no	no		LOC124773	no	no	no	no	no	no
MGC10993	no	no	no	no	no	no		LOC136263	no	no	no	no	no	no
MPHOSPH9	no	no	no	no	no	no		LOC137392	no	no	no	no	no	no
MYOM3	no	no	no	no	no	no		LOC220070	no	no	no	no	no	no
NMRAL1	no	no	no	no	no	no		LOC284680	no	no	no	no	no	no
NUDT1	YES	YES	no	no	no	no		LOC388335	no	no	no	no	no	no
NUFIP1	no	no	no	no	no	no		LOC51334	no	no	no	no	no	no
PDZK1	YES	YES	YES	YES	no	no		LOC57146	no	no	no	no	no	no
PON2	YES	no	no	no	no	no		LOC58486	no	no	no	no	no	no
PRMT1	YES	no	no	no	no	no		LPAL2	no	no	no	no	no	no
PSAT1	YES	no	no	no	no	no		LPL	no	no	no	no	no	no
PSMB2	YES	YES	no	no	no	no		LRBA	no	no	no	no	no	no
RAD17	YES	no	no	no	no	no		LRRC3B	no	no	no	no	no	no
RNASEH2C	no	no	no	no	no	no		LYN	YES	YES	YES	no	no	no
SC5DL	no	no	no	no	no	no		MADP-1	no	no	no	no	no	no
SGCB	no	no	no	no	no	no		MAP3K7IP2	no	no	no	no	no	no
SKP2	YES	YES	YES	no	YES	no		MBD3L1	no	no	no	no	no	no
SLC35A4	no	no	no	no	no	no		MCFD2	no	no	no	no	no	no
TIMM8A1	no	no	no	no	no	no		MGC12966	no	no	no	no	no	no
TRIM28	YES	YES	YES	no	YES	no		MGC20781	no	no	no	no	no	no
TXNDC9	YES	no	no	no	no	no		MGC42718	no	no	no	no	no	no
VTN	YES	no	no	no	no	no		MLPH	no	no	no	no	no	no
XPO5	YES	YES	YES	no	YES	no		MRGX3	no	no	no	no	no	no
YEATS4	no	no	no	no	no	no		MS4A5	no	no	no	no	no	no
ZNF277	YES	no	no	no	no	no		MTBP	no	no	no	no	no	no
AKR1C2	no	no	no	no	no	no		MVP	YES	YES	no	no	no	no
ALAD	YES	no	no	no	no	no		MYH2	no	no	no	no	no	no
ANKMY2	no	no	no	no	no	no		NAA50	no	no	no	no	no	no
ATP13A2	YES	YES	no	YES	no	no		NA,G22P1	no	no	no	no	no	no
BRCA1	YES	YES	YES	no	YES	YES		NCAM1	no	no	no	no	no	no
C1ORF25	no	no	no	no	no	no		NDC80	no	no	no	no	no	no
C8G	no	no	no	no	no	no		NEFL	no	no	no	no	no	no
CDCA8	YES	YES	no	YES	no	no		NEK7	no	no	no	no	no	no
COPS4	no	no	no	no	no	no		NKRF	no	no	no	no	no	no
DDT	no	no	no	no	no	no		NMNAT2	no	no	no	no	no	no
DEFB1	no	no	no	no	no	no		NOP5/NOP58	no	no	no	no	no	no
DHCR24	no	no	no	no	no	no		NPTX2	no	no	no	no	no	no
EIF4E2	no	no	no	no	no	no		NR2C1	no	no	no	no	no	no
FIGNL1	no	no	no	no	no	no		NUDT11	no	no	no	no	no	no
FLII	YES	no	no	no	no	no		NUDT21	YES	YES	YES	YES	no	no
FLJ20125	no	no	no	no	no	no		NUDT9	no	no	no	no	no	no
FLJ31842	no	no	no	no	no	no		NURIT	no	no	no	no	no	no
FLJ38608	no	no	no	no	no	no		OAS1	no	no	no	no	no	no
FLJ90119	no	no	no	no	no	no		ODC1	YES	YES	no	no	no	no
FTSJ3	no	no	no	no	no	no		ODF1	no	no	no	no	no	no
GRIM19	no	no	no	no	no	no		ORM2	YES	no	no	no	no	no
HDCMA18P	no	no	no	no	no	no		OSRF	no	no	no	no	no	no
IHPK3	no	no	no	no	no	no		PDF	no	no	no	no	no	no
ISYNA1	no	no	no	no	no	no		PDIA6	YES	YES	YES	YES	YES	no
KLHDC3	no	no	no	no	no	no		PDLIM1	YES	YES	no	no	no	no
KLHL7	no	no	no	no	no	no		PDLIM5	YES	no	no	no	no	no
KPNA4	YES	no	no	no	no	no		PEX19	YES	YES	YES	YES	YES	YES
LOC389458	no	no	no	no	no	no		PEX5	YES	YES	YES	YES	YES	YES
MAGOHB	no	no	no	no	no	no		PFDN4	no	no	no	no	no	no
MAP2K2	no	no	no	no	no	no		PFKL	YES	no	no	no	no	no
MAPK6	YES	YES	YES	no	YES	YES		PHF7	no	no	no	no	no	no
MCM8	no	no	no	no	no	no		PHYHIP	no	no	no	no	no	no
MYBPC1	no	no	no	no	no	no		PKNOX2	no	no	no	no	no	no
NUP54	no	no	no	no	no	no		PLA2G2A	no	no	no	no	no	no
OSBPL1A	no	no	no	no	no	no		PLAUR	YES	no	no	no	no	no
PEPD	YES	YES	YES	no	YES	no		PLCZ1	no	no	no	no	no	no
PPIC	no	no	no	no	no	no		POLR1C	YES	YES	YES	no	no	no
PRPF4B	no	no	no	no	no	no		POLR2G	no	no	no	no	no	no
PRUNE	YES	YES	no	no	no	no		POLR2K	no	no	no	no	no	no
RABL5	no	no	no	no	no	no		POP1	YES	no	no	no	no	no
RANBP2	YES	no	no	no	no	no		PPP2CB	YES	YES	YES	YES	YES	no
RPL7L1	no	no	no	no	no	no		PPP2R1B	YES	YES	YES	YES	no	no
SERPINA4	no	no	no	no	no	no		PQBP1	YES	YES	YES	YES	YES	no
SLC39A5	no	no	no	no	no	no		PSME4	no	no	no	no	no	no
SULT2A1	no	no	no	no	no	no		PTDSS2	no	no	no	no	no	no
THAP1	YES	no	no	no	no	no		PTOV1	no	no	no	no	no	no
TNNT1	YES	YES	no	no	no	no		PTPN2	YES	YES	no	no	no	no
TRIP11	no	no	no	no	no	no		RAC2	YES	no	no	no	no	no
WSB2	no	no	no	no	no	no		RER1	YES	YES	no	no	no	no
ZBTB11	no	no	no	no	no	no		RFC5	no	no	no	no	no	no
ZNF638	no	no	no	no	no	no		RGS20	YES	no	no	no	no	no
ABCG5	no	no	no	no	no	no		RIMS2	YES	no	no	no	no	no
ADRM1	YES	no	no	no	no	no		RIMS3	no	no	no	no	no	no
APOB	no	no	no	no	no	no		RLN3R2	no	no	no	no	no	no
ASF1B	YES	YES	no	YES	no	no		RNF157	no	no	no	no	no	no
BAG2	YES	YES	YES	no	no	no		RNF219	YES	no	no	no	no	no
C20ORF165	no	no	no	no	no	no		RPS17	YES	no	no	no	no	no
C8A	no	no	no	no	no	no		RPS6KA1	YES	YES	YES	YES	YES	no
CDT1	no	no	no	no	no	no		RPS6KA3	YES	no	no	no	no	no
CENPA	no	no	no	no	no	no		S100A14	no	no	no	no	no	no
CHTF18	no	no	no	no	no	no		SALL2	no	no	no	no	no	no
CIDEB	no	no	no	no	no	no		SAP30	YES	YES	YES	no	no	no
ELP4	YES	YES	no	YES	no	no		SCNN1A	YES	no	no	no	no	no
ENAM	no	no	no	no	no	no		SEC14L2	no	no	no	no	no	no
ERBB3	no	no	no	no	no	no		SEC24B	no	no	no	no	no	no
F12	no	no	no	no	no	no		SEC61B	no	no	no	no	no	no
GGCT	no	no	no	no	no	no		SEC61G	no	no	no	no	no	no
GPC1	no	no	no	no	no	no		SECTM1	no	no	no	no	no	no
GPX2	YES	YES	YES	YES	no	no		SEPP1	no	no	no	no	no	no
GSTO1	no	no	no	no	no	no		SERPINI1	no	no	no	no	no	no
IMPA2	no	no	no	no	no	no		SF3B1	YES	YES	no	no	no	no
IRAK1	YES	YES	YES	no	YES	no		SGNE1	no	no	no	no	no	no
LOC284948	no	no	no	no	no	no		SIAH2	YES	YES	YES	YES	YES	no
MAT1A	no	no	no	no	no	no		SIRT4	YES	YES	YES	YES	YES	no
NANOS1	no	no	no	no	no	no		SLA	no	no	no	no	no	no
NEUGRIN	no	no	no	no	no	no		SLC13A5	no	no	no	no	no	no
NR2F6	no	no	no	no	no	no		SLC17A6	no	no	no	no	no	no
PANK4	no	no	no	no	no	no		SLC28A1	no	no	no	no	no	no
PBP	no	no	no	no	no	no		SLC30A5	YES	no	no	no	no	no
PCTP	no	no	no	no	no	no		SLCO1B3	no	no	no	no	no	no
PLA2G12B	no	no	no	no	no	no		SMARCA4	YES	YES	YES	YES	no	no
PMM2	no	no	no	no	no	no		SMC3	YES	no	no	no	no	no
PTPN11	YES	YES	YES	no	YES	no		SNRNP40	no	no	no	no	no	no
RAD51C	no	no	no	no	no	no		SNRPD2	no	no	no	no	no	no
RARRES2	no	no	no	no	no	no		SORCS3	no	no	no	no	no	no
RPS8	YES	YES	YES	no	YES	no		SOX5	YES	YES	no	no	no	no
SLC10A1	no	no	no	no	no	no		SPA17	no	no	no	no	no	no
SLC22A1	no	no	no	no	no	no		SPACA1	no	no	no	no	no	no
SQSTM1	YES	YES	YES	no	YES	YES		SPANXB2,SPANXB1	no	no	no	no	no	no
TAF5	YES	YES	YES	no	YES	no		SPIRE1	no	no	no	no	no	no
TTC1	YES	YES	YES	YES	no	no		SSA2	YES	YES	YES	no	no	no
UBE2C	no	no	no	no	no	no		SSNA1	no	no	no	no	no	no
UBE2N	YES	YES	YES	no	YES	no		SSR1	YES	YES	YES	no	no	no
UPB1	no	no	no	no	no	no		STK31	no	no	no	no	no	no
USP38	no	no	no	no	no	no		SYNGR3	no	no	no	no	no	no
VRK2	no	no	no	no	no	no		SYNPR	no	no	no	no	no	no
ACTC	no	no	no	no	no	no		TCTE3	no	no	no	no	no	no
AIMP2	YES	YES	YES	no	YES	YES		TENR	no	no	no	no	no	no
AK1	YES	no	no	no	no	no		THYN1	no	no	no	no	no	no
ALPK3	no	no	no	no	no	no		TM4SF16	no	no	no	no	no	no
AOX1	no	no	no	no	no	no		TMEM168	no	no	no	no	no	no
AURKB	YES	YES	no	YES	no	no		TP53TG3	no	no	no	no	no	no
BAAT	no	no	no	no	no	no		TPPP	no	no	no	no	no	no
C20ORF35	no	no	no	no	no	no		TRIM9	no	no	no	no	no	no
CARM1	YES	YES	no	YES	no	no		TSAP6	no	no	no	no	no	no
CML2	no	no	no	no	no	no		TSEN15	no	no	no	no	no	no
FBXL3	YES	YES	YES	no	YES	no		TSPY1,TSPY2	no	no	no	no	no	no
FGA	no	no	no	no	no	no		TUBB4	no	no	no	no	no	no
FLJ10986	no	no	no	no	no	no		TUBD1	no	no	no	no	no	no
FLJ21901	no	no	no	no	no	no		TUSC3	no	no	no	no	no	no
FLJ22028	no	no	no	no	no	no		TXLNG	no	no	no	no	no	no
GALK2	no	no	no	no	no	no		TXNDC17	YES	YES	no	no	no	no
GBA3	no	no	no	no	no	no		UGT1A8,UGT1A7,UGT1A4,UGT1A6,UGT1A3,UGT1A5,UGT1A1,UGT1A10,UGT1A9	no	no	no	no	no	no
GMDS	YES	no	no	no	no	no		UNC50	no	no	no	no	no	no
GPI	no	no	no	no	no	no		UNQ1912	no	no	no	no	no	no
GPRC5B	no	no	no	no	no	no		UNQ9391	no	no	no	no	no	no
GTF3C3	no	no	no	no	no	no		WASF1	YES	no	no	no	no	no
KIAA0528	no	no	no	no	no	no		WBP11	YES	no	no	no	no	no
KIAA1102	no	no	no	no	no	no		WDR6	no	no	no	no	no	no
KIF11	YES	no	no	no	no	no		WFDC3	no	no	no	no	no	no
LOC90624	no	no	no	no	no	no		ZDHHC4	no	no	no	no	no	no
MAP3K7	YES	YES	YES	no	no	no		ZMAT1	no	no	no	no	no	no
MGC10946	no	no	no	no	no	no		ZNF259	no	no	no	no	no	no
MIF	YES	YES	YES	YES	no	no		ZNF493	no	no	no	no	no	no
MSH3	no	no	no	no	no	no		ZNF511	no	no	no	no	no	no
ORM1	YES	no	no	no	no	no		ZSCAN5	no	no	no	no	no	no
PIGF	no	no	no	no	no	no		2810004N23RIK	no	no	no	no	no	no
POLR3H	no	no	no	no	no	no		6720463M24RIK	no	no	no	no	no	no
PON3	no	no	no	no	no	no		ABCB1	no	no	no	no	no	no
POR	no	no	no	no	no	no		ABHD1	no	no	no	no	no	no
POT1	YES	YES	YES	no	YES	no		ADAM20	no	no	no	no	no	no
PROX1	no	no	no	no	no	no		ADAM29	no	no	no	no	no	no
PSMB7	YES	YES	no	no	no	no		ADAMTS2	no	no	no	no	no	no
PWP1	YES	no	no	no	no	no		AKAP9	no	no	no	no	no	no
RBM24	no	no	no	no	no	no		AKIP	no	no	no	no	no	no
SCARB1	no	no	no	no	no	no		AMD1	YES	no	no	no	no	no
SCN1B	no	no	no	no	no	no		ANGPTL1	no	no	no	no	no	no
SERPIND1	no	no	no	no	no	no		ANKRD7	no	no	no	no	no	no
SQLE	no	no	no	no	no	no		ANTXR1	no	no	no	no	no	no
TMEM45B	no	no	no	no	no	no		APBA2	no	no	no	no	no	no
TPM2	YES	YES	no	no	no	no		APH1B	no	no	no	no	no	no
UGT2B7	no	no	no	no	no	no		ARF3	no	no	no	no	no	no
UNR	no	no	no	no	no	no		ARHGDIB	no	no	no	no	no	no
ZC3HDC8	no	no	no	no	no	no		ARID4B	no	no	no	no	no	no
ZNF364	no	no	no	no	no	no		ASB13	YES	no	no	no	no	no
ZYX	YES	YES	no	no	no	no		ASB16	YES	no	no	no	no	no
AKAP6	no	no	no	no	no	no		ASZ1	no	no	no	no	no	no
AKR1B1	no	no	no	no	no	no		ATF4	YES	YES	no	no	no	no
AMID	no	no	no	no	no	no		ATP6V1E2	no	no	no	no	no	no
ANG	no	no	no	no	no	no		BBX	no	no	no	no	no	no
AOC2	no	no	no	no	no	no		BCL2L2	YES	YES	YES	YES	YES	no
ATP6V1C1	YES	YES	YES	no	YES	no		BGR	no	no	no	no	no	no
ATR	YES	YES	YES	no	no	no		BIRC8	YES	no	no	no	no	no
BOLA3	no	no	no	no	no	no		BOK	no	no	no	no	no	no
BTD	no	no	no	no	no	no		BOLL	no	no	no	no	no	no
C14ORF105	no	no	no	no	no	no		BRAP	no	no	no	no	no	no
CASP6	YES	YES	YES	YES	no	no		BRIX	no	no	no	no	no	no
CDC20	YES	YES	YES	no	no	no		BSPRY	no	no	no	no	no	no
CDC5L	YES	no	no	no	no	no		BTN3A3	no	no	no	no	no	no
CDK2	YES	YES	YES	no	YES	YES		C10ORF25	no	no	no	no	no	no
CENPH	no	no	no	no	no	no		C10ORF4	no	no	no	no	no	no
CEP63	no	no	no	no	no	no		C13ORF22	no	no	no	no	no	no
CGNL1	no	no	no	no	no	no		C14ORF54	no	no	no	no	no	no
CYP4F2	no	no	no	no	no	no		C14ORF79	no	no	no	no	no	no
DBF4	no	no	no	no	no	no		C19ORF10	no	no	no	no	no	no
E2IG5	no	no	no	no	no	no		C19ORF14	no	no	no	no	no	no
G3BP1	YES	no	no	no	no	no		C1ORF49	no	no	no	no	no	no
GALE	no	no	no	no	no	no		C20ORF144	no	no	no	no	no	no
GOLT1A	no	no	no	no	no	no		C20ORF152	no	no	no	no	no	no
HSPB8	YES	YES	YES	YES	no	no		C20ORF19	no	no	no	no	no	no
KIF2C	no	no	no	no	no	no		C4ORF17	no	no	no	no	no	no
KRT8	YES	no	no	no	no	no		C6ORF64	no	no	no	no	no	no
LAMB2	no	no	no	no	no	no		C6ORF96	no	no	no	no	no	no
LSM7	YES	no	no	no	no	no		CA3	no	no	no	no	no	no
MGAT4B	YES	YES	YES	YES	no	no		CALR3	no	no	no	no	no	no
MGC15937	no	no	no	no	no	no		CCNJ	no	no	no	no	no	no
MGST2	no	no	no	no	no	no		CCT6B	no	no	no	no	no	no
MT4	no	no	no	no	no	no		CD44	no	no	no	no	no	no
NAT2	YES	no	no	no	no	no		CDH8	no	no	no	no	no	no
NSUN2	YES	YES	no	no	no	no		CELSR2	no	no	no	no	no	no
NUP43	no	no	no	no	no	no		CENTG2	no	no	no	no	no	no
PDE4DIP	YES	no	no	no	no	no		CLNS1A	YES	YES	YES	YES	no	no
PES1	no	no	no	no	no	no		CLSPN	no	no	no	no	no	no
PEX13	YES	no	no	no	no	no		CNOT7	no	no	no	no	no	no
PPARGC1B	no	no	no	no	no	no		COMMD1	YES	YES	no	no	no	no
PPP1R8	YES	YES	no	no	no	no		CPEB1	no	no	no	no	no	no
PTX1	no	no	no	no	no	no		CRI1	no	no	no	no	no	no
RBM19	no	no	no	no	no	no		CRMP1	YES	YES	YES	YES	YES	no
RCC2	no	no	no	no	no	no		CSPG5	no	no	no	no	no	no
SAA4	no	no	no	no	no	no		CTSS	no	no	no	no	no	no
STAG2	YES	no	no	no	no	no		CXORF33	no	no	no	no	no	no
TMEM209	no	no	no	no	no	no		CYP2C18	YES	no	no	no	no	no
TOP2B	no	no	no	no	no	no		CYP2C19	no	no	no	no	no	no
TRIM23	no	no	no	no	no	no		DAO	no	no	no	no	no	no
VMD2L2	no	no	no	no	no	no		DDX11	no	no	no	no	no	no
VRK1	YES	no	no	no	no	no		DHRS13	no	no	no	no	no	no
ZC3HC1	no	no	no	no	no	no		DHRS6	no	no	no	no	no	no
ZCCHC10	no	no	no	no	no	no		DKFZP434K1815	no	no	no	no	no	no
ZNF180	no	no	no	no	no	no		DKFZP564J0123	no	no	no	no	no	no
ZNF25	no	no	no	no	no	no		DLG1	no	no	no	no	no	no
ZWINT	no	no	no	no	no	no		DLX5	no	no	no	no	no	no
ABCC3	no	no	no	no	no	no		DNAH8	no	no	no	no	no	no
ACP2	YES	YES	no	YES	no	no		DOCK2	no	no	no	no	no	no
ADFP	no	no	no	no	no	no		DPP6	no	no	no	no	no	no
ALG12	YES	YES	YES	YES	no	no		DYRK4	YES	no	no	no	no	no
ALG8	YES	no	no	no	no	no		EFEMP2	YES	no	no	no	no	no
ANKRD15	no	no	no	no	no	no		EHMT2	YES	no	no	no	no	no
AQP7	no	no	no	no	no	no		EIF5A2	no	no	no	no	no	no
ARHGAP5	YES	YES	no	YES	no	no		ERBB2IP	YES	YES	no	no	no	no
ASPN	no	no	no	no	no	no		ESD	YES	no	no	no	no	no
B3GNT6	no	no	no	no	no	no		ESPN	no	no	no	no	no	no
C16ORF45	no	no	no	no	no	no		EXOSC10	YES	YES	YES	YES	no	no
C3F	no	no	no	no	no	no		FADS1	no	no	no	no	no	no
C5ORF18	no	no	no	no	no	no		FAM162A	YES	YES	YES	no	no	no
CCT8	YES	YES	YES	no	no	no		FBLN5	no	no	no	no	no	no
CDC6	YES	no	no	no	no	no		FBXO25	YES	YES	YES	YES	YES	no
CDCA7	no	no	no	no	no	no		FBXO30	no	no	no	no	no	no
COPS3	YES	no	no	no	no	no		FKBP6	no	no	no	no	no	no
CORO1B	no	no	no	no	no	no		FLJ10287	no	no	no	no	no	no
CYP3A7	no	no	no	no	no	no		FLJ10350	no	no	no	no	no	no
DKFZP434L0117	no	no	no	no	no	no		FLJ10652	no	no	no	no	no	no
FBL	YES	YES	YES	no	no	no		FLJ21839	no	no	no	no	no	no
FLJ20582	no	no	no	no	no	no		FLJ21918	no	no	no	no	no	no
FLJ22555	no	no	no	no	no	no		FLJ23322	no	no	no	no	no	no
GALK1	no	no	no	no	no	no		FLJ25328	no	no	no	no	no	no
GPR6	no	no	no	no	no	no		FLJ25770	no	no	no	no	no	no
GPX3	no	no	no	no	no	no		FLJ32384	no	no	no	no	no	no
GSK3A	no	no	no	no	no	no		FLJ90575	no	no	no	no	no	no
INTS7	no	no	no	no	no	no		FLJ90709	no	no	no	no	no	no
KIAA0372	no	no	no	no	no	no		FMR1NB	no	no	no	no	no	no
KIAA1279	YES	YES	no	YES	no	no		FRS3	no	no	no	no	no	no
LIN9	no	no	no	no	no	no		FXYD6	YES	no	no	no	no	no
LTBR	YES	YES	no	YES	no	no		FZD3	no	no	no	no	no	no
MBL2	no	no	no	no	no	no		GCLC	no	no	no	no	no	no
MITF	YES	no	no	no	no	no		GEMIN2	no	no	no	no	no	no
MLF2	YES	YES	no	YES	no	no		GPRASP1	YES	YES	no	no	no	no
MT3	no	no	no	no	no	no		GRK4	no	no	no	no	no	no
MUCDHL	no	no	no	no	no	no		GSG1	no	no	no	no	no	no
NNMT	no	no	no	no	no	no		GSTM3	no	no	no	no	no	no
NS3TP1	no	no	no	no	no	no		HDHD2	no	no	no	no	no	no
NUSAP1	YES	no	no	no	no	no		HH114	no	no	no	no	no	no
ORC4L	no	no	no	no	no	no		HIF1A	YES	YES	YES	no	no	no
PDLIM3	no	no	no	no	no	no		HORMAD2	no	no	no	no	no	no
PLK4	no	no	no	no	no	no		H-PLK	no	no	no	no	no	no
PMS1	no	no	no	no	no	no		HSF2	no	no	no	no	no	no
POLI	no	no	no	no	no	no		HSP90AB1	YES	YES	YES	YES	YES	YES
QTRT1	no	no	no	no	no	no		HT008	no	no	no	no	no	no
RAMP1	no	no	no	no	no	no		IGFBP1	no	no	no	no	no	no
RFC2	YES	no	no	no	no	no		IL1RAP	no	no	no	no	no	no
RGS3	no	no	no	no	no	no		IL2RB	no	no	no	no	no	no
RPL17	YES	YES	YES	no	YES	no		IRF3	YES	YES	YES	YES	no	no
RRM2B	no	no	no	no	no	no		ISG20	no	no	no	no	no	no
SEPX1	no	no	no	no	no	no		ISG20L2	no	no	no	no	no	no
SERPINA5	YES	no	no	no	no	no		ITR	no	no	no	no	no	no
SLC17A1	no	no	no	no	no	no		JAM2	YES	no	no	no	no	no
SMARCA5	no	no	no	no	no	no		KATNAL2	no	no	no	no	no	no
SMN1	YES	YES	YES	no	YES	no		KCNA5	YES	no	no	no	no	no
SNRNP25	no	no	no	no	no	no		KCNN4	no	no	no	no	no	no
STARS	no	no	no	no	no	no		KCNQ2	no	no	no	no	no	no
TACC2	no	no	no	no	no	no		KCTD3	no	no	no	no	no	no
TFRC	no	no	no	no	no	no		KIAA1271	no	no	no	no	no	no
TXLNA	YES	no	no	no	no	no		KNS2	no	no	no	no	no	no
ZMPSTE24	YES	YES	YES	YES	no	no		LAD1	no	no	no	no	no	no
AES	YES	YES	YES	YES	no	no		LGI1	no	no	no	no	no	no
AHSG	no	no	no	no	no	no		LMAN2	no	no	no	no	no	no
ANPEP	no	no	no	no	no	no		LOC127540	no	no	no	no	no	no
APOF	no	no	no	no	no	no		LOC150159	no	no	no	no	no	no
ATF5	no	no	no	no	no	no		LOC152015	no	no	no	no	no	no
ATRN	no	no	no	no	no	no		LOC283377	no	no	no	no	no	no
BAG3	YES	YES	YES	no	YES	YES		LOC401565	no	no	no	no	no	no
BSCL2	no	no	no	no	no	no		LOC51233	no	no	no	no	no	no
C6ORF15	no	no	no	no	no	no		LOC92162	no	no	no	no	no	no
CAPN7	no	no	no	no	no	no		LOC93081	no	no	no	no	no	no
CBS	YES	no	no	no	no	no		LRP12	no	no	no	no	no	no
CDH13	no	no	no	no	no	no		LRRC27	no	no	no	no	no	no
CDK7	YES	no	no	no	no	no		LTV1	YES	no	no	no	no	no
CHD1	no	no	no	no	no	no		LUM	no	no	no	no	no	no
CPSF2	no	no	no	no	no	no		LYZL2,LYZL1	no	no	no	no	no	no
CRHBP	no	no	no	no	no	no		LYZL6	no	no	no	no	no	no
CRNKL1	YES	no	no	no	no	no		LZTS2	YES	no	no	no	no	no
CSTF1	no	no	no	no	no	no		M6PR	YES	YES	no	no	no	no
DHRS7	no	no	no	no	no	no		MAD1L1	YES	no	no	no	no	no
DKFZP564F0522	no	no	no	no	no	no		MAP1A	no	no	no	no	no	no
DNAJB4	no	no	no	no	no	no		MBTPS2	no	no	no	no	no	no
DNMT1	no	no	no	no	no	no		MCSP	no	no	no	no	no	no
DNPEP	no	no	no	no	no	no		MEN1	no	no	no	no	no	no
EIF2S2	YES	no	no	no	no	no		METAP1D	no	no	no	no	no	no
EIF4E	YES	YES	YES	YES	no	no		METTL5	no	no	no	no	no	no
EPDR1	no	no	no	no	no	no		METTL6	no	no	no	no	no	no
FANCI	YES	no	no	no	no	no		MGC11242	no	no	no	no	no	no
FCN3	no	no	no	no	no	no		MGC2198	no	no	no	no	no	no
FGFRL1	no	no	no	no	no	no		MGC2654	no	no	no	no	no	no
FGL1	no	no	no	no	no	no		MGC26856	no	no	no	no	no	no
GGN	no	no	no	no	no	no		MGC26988	no	no	no	no	no	no
GLRB	no	no	no	no	no	no		MGC29898	no	no	no	no	no	no
GLUD2	no	no	no	no	no	no		MGC33367	no	no	no	no	no	no
GOLPH4	no	no	no	no	no	no		MGC39520	no	no	no	no	no	no
GSTT1	no	no	no	no	no	no		MGC39681	no	no	no	no	no	no
HEBP2	YES	no	no	no	no	no		MGC52423	no	no	no	no	no	no
HSF4	YES	YES	YES	no	YES	no		MGC9084	no	no	no	no	no	no
HTATSF1	no	no	no	no	no	no		MIS12	no	no	no	no	no	no
LIG1	no	no	no	no	no	no		MLC1SA	no	no	no	no	no	no
MGC4399	no	no	no	no	no	no		MUM1L1	no	no	no	no	no	no
MLF1IP	YES	no	no	no	no	no		MYF6	no	no	no	no	no	no
MPDZ	no	no	no	no	no	no		MYL1	no	no	no	no	no	no
NARG1	no	no	no	no	no	no		MYO7A	no	no	no	no	no	no
NR1I3	YES	no	no	no	no	no		NA,C9ORF36	no	no	no	no	no	no
PAXIP1	YES	YES	YES	no	YES	YES		NA,GAGE8,GAGE6,GAGE7B,GAGE2,GAGE4,GAGE5	no	no	no	no	no	no
PEX7	YES	YES	YES	YES	no	no		NA,HSPE1	no	no	no	no	no	no
PHF3	no	no	no	no	no	no		NCK1	no	no	no	no	no	no
PIGK	no	no	no	no	no	no		NFATC3	YES	no	no	no	no	no
PKLR	no	no	no	no	no	no		NPPC	no	no	no	no	no	no
PPIB	YES	YES	YES	YES	no	no		NRIP1	no	no	no	no	no	no
PSMD4	YES	YES	YES	no	YES	YES		NRIP3	no	no	no	no	no	no
PWP2	no	no	no	no	no	no		NUT	no	no	no	no	no	no
RBM14	YES	no	no	no	no	no		NXN	no	no	no	no	no	no
SERPINA1	YES	YES	no	no	no	no		NYD-SP25	no	no	no	no	no	no
SFRS2IP	no	no	no	no	no	no		NYD-SP26	no	no	no	no	no	no
SLC3A1	no	no	no	no	no	no		OMG	no	no	no	no	no	no
SLC7A9	no	no	no	no	no	no		ORM1,ORM2	no	no	no	no	no	no
TCEAL1	no	no	no	no	no	no		OSTM1	no	no	no	no	no	no
TCP1	YES	YES	YES	no	YES	no		PAPD4	no	no	no	no	no	no
TM4SF12	no	no	no	no	no	no		PAQR6	no	no	no	no	no	no
TM7SF2	no	no	no	no	no	no		PCDH9	no	no	no	no	no	no
TRIP10	no	no	no	no	no	no		PCDHB5	no	no	no	no	no	no
UGT2A1	no	no	no	no	no	no		PFN2	YES	YES	no	no	no	no
UMPS	no	no	no	no	no	no		PHF10	no	no	no	no	no	no
VNN1	no	no	no	no	no	no		PHKG2	YES	YES	YES	YES	YES	no
VPS13A	no	no	no	no	no	no		PKP3	no	no	no	no	no	no
XBP1	YES	YES	no	no	no	no		PKP4	no	no	no	no	no	no
XRCC4	no	no	no	no	no	no		PLA2G4A	no	no	no	no	no	no
ACMSD	no	no	no	no	no	no		PLSCR3	no	no	no	no	no	no
AGTR1	no	no	no	no	no	no		POLD3	no	no	no	no	no	no
ANXA13	no	no	no	no	no	no		POLE3	no	no	no	no	no	no
ARNT2	no	no	no	no	no	no		POLR1A	no	no	no	no	no	no
BCCIP	YES	YES	YES	no	no	no		POLR3D	no	no	no	no	no	no
C10ORF125	no	no	no	no	no	no		POU2AF1	no	no	no	no	no	no
C8B	no	no	no	no	no	no		PPP1R14B	no	no	no	no	no	no
C9ORF3	no	no	no	no	no	no		PPP2R2B	YES	YES	no	no	no	no
CCDC2	no	no	no	no	no	no		PPP3R2	no	no	no	no	no	no
CCNA2	no	no	no	no	no	no		PPY	no	no	no	no	no	no
CCNF	no	no	no	no	no	no		PRICKLE2	no	no	no	no	no	no
CENPQ	no	no	no	no	no	no		PRM1	no	no	no	no	no	no
CL640	no	no	no	no	no	no		PRM2	no	no	no	no	no	no
CMYA4	no	no	no	no	no	no		PRSS15	no	no	no	no	no	no
CPE	YES	no	no	no	no	no		PSD2	YES	YES	no	no	no	no
CRP	YES	no	no	no	no	no		PTE2B	no	no	no	no	no	no
CRYBB3	no	no	no	no	no	no		PTPRD	no	no	no	no	no	no
CTNNAL1	no	no	no	no	no	no		RAB11FIP2	YES	YES	YES	YES	YES	no
DDX41	no	no	no	no	no	no		RAB20	no	no	no	no	no	no
DGCR6L	no	no	no	no	no	no		RABIF	YES	YES	no	no	no	no
DNAJC9	no	no	no	no	no	no		RAF1	YES	YES	YES	YES	YES	YES
DUS4L	no	no	no	no	no	no		RANGRF	no	no	no	no	no	no
F10	no	no	no	no	no	no		RAVER1	YES	YES	YES	no	no	no
FLJ11196	no	no	no	no	no	no		RDH11	no	no	no	no	no	no
FLJ13236	no	no	no	no	no	no		RHOBTB1	no	no	no	no	no	no
FLJ43855	no	no	no	no	no	no		RHOQ	no	no	no	no	no	no
GAL3ST1	no	no	no	no	no	no		RNASE11	no	no	no	no	no	no
GNB2L1	YES	YES	no	YES	no	no		RNF133	no	no	no	no	no	no
GRTP1	no	no	no	no	no	no		RNF138	no	no	no	no	no	no
HAMP	no	no	no	no	no	no		RNF19	no	no	no	no	no	no
HAUS6	no	no	no	no	no	no		RNGTT	no	no	no	no	no	no
HOXB1	no	no	no	no	no	no		RPL12	YES	YES	YES	YES	no	no
ITIH1	no	no	no	no	no	no		RPL31	YES	YES	YES	YES	YES	no
ITIH4	no	no	no	no	no	no		RPL6	YES	YES	YES	YES	YES	no
LARGE	no	no	no	no	no	no		RPLP0	YES	YES	YES	YES	YES	no
LARS	YES	YES	YES	no	YES	no		RPS5	YES	YES	YES	YES	YES	no
LASS2	no	no	no	no	no	no		RPS6KC1	YES	no	no	no	no	no
LDLR	no	no	no	no	no	no		RWDD1	YES	YES	YES	YES	no	no
LLGL2	no	no	no	no	no	no		RYR1	no	no	no	no	no	no
2014-03-07	no	no	no	no	no	no		S100A4	no	no	no	no	no	no
MARVELD3	no	no	no	no	no	no		SBDS	YES	YES	YES	YES	YES	no
METTL1	YES	YES	YES	no	no	no		SBP1	YES	YES	YES	YES	YES	YES
MLF1	no	no	no	no	no	no		SCD	no	no	no	no	no	no
MTAP	YES	no	no	no	no	no		SCG2	no	no	no	no	no	no
NBEA	no	no	no	no	no	no		SCRIB	no	no	no	no	no	no
NIP7	no	no	no	no	no	no		SCYL2	no	no	no	no	no	no
NOL4	no	no	no	no	no	no		SERPINA3	no	no	no	no	no	no
NR1I2	no	no	no	no	no	no		SFMBT1	no	no	no	no	no	no
ORC2	YES	no	no	no	no	no		SHBG	YES	YES	YES	no	no	no
ORC3L	no	no	no	no	no	no		SHQ1	no	no	no	no	no	no
PEX1	no	no	no	no	no	no		SIX2	no	no	no	no	no	no
PLEKHJ1	no	no	no	no	no	no		SLC29A3	no	no	no	no	no	no
PLK1	no	no	no	no	no	no		SLC35F2	no	no	no	no	no	no
POLR1E	no	no	no	no	no	no		SLC6A8	no	no	no	no	no	no
PPP1R12A	YES	YES	YES	YES	no	no		SLCO1B1	no	no	no	no	no	no
PRKAB2	YES	no	no	no	no	no		SLITRK5	no	no	no	no	no	no
PSIP1	no	no	no	no	no	no		SNRPB	no	no	no	no	no	no
PSMA5	YES	YES	YES	no	no	no		SOCS7	no	no	no	no	no	no
PTP4A1	no	no	no	no	no	no		SOX30	YES	no	no	no	no	no
QTRTD1	no	no	no	no	no	no		SP3	no	no	no	no	no	no
RDX	YES	no	no	no	no	no		SPANXC	no	no	no	no	no	no
RPL23	YES	YES	YES	no	YES	YES		SPATA4	no	no	no	no	no	no
RPS10	YES	YES	YES	no	YES	no		SRPK2	YES	no	no	no	no	no
RRM2	no	no	no	no	no	no		SSTK	no	no	no	no	no	no
SDAD1	no	no	no	no	no	no		ST13	no	no	no	no	no	no
SDCCAG10	no	no	no	no	no	no		STK22C	no	no	no	no	no	no
SDCCAG1	no	no	no	no	no	no		STK25	YES	no	no	no	no	no
SH3GL2	no	no	no	no	no	no		SYT1	no	no	no	no	no	no
SHFM1	YES	no	no	no	no	no		TBC1D21	no	no	no	no	no	no
SLC19A1	no	no	no	no	no	no		TBX22	no	no	no	no	no	no
SLC22A17	no	no	no	no	no	no		TCFL5	no	no	no	no	no	no
SPINK1	no	no	no	no	no	no		TDRD4	no	no	no	no	no	no
ST8SIA5	no	no	no	no	no	no		TEX264	no	no	no	no	no	no
STXBP3	no	no	no	no	no	no		TFAP4	no	no	no	no	no	no
TAF6L	no	no	no	no	no	no		TGDS	YES	no	no	no	no	no
TCF2	no	no	no	no	no	no		TGFBR2	no	no	no	no	no	no
TCTE1L	no	no	no	no	no	no		TGIF2LY	YES	no	no	no	no	no
TDO2	YES	no	no	no	no	no		TJP1	YES	YES	YES	no	no	no
TNFRSF12A	no	no	no	no	no	no		TJP3	no	no	no	no	no	no
UGDH	YES	YES	YES	YES	no	no		TM4SF6	no	no	no	no	no	no
WDHD1	YES	no	no	no	no	no		TMCC1	no	no	no	no	no	no
XPO4	no	no	no	no	no	no		TMEM45A	no	no	no	no	no	no
ZNF330	no	no	no	no	no	no		TNFAIP3	YES	YES	YES	YES	no	no
ZNF654	no	no	no	no	no	no		TNFRSF11B	no	no	no	no	no	no
APCS	YES	no	no	no	no	no		TNFRSF25	YES	no	no	no	no	no
APOE	YES	YES	YES	no	YES	no		TNFSF10	YES	YES	YES	YES	YES	no
ATF1	YES	YES	no	YES	no	no		TNP1	no	no	no	no	no	no
ATP6V0B	no	no	no	no	no	no		TOMM6	no	no	no	no	no	no
C1ORF43	no	no	no	no	no	no		TRAM1	no	no	no	no	no	no
CCDC56	no	no	no	no	no	no		TRPM4	no	no	no	no	no	no
CDCA2	no	no	no	no	no	no		TRY1	no	no	no	no	no	no
CFH	no	no	no	no	no	no		TSN	YES	YES	YES	no	no	no
CHGA	no	no	no	no	no	no		TSP-NY	no	no	no	no	no	no
CKAP2	no	no	no	no	no	no		TTYH1	no	no	no	no	no	no
CUL5	YES	YES	YES	no	YES	YES		TXNDC7	no	no	no	no	no	no
CXX1	no	no	no	no	no	no		UBE2M	YES	YES	YES	YES	no	no
DDX20	YES	no	no	no	no	no		UBQLN3	no	no	no	no	no	no
DKFZP564B167	no	no	no	no	no	no		UHRF1	no	no	no	no	no	no
DKFZP564J102	no	no	no	no	no	no		UNQ9438	no	no	no	no	no	no
DPH5	no	no	no	no	no	no		USP8	YES	no	no	no	no	no
DVL1	YES	no	no	no	no	no		VAMP2	YES	YES	YES	YES	YES	no
EIF3B	no	no	no	no	no	no		VASP	YES	no	no	no	no	no
ELF3	YES	no	no	no	no	no		VCY,VCY1B	no	no	no	no	no	no
EPM2AIP1	no	no	no	no	no	no		VDR	YES	YES	no	no	no	no
ERBP	no	no	no	no	no	no		VGF	no	no	no	no	no	no
FGFR4	no	no	no	no	no	no		VKORC1	YES	YES	YES	YES	YES	no
FXYD2	no	no	no	no	no	no		VRK3	no	no	no	no	no	no
GP5	no	no	no	no	no	no		WARS	YES	YES	YES	YES	no	no
HAAO	no	no	no	no	no	no		WBSCR28	no	no	no	no	no	no
HAO1	no	no	no	no	no	no		WDR1	YES	YES	YES	no	no	no
HOXA5	no	no	no	no	no	no		WDR4	YES	YES	no	no	no	no
HSPA8	YES	YES	YES	no	YES	YES		WDR85	no	no	no	no	no	no
KIAA0934	no	no	no	no	no	no		WFDC6	no	no	no	no	no	no
KIAA1704	no	no	no	no	no	no		WIPI49	no	no	no	no	no	no
KRT18	YES	YES	no	YES	no	no		XPOT	no	no	no	no	no	no
LANCL1	no	no	no	no	no	no		ZCCHC14	no	no	no	no	no	no
LOC283130	no	no	no	no	no	no		ZCWCC2	no	no	no	no	no	no
MANEA	no	no	no	no	no	no		ZFR	YES	YES	YES	YES	no	no
MAPRE3	no	no	no	no	no	no		ZFYVE16	no	no	no	no	no	no
MBD3	YES	no	no	no	no	no		ZGPAT	no	no	no	no	no	no
MRE11A	no	no	no	no	no	no		ZMYM1	no	no	no	no	no	no
MYOZ1	no	no	no	no	no	no		ZMYND10	no	no	no	no	no	no
NA,APOC3	no	no	no	no	no	no		ZNF179	no	no	no	no	no	no
NAP1L3	no	no	no	no	no	no		ZNF262	no	no	no	no	no	no
NPM3	no	no	no	no	no	no		ZNF415	no	no	no	no	no	no
PCBP4	no	no	no	no	no	no		ZNF578	no	no	no	no	no	no
POLE	no	no	no	no	no	no		A2M	YES	YES	YES	YES	YES	no
PON1	no	no	no	no	no	no		AASDH	no	no	no	no	no	no
PR48	no	no	no	no	no	no		ACTL7A	no	no	no	no	no	no
PSMD13	YES	YES	YES	YES	no	no		ACTL7B	no	no	no	no	no	no
PSME1	YES	YES	no	YES	no	no		ACTN3	no	no	no	no	no	no
PSMG2	no	no	no	no	no	no		ACTR1A	YES	no	no	no	no	no
PTPMT1	no	no	no	no	no	no		ADAM10	YES	no	no	no	no	no
RPL13A	YES	YES	no	YES	no	no		ALS2CR7	no	no	no	no	no	no
SLC1A1	no	no	no	no	no	no		AMPD1	no	no	no	no	no	no
SLC27A5	no	no	no	no	no	no		ARHGEF16	no	no	no	no	no	no
SLC39A4	no	no	no	no	no	no		ARHGEF17	no	no	no	no	no	no
SMPDL3A	no	no	no	no	no	no		ARHGEF7	no	no	no	no	no	no
ST3GAL3	no	no	no	no	no	no		ARNT	YES	no	no	no	no	no
TCERG1	no	no	no	no	no	no		ARPM1	no	no	no	no	no	no
TCL6	no	no	no	no	no	no		ARPM2	no	no	no	no	no	no
TMLHE	no	no	no	no	no	no		ASB12	YES	YES	YES	YES	no	no
TRUB1	no	no	no	no	no	no		ASB9	YES	YES	YES	YES	no	no
TTK	no	no	no	no	no	no		AURKC	no	no	no	no	no	no
TTL	no	no	no	no	no	no		B3GALT2	no	no	no	no	no	no
XRCC6BP1	no	no	no	no	no	no		BAZ1B	no	no	no	no	no	no
YARS	YES	YES	no	no	no	no		BCAS2	YES	no	no	no	no	no
ADCY1	no	no	no	no	no	no		BNIP2	YES	YES	YES	no	no	no
ANKRD32	no	no	no	no	no	no		BRIP1	no	no	no	no	no	no
APOA2	no	no	no	no	no	no		BRUNOL6	no	no	no	no	no	no
ARL3	no	no	no	no	no	no		C10ORF104	no	no	no	no	no	no
C1ORF27	no	no	no	no	no	no		C10ORF62	no	no	no	no	no	no
C2ORF3	no	no	no	no	no	no		C10ORF82	no	no	no	no	no	no
C4B,C4A	no	no	no	no	no	no		C11ORF73	no	no	no	no	no	no
C6ORF93	no	no	no	no	no	no		C12ORF52	no	no	no	no	no	no
CDC45	YES	no	no	no	no	no		C13ORF24	no	no	no	no	no	no
CDH2	YES	YES	YES	no	YES	no		C14ORF155	no	no	no	no	no	no
CDK1	YES	YES	YES	no	YES	no		C18ORF11	no	no	no	no	no	no
CFL1	YES	no	no	no	no	no		C19ORF36	no	no	no	no	no	no
CHCHD6	YES	no	no	no	no	no		C1ORF14	no	no	no	no	no	no
CHGB	YES	YES	no	YES	no	no		C20ORF185	no	no	no	no	no	no
CLPTM1	YES	no	no	no	no	no		C20ORF79	no	no	no	no	no	no
CORO6	no	no	no	no	no	no		C6ORF130	no	no	no	no	no	no
COX4NB	YES	no	no	no	no	no		CA11	no	no	no	no	no	no
CSDA	YES	YES	no	YES	no	no		CACNA1S	no	no	no	no	no	no
CTNND2	no	no	no	no	no	no		CALD1	no	no	no	no	no	no
CYP4F3	no	no	no	no	no	no		CAPN12	no	no	no	no	no	no
CYP51A1	no	no	no	no	no	no		CAPZB	YES	no	no	no	no	no
DCLRE1A	no	no	no	no	no	no		CBX3	YES	YES	YES	no	no	no
DHPS	YES	YES	YES	no	no	no		CCL5	no	no	no	no	no	no
DKC1	no	no	no	no	no	no		CD300A	no	no	no	no	no	no
E2F6	no	no	no	no	no	no		CD58	no	no	no	no	no	no
EFNA1	no	no	no	no	no	no		CDC42SE1	no	no	no	no	no	no
EIF3S10	no	no	no	no	no	no		CDH16	no	no	no	no	no	no
ENO1	YES	YES	YES	no	no	no		CDK5RAP3	YES	no	no	no	no	no
ENPP4	no	no	no	no	no	no		CENPE	no	no	no	no	no	no
EPS8L2	no	no	no	no	no	no		CETN1	no	no	no	no	no	no
FASTKD1	no	no	no	no	no	no		CFTR	YES	YES	YES	YES	YES	YES
FBXL2	no	no	no	no	no	no		CHN2	no	no	no	no	no	no
FBXO5	no	no	no	no	no	no		CHPT1	no	no	no	no	no	no
FHL1	no	no	no	no	no	no		CIAO1	no	no	no	no	no	no
FKBP11	no	no	no	no	no	no		CITED1	no	no	no	no	no	no
FLJ33387	no	no	no	no	no	no		CKLFSF1	no	no	no	no	no	no
GABPA	YES	no	no	no	no	no		CKMT1	no	no	no	no	no	no
GGH	YES	no	no	no	no	no		CLDN10	no	no	no	no	no	no
GYG	no	no	no	no	no	no		CLK4	no	no	no	no	no	no
HINT3	no	no	no	no	no	no		CLTC	YES	YES	YES	no	no	no
HIRIP5	no	no	no	no	no	no		CNN3	no	no	no	no	no	no
HSBP1	no	no	no	no	no	no		CNOT3	no	no	no	no	no	no
KIAA0020	no	no	no	no	no	no		COASY	no	no	no	no	no	no
KIAA0101	YES	YES	YES	YES	no	no		COPS6	YES	YES	YES	YES	YES	YES
KIAA0152	no	no	no	no	no	no		COTL1	no	no	no	no	no	no
KIF18A	no	no	no	no	no	no		CPEB2	no	no	no	no	no	no
KIF22	YES	no	no	no	no	no		CRB1	no	no	no	no	no	no
MAPK10	no	no	no	no	no	no		CSRP2BP	no	no	no	no	no	no
MGST1	no	no	no	no	no	no		CSTA	no	no	no	no	no	no
MSTO1	no	no	no	no	no	no		CTSB	no	no	no	no	no	no
NCBP1	YES	no	no	no	no	no		CYHR1	YES	no	no	no	no	no
NEK4	no	no	no	no	no	no		CYLC2	no	no	no	no	no	no
NOVA2	no	no	no	no	no	no		CYP2A7	no	no	no	no	no	no
OPLAH	no	no	no	no	no	no		CYP4V2	no	no	no	no	no	no
ORC6	no	no	no	no	no	no		CYP4X1	no	no	no	no	no	no
PABPC4	no	no	no	no	no	no		DAB2	YES	YES	YES	no	no	no
PCSK2	no	no	no	no	no	no		DBNL	no	no	no	no	no	no
PIK3CA	YES	no	no	no	no	no		DCAF15	no	no	no	no	no	no
PLS1	no	no	no	no	no	no		DDX4	no	no	no	no	no	no
POLL	no	no	no	no	no	no		DDX43	no	no	no	no	no	no
POLR2J	no	no	no	no	no	no		DERL2	no	no	no	no	no	no
PPIE	no	no	no	no	no	no		DKFZP434H2215	no	no	no	no	no	no
PPIG	no	no	no	no	no	no		DKFZP434K1172	no	no	no	no	no	no
PREP	no	no	no	no	no	no		DLGAP5	no	no	no	no	no	no
PSMC1	YES	YES	YES	no	YES	no		DNAI1	no	no	no	no	no	no
PSMC2	YES	YES	no	YES	no	no		DNCL2B	no	no	no	no	no	no
R30953_1	no	no	no	no	no	no		DNMT3B	no	no	no	no	no	no
RAE1	YES	YES	no	YES	no	no		DOC2A	no	no	no	no	no	no
RPE	no	no	no	no	no	no		DPEP1	no	no	no	no	no	no
RPL14	YES	YES	YES	no	YES	no		DPM3	no	no	no	no	no	no
RPS19	YES	YES	YES	no	YES	YES		DPYSL2	YES	YES	no	no	no	no
SLC2A4RG	no	no	no	no	no	no		DRD2	no	no	no	no	no	no
SNX4	YES	no	no	no	no	no		DSCR8	no	no	no	no	no	no
SUV39H2	YES	no	no	no	no	no		DYRK1A	YES	no	no	no	no	no
TA-PP2C	no	no	no	no	no	no		DYX1C1	no	no	no	no	no	no
THOC1	no	no	no	no	no	no		EAF1	YES	no	no	no	no	no
TM4SF4	no	no	no	no	no	no		EIF2B4	no	no	no	no	no	no
TMEM147	no	no	no	no	no	no		EIF4A1	YES	YES	YES	YES	YES	no
TMEM9	YES	YES	YES	YES	no	no		EIF4G3	no	no	no	no	no	no
TMF1	no	no	no	no	no	no		ELMOD2	no	no	no	no	no	no
TMOD1	no	no	no	no	no	no		EXOSC3	YES	no	no	no	no	no
TMPO	no	no	no	no	no	no		FAM20C	no	no	no	no	no	no
TRAPPC4	no	no	no	no	no	no		FAM47B	no	no	no	no	no	no
TTR	no	no	no	no	no	no		FAM89B	no	no	no	no	no	no
USP14	YES	no	no	no	no	no		FAM98A	no	no	no	no	no	no
USP25	no	no	no	no	no	no		FANCC	YES	no	no	no	no	no
WBP4	no	no	no	no	no	no		FANCG	YES	YES	YES	no	no	no
YRDC	no	no	no	no	no	no		FBXO3	no	no	no	no	no	no
ZDHHC8	no	no	no	no	no	no		FCER1G	no	no	no	no	no	no
ZNF148	no	no	no	no	no	no		FCN2	no	no	no	no	no	no
ZNF271	no	no	no	no	no	no		FGF9	no	no	no	no	no	no
A2BP1	no	no	no	no	no	no		FGFR1OP2	YES	no	no	no	no	no
AKR1D1	no	no	no	no	no	no		FHIT	YES	no	no	no	no	no
AKT1S1	no	no	no	no	no	no		FLJ10786	no	no	no	no	no	no
ALDOC	no	no	no	no	no	no		FLJ13456	no	no	no	no	no	no
APG4A	no	no	no	no	no	no		FLJ20171	no	no	no	no	no	no
APOA4	no	no	no	no	no	no		FLJ21749	no	no	no	no	no	no
ARPC1B	no	no	no	no	no	no		FLJ23518	no	no	no	no	no	no
ASGR2	YES	no	no	no	no	no		FLJ25371	no	no	no	no	no	no
ATP2B2	no	no	no	no	no	no		FLJ25449	no	no	no	no	no	no
BCLAF1	YES	no	no	no	no	no		FLJ25660	no	no	no	no	no	no
C11ORF10	no	no	no	no	no	no		FLJ27505	no	no	no	no	no	no
C15ORF15	no	no	no	no	no	no		FLJ32734	no	no	no	no	no	no
C1ORF51	no	no	no	no	no	no		FLJ32796	no	no	no	no	no	no
C2ORF23	no	no	no	no	no	no		FLJ34658	no	no	no	no	no	no
CADPS2	no	no	no	no	no	no		FLJ36754	no	no	no	no	no	no
CCNB2	no	no	no	no	no	no		FLJ37266	no	no	no	no	no	no
CD2AP	no	no	no	no	no	no		FLJ40137	no	no	no	no	no	no
CEBPB	YES	YES	YES	no	no	no		FLJ40504	no	no	no	no	no	no
CEP55	YES	YES	YES	no	no	no		FLJ90430	no	no	no	no	no	no
CGN	no	no	no	no	no	no		FSTL1	no	no	no	no	no	no
CLDN2	no	no	no	no	no	no		FXYD5	no	no	no	no	no	no
CLU	YES	YES	YES	no	YES	YES		GAD2	no	no	no	no	no	no
COL18A1	no	no	no	no	no	no		GAPDS	no	no	no	no	no	no
CPN2	no	no	no	no	no	no		GBP2	YES	YES	YES	YES	no	no
CSNK1G3	no	no	no	no	no	no		GNB1L	no	no	no	no	no	no
CUEDC1	no	no	no	no	no	no		GPR19	no	no	no	no	no	no
CUL1	YES	YES	YES	no	YES	YES		GTF3C2	no	no	no	no	no	no
CYP4A22,CYP4A11	no	no	no	no	no	no		GTF3C4	YES	YES	YES	no	no	no
CYP4F12	YES	no	no	no	no	no		HABP4	YES	YES	no	no	no	no
DHRS3	no	no	no	no	no	no		HDGFRP3	no	no	no	no	no	no
DIS3	YES	no	no	no	no	no		HIST1H2AA	YES	no	no	no	no	no
DKFZP761E198	no	no	no	no	no	no		HMGB3	YES	YES	no	no	no	no
DOK5	no	no	no	no	no	no		HOXB4	no	no	no	no	no	no
DSCC1	no	no	no	no	no	no		HSPB1	YES	YES	YES	YES	YES	no
DTNA	no	no	no	no	no	no		HYOU1	no	no	no	no	no	no
DUSP13	no	no	no	no	no	no		IGFBP4	YES	YES	YES	YES	YES	no
EEF1B2	YES	YES	no	YES	no	no		IL15RA	no	no	no	no	no	no
ELYS	no	no	no	no	no	no		IL17D	no	no	no	no	no	no
EVE1	no	no	no	no	no	no		INHA	no	no	no	no	no	no
EXOSC1	YES	no	no	no	no	no		INHBC	no	no	no	no	no	no
FARP1	no	no	no	no	no	no		INO80E	no	no	no	no	no	no
FLJ10326	no	no	no	no	no	no		INTS5	no	no	no	no	no	no
FLJ11046	no	no	no	no	no	no		ISOC1	YES	YES	no	no	no	no
FLJ38564	no	no	no	no	no	no		ITGAL	no	no	no	no	no	no
FNDC4	no	no	no	no	no	no		KCNIP1	no	no	no	no	no	no
FRG1	no	no	no	no	no	no		KCNS3	no	no	no	no	no	no
GADD45G	YES	YES	YES	no	YES	no		KIF3A	no	no	no	no	no	no
GPRASP2	YES	YES	YES	no	no	no		KLHL11	no	no	no	no	no	no
GSTA3	no	no	no	no	no	no		KLK1	no	no	no	no	no	no
HOMER2	YES	no	no	no	no	no		KRR1	no	no	no	no	no	no
HSPC133	no	no	no	no	no	no		KRT3	YES	no	no	no	no	no
KCTD9	no	no	no	no	no	no		KRTCAP3	no	no	no	no	no	no
KIAA1576	no	no	no	no	no	no		LEPR	no	no	no	no	no	no
KIF23	YES	no	no	no	no	no		LGALS9	no	no	no	no	no	no
LBR	no	no	no	no	no	no		LIG4	YES	YES	YES	YES	YES	YES
LCAT	no	no	no	no	no	no		LOC138046	no	no	no	no	no	no
LECT2	no	no	no	no	no	no		LOC164153	no	no	no	no	no	no
LMNB1	no	no	no	no	no	no		LOC168850	no	no	no	no	no	no
LOC119710	no	no	no	no	no	no		LOC339456	no	no	no	no	no	no
LOC85865	no	no	no	no	no	no		LOC389852	no	no	no	no	no	no
MAP1B	YES	YES	YES	no	YES	no		LOC51136	no	no	no	no	no	no
MAP1LC3A	YES	YES	YES	no	YES	no		LOC55974	no	no	no	no	no	no
MAP4K3	no	no	no	no	no	no		LOC57149	no	no	no	no	no	no
MGC13017	no	no	no	no	no	no		LOXL4	YES	YES	no	no	no	no
MGC14839	no	no	no	no	no	no		LRFN5	no	no	no	no	no	no
MGMT	YES	YES	YES	no	no	no		LRRFIP2	no	no	no	no	no	no
MOCOS	no	no	no	no	no	no		LSG1	YES	YES	no	no	no	no
MUM1	no	no	no	no	no	no		M11S1	no	no	no	no	no	no
NAALADL2	no	no	no	no	no	no		MAC30	no	no	no	no	no	no
NA,SORD	no	no	no	no	no	no		MAF1	YES	no	no	no	no	no
NEB	no	no	no	no	no	no		MAGMAS	no	no	no	no	no	no
NUDT15	no	no	no	no	no	no		MAN1A1	no	no	no	no	no	no
NUP50	YES	no	no	no	no	no		MAP2K5	no	no	no	no	no	no
OSTALPHA	no	no	no	no	no	no		MAP7	no	no	no	no	no	no
P15RS	no	no	no	no	no	no		MBP	no	no	no	no	no	no
PAPSS2	YES	no	no	no	no	no		MCART1,MCART2	no	no	no	no	no	no
PFKFB1	no	no	no	no	no	no		MCRS1	no	no	no	no	no	no
PGLS	no	no	no	no	no	no		MDH1B	no	no	no	no	no	no
PIG8	no	no	no	no	no	no		MDM1	no	no	no	no	no	no
PRKDC	YES	YES	YES	no	YES	no		MDS032	no	no	no	no	no	no
PROZ	no	no	no	no	no	no		MEA	no	no	no	no	no	no
PRRX1	no	no	no	no	no	no		MECP2	no	no	no	no	no	no
PSMC4	YES	YES	YES	no	no	no		MED24	no	no	no	no	no	no
PTPLAD1	no	no	no	no	no	no		MFAP3L	no	no	no	no	no	no
RB1CC1	YES	no	no	no	no	no		MGC10067	no	no	no	no	no	no
REPIN1	no	no	no	no	no	no		MGC22773	no	no	no	no	no	no
RPL27	YES	YES	YES	no	no	no		MGC29463	no	no	no	no	no	no
SDC2	no	no	no	no	no	no		MGC31963	no	no	no	no	no	no
SERPINA7	no	no	no	no	no	no		MGC33486	no	no	no	no	no	no
SGTA	YES	YES	YES	no	no	no		MGC35118	no	no	no	no	no	no
SIRT2	YES	YES	YES	YES	no	no		MGC35206	no	no	no	no	no	no
SMPD1	no	no	no	no	no	no		MGC40178	no	no	no	no	no	no
SNCB	no	no	no	no	no	no		MGC40179	no	no	no	no	no	no
SPP2	no	no	no	no	no	no		MGC4549	no	no	no	no	no	no
TAT	YES	YES	YES	no	YES	no		MINPP1	no	no	no	no	no	no
TCEA2	no	no	no	no	no	no		MKL2	YES	no	no	no	no	no
TCF8	no	no	no	no	no	no		MYEF2	no	no	no	no	no	no
TFR2	no	no	no	no	no	no		NAGLU	no	no	no	no	no	no
TMEM14A	no	no	no	no	no	no		NCOR2	YES	no	no	no	no	no
TMEM27	no	no	no	no	no	no		NDFIP1	no	no	no	no	no	no
UBE2L3	YES	YES	YES	YES	no	no		NDRG3	YES	no	no	no	no	no
UCKL1	no	no	no	no	no	no		NEDD4L	YES	YES	YES	YES	YES	no
UNC13B	no	no	no	no	no	no		NFATC2IP	no	no	no	no	no	no
UROD	YES	no	no	no	no	no		NLGN3	YES	no	no	no	no	no
VIL1	no	no	no	no	no	no		NMI	YES	YES	no	no	no	no
WDR61	YES	YES	YES	YES	no	no		NPM2	no	no	no	no	no	no
ABCF1	no	no	no	no	no	no		NQO1	no	no	no	no	no	no
ABHD6	YES	no	no	no	no	no		NSUN4	YES	no	no	no	no	no
ALYREF	no	no	no	no	no	no		NUDCD3	YES	YES	YES	no	no	no
AMIGO	no	no	no	no	no	no		NYD-SP17	no	no	no	no	no	no
ANXA4	YES	no	no	no	no	no		OAZ2	no	no	no	no	no	no
APBB1	YES	YES	no	YES	no	no		OLIG2	no	no	no	no	no	no
AQR	no	no	no	no	no	no		OXCT2	no	no	no	no	no	no
ASCC3	no	no	no	no	no	no		PACSIN1	YES	YES	no	no	no	no
BAI3	no	no	no	no	no	no		PARD3	YES	no	no	no	no	no
C10ORF114	no	no	no	no	no	no		PASD1	no	no	no	no	no	no
C20ORF6	no	no	no	no	no	no		PBXIP1	YES	no	no	no	no	no
C21ORF127	no	no	no	no	no	no		PCSK6	no	no	no	no	no	no
C21ORF6	no	no	no	no	no	no		PDCD5	YES	no	no	no	no	no
CACNA1D	no	no	no	no	no	no		PDCL2	no	no	no	no	no	no
CDKL5	no	no	no	no	no	no		PDE8B	no	no	no	no	no	no
CEBPG	no	no	no	no	no	no		PDLIM7	YES	YES	no	no	no	no
CGI-63	no	no	no	no	no	no		PFN4	no	no	no	no	no	no
CHST10	no	no	no	no	no	no		PGM3	no	no	no	no	no	no
CPB2	no	no	no	no	no	no		PIGA	no	no	no	no	no	no
CPSF1	no	no	no	no	no	no		PIGV	no	no	no	no	no	no
CPSF3	no	no	no	no	no	no		PIP5K1C	no	no	no	no	no	no
CRBN	no	no	no	no	no	no		PITX2	no	no	no	no	no	no
CREB1	no	no	no	no	no	no		PIWIL1	no	no	no	no	no	no
CUL4A	YES	YES	YES	no	YES	YES		PIWIL2	no	no	no	no	no	no
CWF19L2	no	no	no	no	no	no		PKDREJ	no	no	no	no	no	no
DDX19A	no	no	no	no	no	no		PLAC8	no	no	no	no	no	no
DDX25	no	no	no	no	no	no		PLOD2	YES	no	no	no	no	no
DNAJA5	no	no	no	no	no	no		PLP1	no	no	no	no	no	no
DPY30	YES	no	no	no	no	no		PLSCR1	YES	YES	YES	YES	YES	no
EIF3S1	no	no	no	no	no	no		POLR2H	YES	no	no	no	no	no
ERCC5	YES	no	no	no	no	no		POMC	no	no	no	no	no	no
FAIM2	no	no	no	no	no	no		PPP2R5A	YES	no	no	no	no	no
FAM50B	YES	YES	YES	no	no	no		PRKCDBP	YES	YES	YES	YES	YES	no
FGG	no	no	no	no	no	no		PRKCSH	YES	no	no	no	no	no
FLJ10980	no	no	no	no	no	no		PRKD1	YES	YES	YES	YES	no	no
FLJ20323	no	no	no	no	no	no		PRKD2	no	no	no	no	no	no
FTS	no	no	no	no	no	no		PROM1	no	no	no	no	no	no
FUT6	no	no	no	no	no	no		PRPF8	YES	no	no	no	no	no
GMPS	no	no	no	no	no	no		PSMB4	no	no	no	no	no	no
GRB14	no	no	no	no	no	no		PTPRG	no	no	no	no	no	no
GTF2F2	YES	no	no	no	no	no		PTPRN2	no	no	no	no	no	no
GTF2H4	no	no	no	no	no	no		RAB13	no	no	no	no	no	no
GYS2	no	no	no	no	no	no		RAB25	YES	YES	no	no	no	no
HSD17B12	no	no	no	no	no	no		RAB4A	YES	YES	no	no	no	no
INA	YES	no	no	no	no	no		RAP1GA1	no	no	no	no	no	no
IPLA2(GAMMA)	no	no	no	no	no	no		RBMX2	no	no	no	no	no	no
JAK2	YES	YES	YES	no	no	no		RBMY1A1,RBMY1E,RBMY1F,RBMY1D,RBMY1J,RBMY1B	no	no	no	no	no	no
KDELR2	no	no	no	no	no	no		RBP1	no	no	no	no	no	no
KLF4	no	no	no	no	no	no		RFC3	YES	YES	YES	no	no	no
LAGE3	no	no	no	no	no	no		RIT2	no	no	no	no	no	no
LRP5	no	no	no	no	no	no		RNPS1	YES	no	no	no	no	no
MAPK8IP1	no	no	no	no	no	no		RP11-163M2.4	no	no	no	no	no	no
MAPKAPK2	no	no	no	no	no	no		RPAP3	no	no	no	no	no	no
METAP1	no	no	no	no	no	no		RPIB9	no	no	no	no	no	no
MKNK2	no	no	no	no	no	no		RPL3	YES	YES	YES	YES	YES	no
MOSPD1	no	no	no	no	no	no		RPL5	YES	YES	YES	YES	no	no
MTP	no	no	no	no	no	no		RPRM	no	no	no	no	no	no
NAA11	no	no	no	no	no	no		RPS16	YES	YES	YES	YES	YES	no
NDRG4	no	no	no	no	no	no		RPS9	YES	YES	YES	YES	YES	no
NFASC	no	no	no	no	no	no		RRAGA	no	no	no	no	no	no
NQO3A2	no	no	no	no	no	no		RSBN1L	YES	no	no	no	no	no
OR1C1	no	no	no	no	no	no		RTN1	no	no	no	no	no	no
ORC1	YES	YES	YES	no	YES	YES		RTN4R	no	no	no	no	no	no
PEMT	no	no	no	no	no	no		RUSC2	YES	no	no	no	no	no
PGBD5	no	no	no	no	no	no		SAA1	no	no	no	no	no	no
PPA1	YES	YES	no	YES	no	no		SAC	no	no	no	no	no	no
PRPF18	no	no	no	no	no	no		SAT1	YES	YES	YES	YES	YES	no
PRPF39	no	no	no	no	no	no		SCO2	YES	YES	YES	YES	YES	YES
RBM28	no	no	no	no	no	no		SCYL1	no	no	no	no	no	no
RRP12	no	no	no	no	no	no		2014-09-07	YES	no	no	no	no	no
SCHIP1	no	no	no	no	no	no		SERF2	no	no	no	no	no	no
SEMA4G	no	no	no	no	no	no		SH3GL3	YES	YES	YES	no	no	no
SENP8	YES	YES	no	YES	no	no		SH3GLB2	YES	no	no	no	no	no
SERPINA10	no	no	no	no	no	no		SLC17A4	no	no	no	no	no	no
SLBP	no	no	no	no	no	no		SLC1A3	no	no	no	no	no	no
SLC35D2	no	no	no	no	no	no		SLC30A10	no	no	no	no	no	no
SLC38A3	no	no	no	no	no	no		SLC9A6	no	no	no	no	no	no
SLC4A3	no	no	no	no	no	no		SLITRK1	no	no	no	no	no	no
SNRPN,SNURF	no	no	no	no	no	no		SMCR8	no	no	no	no	no	no
SRP72	no	no	no	no	no	no		SNAP23	YES	YES	no	no	no	no
SSPN	no	no	no	no	no	no		SNRPC	YES	YES	YES	YES	no	no
STMN1	YES	no	no	no	no	no		SOX6	no	no	no	no	no	no
TACC3	no	no	no	no	no	no		SPAS1	no	no	no	no	no	no
TAF7	YES	no	no	no	no	no		SPATA16	no	no	no	no	no	no
TDP1	no	no	no	no	no	no		SPATA3	no	no	no	no	no	no
TM9SF1	YES	no	no	no	no	no		SPATA6	no	no	no	no	no	no
TMPIT	no	no	no	no	no	no		SPATA8	no	no	no	no	no	no
TMPRSS2	no	no	no	no	no	no		SPC25	YES	no	no	no	no	no
TNPO3	YES	no	no	no	no	no		SPINLW1	no	no	no	no	no	no
TOPORS	YES	no	no	no	no	no		SPINT1	no	no	no	no	no	no
TRIM32	no	no	no	no	no	no		SPTBN4	no	no	no	no	no	no
TXNL4A	no	no	no	no	no	no		SRD5A1	no	no	no	no	no	no
USP2	YES	YES	YES	no	YES	YES		SRRP35	no	no	no	no	no	no
XPNPEP2	no	no	no	no	no	no		SSBP4	no	no	no	no	no	no
XRCC5	YES	YES	YES	YES	no	no		SSTK-IP	no	no	no	no	no	no
YIF1A	no	no	no	no	no	no		ST6GAL1	no	no	no	no	no	no
ABCA6	no	no	no	no	no	no		SUHW4	no	no	no	no	no	no
ADH1B	no	no	no	no	no	no		SUNC1	no	no	no	no	no	no
ADH5	YES	no	no	0	no	no		SYMPK	no	no	no	no	no	no
AGTPBP1	YES	no	no	0	no	no		SYNGAP1	no	no	no	no	no	no
AP3S2	no	no	no	no	no	no		SYT11	no	no	no	no	no	no
C13ORF21	no	no	no	no	no	no		TACSTD1	no	no	no	no	no	no
C16ORF9	no	no	no	no	no	no		TAX1BP3	YES	YES	YES	no	no	no
CAPRIN1	no	no	no	no	no	no		TBL1XR1	no	no	no	no	no	no
CCPG1	no	no	no	no	no	no		TEAD1	YES	no	no	no	no	no
CCT6A	YES	YES	YES	no	no	no		TEAD2	no	no	no	no	no	no
CD320	YES	no	no	no	no	no		TEKT3	no	no	no	no	no	no
CDK5	YES	YES	YES	no	YES	no		TENC1	no	no	no	no	no	no
CENPN	no	no	no	no	no	no		TES	YES	no	no	no	no	no
CYP2E1	YES	YES	YES	no	no	no		THBS4	no	no	no	no	no	no
CYP3A4	no	no	no	no	no	no		TIMP1	YES	no	no	no	no	no
DAND5	no	no	no	no	no	no		TLN2	no	no	no	no	no	no
DGAT1	no	no	no	no	no	no		TMC5	no	no	no	no	no	no
DHX36	YES	YES	no	YES	no	no		TMED9	YES	YES	no	no	no	no
DKFZP586A0522	no	no	no	no	no	no		TMEFF1	no	no	no	no	no	no
DKK3	no	no	no	no	no	no		TMEFF2	no	no	no	no	no	no
DNAJC13	no	no	no	no	no	no		TMEM180	no	no	no	no	no	no
DPF3	no	no	no	no	no	no		TMEM31	no	no	no	no	no	no
EIF4B	YES	no	no	no	no	no		TNFRSF1B	no	no	no	no	no	no
ELMO3	no	no	no	no	no	no		TOM1	YES	no	no	no	no	no
ENPEP	no	no	no	no	no	no		TRH	no	no	no	no	no	no
ERAL1	YES	YES	YES	no	no	no		TRIM42	no	no	no	no	no	no
F13B	no	no	no	no	no	no		TRIP6	YES	YES	no	no	no	no
FAF1	YES	YES	no	YES	no	no		TRRAP	no	no	no	no	no	no
FANCL	no	no	no	no	no	no		TSNAX	no	no	no	no	no	no
FBXO21	no	no	no	no	no	no		TTF1	no	no	no	no	no	no
FBXO22	no	no	no	no	no	no		TXNDC2	no	no	no	no	no	no
FBXW5	no	no	no	no	no	no		UBA2	YES	YES	YES	YES	no	no
FETUB	no	no	no	no	no	no		UBE2B	YES	no	no	no	no	no
FLJ10781	no	no	no	no	no	no		UBE4B	YES	YES	YES	YES	no	no
FLJ12519	no	no	no	no	no	no		UNC5C	no	no	no	no	no	no
FLJ16237	no	no	no	no	no	no		VAMP5	no	no	no	no	no	no
FLJ20054	no	no	no	no	no	no		VPS54	no	no	no	no	no	no
FLJ22875	no	no	no	no	no	no		WFS1	no	no	no	no	no	no
FMN2	no	no	no	no	no	no		ZCCHC13	no	no	no	no	no	no
FOXA3	no	no	no	no	no	no		ZMYND12	no	no	no	no	no	no
G6PC3	no	no	no	no	no	no		ZNF219	no	no	no	no	no	no
GCH1	no	no	no	no	no	no		ZNF354A	no	no	no	no	no	no
GNMT	YES	no	no	no	no	no		ZNF430	no	no	no	no	no	no
GOSR2	no	no	no	no	no	no		ZNF462	no	no	no	no	no	no
GSTA1	no	no	no	no	no	no		ZNF615	no	no	no	no	no	no
GSTA4	no	no	no	no	no	no		ZPBP	no	no	no	no	no	no
GTF2A2	no	no	no	no	no	no		ZPBP2	no	no	no	no	no	no
HEY2	no	no	no	no	no	no		4933403F05RIK	no	no	no	no	no	no
HPX	YES	no	no	no	no	no		ABCA7	no	no	no	no	no	no
HSA272196	no	no	no	no	no	no		ABCB9	no	no	no	no	no	no
KARCA1	no	no	no	no	no	no		ABCF3	no	no	no	no	no	no
KCNJ8	no	no	no	no	no	no		ABR	no	no	no	no	no	no
KLF9	no	no	no	no	no	no		ACRV1	no	no	no	no	no	no
LBP	YES	no	no	no	no	no		ADAMTS1	no	no	no	no	no	no
LYPLA1	no	no	no	no	no	no		ADAT1	no	no	no	no	no	no
MBNL1	YES	no	no	no	no	no		ADCK3	YES	no	no	no	no	no
MGC42415	no	no	no	no	no	no		AIP	YES	no	no	no	no	no
MGC45474	no	no	no	no	no	no		AMOT	YES	YES	YES	YES	no	no
NAP1L1	YES	YES	YES	no	no	no		ANAPC10	YES	no	no	no	no	no
NAP1L2	no	no	no	no	no	no		ANKRD21	no	no	no	no	no	no
NAP1L5	no	no	no	no	no	no		ANKRD5	no	no	no	no	no	no
NME5	no	no	no	no	no	no		ANTXR2	no	no	no	no	no	no
NOD9	no	no	no	no	no	no		ANXA1	YES	no	no	no	no	no
NT5C2L1	no	no	no	no	no	no		AP2S1	YES	no	no	no	no	no
NUDCD1	no	no	no	no	no	no		APC	YES	YES	YES	no	no	no
NUDCD2	no	no	no	no	no	no		APG4C	no	no	no	no	no	no
NUDT3	YES	YES	YES	no	no	no		APXL	no	no	no	no	no	no
NUP62	no	no	no	no	no	no		ARHGAP18	no	no	no	no	no	no
OPTN	YES	YES	YES	no	YES	no		ARHGEF2	YES	YES	no	no	no	no
OSBPL11	no	no	no	no	no	no		ARL2	YES	no	no	no	no	no
OSGEP	YES	YES	no	YES	no	no		ARL5	no	no	no	no	no	no
PAQR9	no	no	no	no	no	no		ARL6IP5	no	no	no	no	no	no
PHGDH	no	no	no	no	no	no		ARMC7	no	no	no	no	no	no
PITPNM3	no	no	no	no	no	no		ASB4	YES	no	no	no	no	no
PLEKHH1	no	no	no	no	no	no		ATP8A2	no	no	no	no	no	no
PNPLA2	no	no	no	no	no	no		AXIN1	no	no	no	no	no	no
POLK	no	no	no	no	no	no		B4GALT1	no	no	no	no	no	no
PPIL4	no	no	no	no	no	no		BAALC	no	no	no	no	no	no
PPP1CA	YES	YES	YES	no	YES	no		BAI2	no	no	no	no	no	no
PPP1R7	YES	no	no	no	no	no		BAMBI	no	no	no	no	no	no
PRLR	no	no	no	no	no	no		BAZ1A	no	no	no	no	no	no
PRSS8	no	no	no	no	no	no		BEX1	no	no	no	no	no	no
PSD3	no	no	no	no	no	no		BEX2	no	no	no	no	no	no
PSME2	YES	no	no	no	no	no		BIN2	no	no	no	no	no	no
PUS3	no	no	no	no	no	no		BXDC1	no	no	no	no	no	no
ROCK1	YES	YES	YES	no	YES	no		C10ORF117	no	no	no	no	no	no
RRAD	YES	no	no	no	no	no		C10ORF53	no	no	no	no	no	no
SDS	no	no	no	no	no	no		C13ORF1	no	no	no	no	no	no
SHAX3	no	no	no	no	no	no		C14ORF104	no	no	no	no	no	no
SHPRH	no	no	no	no	no	no		C14ORF8	no	no	no	no	no	no
SIP1	YES	no	no	no	no	no		C19ORF35	no	no	no	no	no	no
SLC4A4	no	no	no	no	no	no		C1D	YES	no	no	no	no	no
SMC2	YES	no	no	no	no	no		C6ORF55	no	no	no	no	no	no
SMO	no	no	no	no	no	no		C7ORF23	no	no	no	no	no	no
SMS	YES	YES	YES	no	YES	no		C8ORF4	no	no	no	no	no	no
SMYD5	no	no	no	no	no	no		C9ORF138	no	no	no	no	no	no
SNAP25	no	no	no	no	no	no		C9ORF43	no	no	no	no	no	no
SNTB1	YES	no	no	no	no	no		C9ORF61	no	no	no	no	no	no
SPHAR	no	no	no	no	no	no		CACNG3	no	no	no	no	no	no
SSR3	no	no	no	no	no	no		CALB1	no	no	no	no	no	no
SUV39H1	YES	YES	YES	no	no	no		CALR	YES	YES	YES	YES	YES	no
TAF1D	YES	no	no	no	no	no		CAMSAP1	no	no	no	no	no	no
TCF3	YES	YES	YES	no	YES	YES		CAPN11	YES	no	no	no	no	no
TRAPPC2L	no	no	no	no	no	no		CAPZA3	no	no	no	no	no	no
TRIB3	YES	no	no	no	no	no		CART	no	no	no	no	no	no
TTID	no	no	no	no	no	no		CASP4	YES	YES	YES	YES	no	no
UCHL1	no	no	no	no	no	no		CAV1	YES	YES	YES	YES	YES	no
UXT	YES	no	no	no	no	no		CBFA2T2	no	no	no	no	no	no
VLDLR	no	no	no	no	no	no		CCDC11	no	no	no	no	no	no
YWHAG	YES	YES	YES	no	YES	YES		CCDC123	no	no	no	no	no	no
ZNF184	no	no	no	no	no	no		CCDC43	no	no	no	no	no	no
ZNF268	no	no	no	no	no	no		CCDC80	no	no	no	no	no	no
ZNF32	no	no	no	no	no	no		CCNA1	no	no	no	no	no	no
2610528E23RIK	no	no	no	no	no	no		CCNE1	no	no	no	no	no	no
ACOX1	YES	YES	no	no	no	no		CCNL1	no	no	no	no	no	no
ACY3	no	no	no	no	no	no		CD14	no	no	no	no	no	no
ADCY2	no	no	no	no	no	no		CD3D	no	no	no	no	no	no
AQP4	no	no	no	no	no	no		CD48	no	no	no	no	no	no
ARFIP2	no	no	no	no	no	no		CD96	no	no	no	no	no	no
ARHGEF4	YES	no	no	0	no	no		CDC34	YES	YES	no	no	no	no
ASGR1	no	no	no	no	no	no		CDCA7L	no	no	no	no	no	no
ATP2A1	no	no	no	no	no	no		CDH10	no	no	no	no	no	no
BCL6B	no	no	no	no	no	no		CDIPT	no	no	no	no	no	no
BIRC2	YES	YES	YES	no	YES	YES		CDK5RAP2	no	no	no	no	no	no
C1GALT1C1	no	no	no	no	no	no		CDK8	no	no	no	no	no	no
C22ORF13	no	no	no	no	no	no		CDKN1B	YES	YES	no	no	no	no
C22ORF15	no	no	no	no	no	no		CELF1	no	no	no	no	no	no
C4BPA	no	no	no	no	no	no		CGI-116	no	no	no	no	no	no
CAB39	YES	YES	no	YES	no	no		CGI-51	no	no	no	no	no	no
CCRK	no	no	no	no	no	no		CHD1L	no	no	no	no	no	no
CD302	YES	no	no	no	no	no		CHEK2	YES	no	no	no	no	no
CEACAM1	no	no	no	no	no	no		CHST1	no	no	no	no	no	no
CENPJ	no	no	no	no	no	no		CHST11	no	no	no	no	no	no
CKLFSF8	no	no	no	no	no	no		CKAP1	no	no	no	no	no	no
CLCN4	no	no	no	no	no	no		CLEC1B	no	no	no	no	no	no
CRADD	no	no	no	no	no	no		CLOCK	YES	YES	YES	YES	YES	no
CYP8B1	no	no	no	no	no	no		CLTB	no	no	no	no	no	no
DAG1	YES	no	no	no	no	no		CMA1	no	no	no	no	no	no
DCAMKL2	no	no	no	no	no	no		COL1A1	no	no	no	no	no	no
DKFZP434N062	no	no	no	no	no	no		COL1A2	no	no	no	no	no	no
DNAJA2	no	no	no	no	no	no		CORO2B	no	no	no	no	no	no
DPP8	no	no	no	no	no	no		CREM	no	no	no	no	no	no
EBPL	no	no	no	no	no	no		CRY2	YES	YES	YES	no	no	no
EIF3S6	no	no	no	no	no	no		CSRP2	YES	YES	no	no	no	no
FADS2	no	no	no	no	no	no		CST7	no	no	no	no	no	no
FBXO44	no	no	no	no	no	no		CST8	no	no	no	no	no	no
FLJ13611	no	no	no	no	no	no		CTGF	no	no	no	no	no	no
FLJ22353	no	no	no	no	no	no		CTSH	no	no	no	no	no	no
FLJ38819	no	no	no	no	no	no		CX3CL1	no	no	no	no	no	no
FYTTD1	YES	no	no	no	no	no		CXCR4	no	no	no	no	no	no
GFPT1	YES	no	no	no	no	no		CYBASC3	no	no	no	no	no	no
GSPT1	YES	no	no	no	no	no		CYP21A2	no	no	no	no	no	no
GTF2H1	YES	YES	YES	no	no	no		D10WSU102E	no	no	no	no	no	no
GTF2IRD1	no	no	no	no	no	no		DAPK3	YES	no	no	no	no	no
HSPB2	no	no	no	no	no	no		DDB1	YES	YES	no	no	no	no
HSPC111	no	no	no	no	no	no		DDX58	no	no	no	no	no	no
IGFBPL1	no	no	no	no	no	no		DEFB123	no	no	no	no	no	no
IL17RC	no	no	no	no	no	no		DEPDC1B	no	no	no	no	no	no
IPO5	YES	YES	YES	no	no	no		DERP6	no	no	no	no	no	no
IQGAP2	no	no	no	no	no	no		DKFZP434L1717	no	no	no	no	no	no
IRF2BP1	YES	no	no	no	no	no		DKFZP586B1621	no	no	no	no	no	no
KAT2A	YES	no	no	no	no	no		DNAL4	no	no	no	no	no	no
KHDRBS3	no	no	no	no	no	no		DNCI1	no	no	no	no	no	no
LOC196463	no	no	no	no	no	no		DONSON	no	no	no	no	no	no
LOC91614	no	no	no	no	no	no		DPT	no	no	no	no	no	no
LSM10	no	no	no	no	no	no		DRE1	no	no	no	no	no	no
MAK16	YES	no	no	no	no	no		DSCR1	no	no	no	no	no	no
MS4A10	no	no	no	no	no	no		DSG2	YES	no	no	no	no	no
NANS	no	no	no	no	no	no		DTD1	no	no	no	no	no	no
NOB1	YES	no	no	no	no	no		E130012A19RIK	YES	no	no	no	no	no
NOL9	no	no	no	no	no	no		ECE2	no	no	no	no	no	no
NPAS3	no	no	no	no	no	no		EDEM1	no	no	no	no	no	no
NPC1L1	no	no	no	no	no	no		EFS	no	no	no	no	no	no
OFD1	no	no	no	no	no	no		EGR1	no	no	no	no	no	no
ONECUT1	no	no	no	no	no	no		EHD3	YES	YES	YES	YES	YES	YES
ORC5	no	no	no	no	no	no		EIF1AX	YES	no	no	no	no	no
OXT	no	no	no	no	no	no		ELAVL3	YES	no	no	no	no	no
PAM	no	no	no	no	no	no		EMP1	no	no	no	no	no	no
PC-LKC	no	no	no	no	no	no		EMP3	no	no	no	no	no	no
PGK1	YES	YES	YES	no	no	no		EMR1	no	no	no	no	no	no
PHF14	YES	no	no	no	no	no		EMR2	no	no	no	no	no	no
PIAS2	YES	YES	YES	no	no	no		ENOPH1	no	no	no	no	no	no
PIK3C2G	no	no	no	no	no	no		EPC2	no	no	no	no	no	no
PNMA1	no	no	no	no	no	no		ERCC6L	YES	YES	no	no	no	no
PNN	no	no	no	no	no	no		EXTL3	no	no	no	no	no	no
PPP2R1A	YES	YES	YES	no	YES	no		FAM3B	no	no	no	no	no	no
PPP2R5D	YES	YES	YES	no	no	no		FAM64A	no	no	no	no	no	no
PRG-3	no	no	no	no	no	no		FAM8A1	no	no	no	no	no	no
PSMC5	YES	YES	no	YES	no	no		FAM9A	no	no	no	no	no	no
PTD012	no	no	no	no	no	no		FAT	no	no	no	no	no	no
RNF6	no	no	no	no	no	no		FBXL16	YES	no	no	no	no	no
RPL28	YES	no	no	no	no	no		FBXL17	no	no	no	no	no	no
RXRA	YES	YES	YES	no	no	no		FBXL4	no	no	no	no	no	no
SAH	no	no	no	no	no	no		FBXO38	no	no	no	no	no	no
SALL1	no	no	no	no	no	no		FDFT1	no	no	no	no	no	no
SCG3	no	no	no	no	no	no		FEZ2	no	no	no	no	no	no
SDC4	no	no	no	no	no	no		FGFR1OP	no	no	no	no	no	no
SDF2L1	no	no	no	no	no	no		FHL5	no	no	no	no	no	no
SELENBP1	YES	YES	YES	no	YES	no		FLJ10815	no	no	no	no	no	no
SETDB2	no	no	no	no	no	no		FLJ11016	no	no	no	no	no	no
SHC1	YES	YES	YES	no	YES	no		FLJ11806	no	no	no	no	no	no
SHCBP1	YES	no	no	no	no	no		FLJ12666	no	no	no	no	no	no
SLC13A3	no	no	no	no	no	no		FLJ13391	no	no	no	no	no	no
SLC22A3	no	no	no	no	no	no		FLJ14281	no	no	no	no	no	no
SLC23A1	no	no	no	no	no	no		FLJ14624	no	no	no	no	no	no
SLC23A3	no	no	no	no	no	no		FLJ20257	no	no	no	no	no	no
SLC39A11	no	no	no	no	no	no		FLJ20397	no	no	no	no	no	no
SLC7A10	no	no	no	no	no	no		FLJ21127	no	no	no	no	no	no
SPIN-2	no	no	no	no	no	no		FLJ21736	no	no	no	no	no	no
SRR	no	no	no	no	no	no		FLJ22761	no	no	no	no	no	no
STXBP1	no	no	no	no	no	no		FLJ25333	no	no	no	no	no	no
TAGLN3	no	no	no	no	no	no		FLJ25414	no	no	no	no	no	no
TCEAL2	no	no	no	no	no	no		FLJ32830	no	no	no	no	no	no
TM4SF10	no	no	no	no	no	no		FLJ35767	no	no	no	no	no	no
TPX2	YES	YES	YES	no	no	no		FLJ35843	no	no	no	no	no	no
TRA1	no	no	no	no	no	no		FLJ37549	no	no	no	no	no	no
TRP53	YES	YES	no	YES	no	no		FLJ40235	no	no	no	no	no	no
TXNDC5	YES	YES	no	YES	no	no		FLJ40298	no	no	no	no	no	no
UBE2T	no	no	no	no	no	no		FLRT2	no	no	no	no	no	no
UCHL3	YES	no	no	no	no	no		FMO1	no	no	no	no	no	no
USP11	YES	YES	no	YES	no	no		FOXA1	no	no	no	no	no	no
YIF1	YES	no	no	no	no	no		FOXK2	no	no	no	no	no	no
ZHX3	no	no	no	no	no	no		FURIN	no	no	no	no	no	no
ZNF146	no	no	no	no	no	no		FZR1	no	no	no	no	no	no
ABCA2	no	no	no	no	no	no		G0S2	no	no	no	no	no	no
ABCB4	YES	no	no	0	no	no		GABBR1	YES	no	no	no	no	no
								GALNT1	no	no	no	no	no	no
								GAS2L2	no	no	no	no	no	no
								GATA3	no	no	no	no	no	no
								GATA6	no	no	no	no	no	no
								GDF9	YES	no	no	no	no	no
								GEMIN5	no	no	no	no	no	no
								GKAP1	no	no	no	no	no	no
								GLIPR1	no	no	no	no	no	no
								GMCL1L	no	no	no	no	no	no
								GMPR	no	no	no	no	no	no
								GNG7	YES	no	no	no	no	no
								GNPDA2	no	no	no	no	no	no
								GPN1	YES	no	no	no	no	no
								GSN	YES	YES	YES	no	no	no
								GSS	YES	no	no	no	no	no
								GSTM2	no	no	no	no	no	no
								GTF2E1	YES	YES	YES	no	no	no
								GUSB	no	no	no	no	no	no
								GYPA	no	no	no	no	no	no
								GZMA	YES	YES	no	no	no	no
								H1T2	no	no	no	no	no	no
								HAUS4	no	no	no	no	no	no
								HBXAP	no	no	no	no	no	no
								HCFC2	no	no	no	no	no	no
								HCK	no	no	no	no	no	no
								HEXB	YES	YES	YES	YES	YES	no
								HLA-B	YES	YES	YES	no	no	no
								HPRT1	no	no	no	no	no	no
								HRLP5	no	no	no	no	no	no
								HSP90AA1	YES	YES	YES	YES	YES	YES
								HSPC138	no	no	no	no	no	no
								HTPAP	no	no	no	no	no	no
								ID3	no	no	no	no	no	no
								IFT27	YES	no	no	no	no	no
								IGJ	no	no	no	no	no	no
								IKBKE	YES	YES	YES	no	no	no
								IL10RA	no	no	no	no	no	no
								IL17RB	no	no	no	no	no	no
								ILF3	YES	YES	YES	YES	YES	YES
								ING3	no	no	no	no	no	no
								INSM1	no	no	no	no	no	no
								IPO11	YES	YES	no	no	no	no
								IQCD	no	no	no	no	no	no
								IRS1	YES	YES	no	no	no	no
								ITGB2	no	no	no	no	no	no
								JPH3	no	no	no	no	no	no
								JRKL	no	no	no	no	no	no
								JTB	no	no	no	no	no	no
								KCNC3	no	no	no	no	no	no
								KIAA0408	no	no	no	no	no	no
								KIAA0701	no	no	no	no	no	no
								KIAA0980	no	no	no	no	no	no
								KIAA1143	no	no	no	no	no	no
								KIAA1443	no	no	no	no	no	no
								KIAA1573	no	no	no	no	no	no
								KLF5	no	no	no	no	no	no
								LAPTM5	no	no	no	no	no	no
								LDHC	no	no	no	no	no	no
								LGALS3	YES	YES	YES	YES	no	no
								LHX2	no	no	no	no	no	no
								LIMK1	no	no	no	no	no	no
								LOC149837	no	no	no	no	no	no
								LOC199920	no	no	no	no	no	no
								LOC255313	no	no	no	no	no	no
								LOC284123	no	no	no	no	no	no
								LOC339168	no	no	no	no	no	no
								LOC493861	no	no	no	no	no	no
								LOC57228	no	no	no	no	no	no
								LOC90557	no	no	no	no	no	no
								LOC91137	no	no	no	no	no	no
								LPHN2	no	no	no	no	no	no
								LSS	no	no	no	no	no	no
								LTB	no	no	no	no	no	no
								LUC7L	YES	no	no	no	no	no
[truncated: 13,606 more rows]
